# Supplementary material for: Reconstruction and in silico analysis of an Actinoplanes sp. SE50/110 genome-scale metabolic model for acarbose production
Source: Front Microbiol. 2015 Jun 25;6:632. doi: 10.3389/fmicb.2015.00632 (PMC4479805; doi:10.3389/fmicb.2015.00632)
Supplement: Supplementary file 1 [file DataSheet1.XLSX]

## Sheet: reactions
Rxn name	Rxn description	Formula	Gene-reaction association	Genes	Proteins	Subsystem	Reversible	LB	UB	Objective	Confidence Score	EC Number	Notes	References
rxsp0001	Acetate CoA ligase AMP-forming	h[c] + atp[c] + ac[c] + coa[c] -> accoa[c] + ppi[c] + amp[c]	(ACPL_2516) or (ACPL_473) or (ACPL_7032)	ACPL_2516 ACPL_473 ACPL_7032		Carbohydrate metabolism:Glycolysis / Gluconeogenesis	0	0	1000	0	2	6.2.1.1
rxsp0002	2-Phospho-D-glycerate hydro-lyase	2pg[c] <=> h2o[c] + pep[c]	(ACPL_8220) or (ACPL_933)	ACPL_8220 ACPL_933		Carbohydrate Metabolism:Glycolysis / Gluconeogenesis	0	0	1000	0	2	4.2.1.11
rxsp0003	Ethanol NAD oxidoreductase	h[c] + acald[c] + nadh[c] -> nad[c] + etoh[c]	(ACPL_2360) or (ACPL_4572) or (ACPL_4766) or (ACPL_5555) or (ACPL_6516) or (ACPL_1152)	ACPL_2360 ACPL_4572 ACPL_4766 ACPL_5555 ACPL_6516 ACPL_1152		Carbohydrate Metabolism:Glycolysis / Gluconeogenesis	0	0	1000	0	2	1.1.1.1
rxsp0004	6-phospho-beta-glucosidase (celF, bglA)	h2o[c] + arbt6p[c] -> g6p[c] + hqn[c]	(ACPL_2155)	ACPL_2155		Carbohydrate metabolism:Glycolysis / Gluconeogenesis	0	0	1000	0	3	3.2.1.86
rxsp0005	glucokinase	atp[c] + glc-D[c] -> adp[c] + g6p[c]	(ACPL_2782)	ACPL_2782		Carbohydrate metabolism:Glycolysis / Gluconeogenesis	0	0	1000	0	4	2.7.1.2
rxsp0006	phosphoglycerate kinase (pgk)	adp[c] + 13dpg[c] <=> atp[c] + 3pg[c] + h[c]	(ACPL_1855)	ACPL_1855		Carbohydrate metabolism:Glycolysis / Gluconeogenesis	1	-1000	1000	0	4	2.7.2.3
rxsp0007	glyceraldehyde-3-phosphate dehydrogenase (NADP) (gapN)	h2o[c] + nadp[c] + g3p[c] -> 2 h[c] + nadph[c] + 3pg[c]	(ACPL_5481)	ACPL_5481		Carbohydrate metabolism:Glycolysis / Gluconeogenesis	0	0	1000	0	3	1.2.1.9
rxsp0008	pyruvate kinase (pyk)	adp[c] + pep[c] -> pyr[c] + atp[c]	(ACPL_1815)	ACPL_1815		Carbohydrate metabolism:Glycolysis / Gluconeogenesis	0	0	1000	0	4	2.7.1.40
rxsp0009	pyruvate dehydrogenase	nad[c] + pyr[c] + coa[c] -> nadh[c] + co2[c] + accoa[c]	(ACPL_3124) or (ACPL_4867 and ACPL_4866 and ACPL_1616 )	ACPL_3124 ACPL_4867 ACPL_4866 ACPL_1616		Carbohydrate metabolism:Glycolysis / Gluconeogenesis	0	0	1000	0	4
rxsp0010	D-Fructose-1 6-bisphosphate 1-phosphohydrolase	h2o[c] + fdp[c] -> h[c] + f6p[c] + pi[c]	(ACPL_7704)	ACPL_7704		Carbohydrate metabolism:Glycolysis / Gluconeogenesis	0	0	1000	0	2	3.1.3.11
rxsp0011	D-Fructose-1 6-bisphosphate D-glyceraldehyde-3-phosphate-lyase	fdp[c] <=> g3p[c] + dhap[c]	(ACPL_218)	ACPL_218		Carbohydrate metabolism:Glycolysis / Gluconeogenesis	1	-1000	1000	0	2	4.1.2.13
rxsp0012	6-phospho-beta-glucosidase	salc6p[c] + h2o[c] -> g6p[c] + 2hxmp[c]	((ACPL_5403) or (ACPL_2155)) and (ACPL_2978)	ACPL_5403 ACPL_2155 ACPL_2978		Carbohydrate metabolism:Glycolysis / Gluconeogenesis	0	0	1000	0	2	3.2.1.86;5.3.1.9
rxsp0013	6-phosphofructokinase (pfk)	atp[c] + f6p[c] -> adp[c] + fdp[c]	(ACPL_1686)	ACPL_1686		Carbohydrate metabolism:Glycolysis / Gluconeogenesis	0	0	1000	0	4	2.7.1.11
rxsp0014	triosephosphate isomerase (TIM)	g3p[c] <=> dhap[c]	(ACPL_1856)	ACPL_1856		Carbohydrate metabolism:Glycolysis / Gluconeogenesis	1	-1000	1000	0	4	5.3.1.1
rxsp0015	D-Glyceraldehyde-3-phosphate NAD oxidoreductasephosphorylating	nad[c] + g3p[c] + pi[c] <=> nadh[c] + 13dpg[c]	(ACPL_1553) or (ACPL_5368) or (ACPL_5368)	ACPL_1553 ACPL_5368 ACPL_5368		Carbohydrate metabolism:Glycolysis / Gluconeogenesis	1	-1000	1000	0	2	1.2.1.12;1.2.1.13;1.2.1.59
rxsp0016	2-Phospho-D-glycerate 2 3-phosphomutase	2pg[c] <=> 3pg[c]	(ACPL_5269) or (ACPL_5269)	ACPL_5269 ACPL_5269		Carbohydrate metabolism:Glycolysis / Gluconeogenesis	1	-1000	1000	0	2	5.4.2.1;5.4.2.4
rxsp0017	S-Lactate NAD oxidoreductase	nad[c] + lac-L[c] <=> h[c] + nadh[c] + pyr[c]	(ACPL_1974)	ACPL_1974		Carbohydrate metabolism:Glycolysis / Gluconeogenesis	1	-1000	1000	0	2	1.1.1.27
rxsp0018	Acetaldehyde NAD oxidoreductase	acald[c] + nad[c] + h2o[c] <=> 2 h[c] + ac[c] + nadh[c]	(ACPL_7230) or (ACPL_1056 and ACPL_7756) or (ACPL_1056)	ACPL_7230 ACPL_1056 ACPL_7756 ACPL_1056		Carbohydrate metabolism:Glycolysis / Gluconeogenesis	1	-1000	1000	0	2	1.2.1.3;1.2.1.5
rxsp0019	D-Glucose-6-phosphate ketol-isomerase	g6p[c] <=> f6p[c]	(ACPL_2978)	ACPL_2978		Carbohydrate metabolism:Glycolysis / Gluconeogenesis;Carbohydrate metabolism:Starch and sucrose metabolism;Amino sugar and nucleotide sugar metabolism	1	-1000	1000	0	2	5.3.1.9
rxsp0020	alpha-D-Glucose 1-phosphate 1 6-phosphomutase	g1p[c] <=> g6p[c]	(ACPL_2870)	ACPL_2870		Carbohydrate metabolism:Glycolysis / Gluconeogenesis;Carbohydrate metabolism:Starch and sucrose metabolism;Amino sugar and nucleotide sugar metabolism	1	-1000	1000	0	2	5.4.2.2;5.4.2.5
rxsp0021	S-malate NAD oxidoreductase	nad[c] + mal-L[c] <=> h[c] + nadh[c] + oaa[c]	(ACPL_2382)	ACPL_2382		Carbohydrate metabolism:Citrate cycle (TCA cycle)	1	-1000	1000	0	2	1.1.1.37
rxsp0022	S-Malate hydro-lyase	fum[c] + h2o[c] <=> mal-L[c]	(ACPL_8022) or (ACPL_8025)	ACPL_8022 ACPL_8025		Carbohydrate metabolism:Citrate cycle (TCA cycle)	1	-1000	1000	0	2	4.2.1.2
rxsp0023	pyruvate carboxylase	pyr[c] + atp[c] + hco3[c] -> h[c] + oaa[c] + adp[c] + pi[c]	(ACPL_7727)	ACPL_7727		Carbohydrate metabolism:Citrate cycle (TCA cycle)	0	0	1000	0	4	6.4.1.1
rxsp0024	aconitate hydratase(two step)	cit[c] <=> icit[c]	(ACPL_1902)	ACPL_1902		Carbohydrate metabolism:Citrate cycle (TCA cycle)	1	-1000	1000	0	4	4.2.1.3
rxsp0025	2-oxoglutarate dehydrogenase	nad[c] + akg[c] + coa[c] -> nadh[c] + co2[c] + succoa[c]	(ACPL_7545 and ACPL_1616 and ACPL_2053 and ACPL_2053) or (ACPL_2053)	ACPL_7545 ACPL_1616 ACPL_2053 ACPL_2053 ACPL_2053		Carbohydrate metabolism:Citrate cycle (TCA cycle)	0	0	1000	0	4
rxsp0026	Isocitrate NADP oxidoreductase decarboxylating	nadp[c] + icit[c] <=> h[c] + nadph[c] + oxasucc[c]	(ACPL_900)	ACPL_900		Carbohydrate metabolism:Citrate cycle (TCA cycle)	1	-1000	1000	0	2	1.1.1.42
rxsp0027	Oxalosuccinate NADP oxidoreductase decarboxylating	h[c] + oxasucc[c] -> co2[c] + akg[c]	(ACPL_900)	ACPL_900		Carbohydrate metabolism:Citrate cycle (TCA cycle)	0	0	1000	0	2	1.1.1.42
rxsp0028	Dihydrolipoamide NAD oxidoreductase	nad[c] + dhlam[c] <=> h[c] + nadh[c] + lpam[c]	(ACPL_1618) or (ACPL_2053) or (ACPL_7730)	ACPL_1618 ACPL_2053 ACPL_7730		Carbohydrate metabolism:Citrate cycle (TCA cycle)	1	-1000	1000	0	2	1.8.1.4
rxsp0029	Citrate oxaloacetate-lyase pro-3S-CH2COO- -> acetyl-CoA	h[c] + coa[c] + cit[c] <=> accoa[c] + h2o[c] + oaa[c]	(ACPL_2557 and ACPL_2558) or (ACPL_2557) or (ACPL_5308)	ACPL_2557 ACPL_2558 ACPL_2557 ACPL_5308		Carbohydrate metabolism:Citrate cycle (TCA cycle)	1	-1000	1000	0	2	2.3.3.1;2.3.3.3;4.1.3.7
rxsp0030	GTP oxaloacetate carboxy-lyase transphosphorylating	h[c] + gtp[c] + oaa[c] -> co2[c] + pep[c] + gdp[c]	(ACPL_7711)	ACPL_7711		Carbohydrate metabolism:Citrate cycle (TCA cycle)	0	0	1000	0	2	4.1.1.32
rxsp0031	ATP D-ribulose 5-phosphotransferase	atp[c] + rbl-D[c] <=> adp[c] + ru5p-D[c]	(ACPL_4770)	ACPL_4770		Carbohydrate metabolism:Pentose and glucuronate interconversions	1	-1000	1000	0	2	2.7.1.16
rxsp0032	L-Arabinose ketol-isomerase	arab-L[c] <=> rbl-L[c]	(ACPL_5120) or (ACPL_5441)	ACPL_5120 ACPL_5441		Carbohydrate metabolism:Pentose and glucuronate interconversions	1	-1000	1000	0	2	5.3.1.4
rxsp0033	ATP L-ribulose 5-phosphotransferase	atp[c] + rbl-L[c] <=> adp[c] + ru5p-L[c]	(ACPL_4770)	ACPL_4770		Carbohydrate metabolism:Pentose and glucuronate interconversions	1	-1000	1000	0	2	2.7.1.16
rxsp0034	D-Altronate hydro-lyase	altrn[c] -> h2o[c] + 2ddglcn[c]	(ACPL_4657)	ACPL_4657		Carbohydrate metabolism:Pentose and glucuronate interconversions	0	0	1000	0	3	4.2.1.7
rxsp0035	L-ribulose-5-phosphate 4-epimerase (araD)	ru5p-L[c] <=> xu5p-D[c]	(ACPL_5448)	ACPL_5448		Carbohydrate metabolism:Pentose and glucuronate interconversions	1	-1000	1000	0	3	5.1.3.4
rxsp0036	D-Xylose ketol-isomerase	xyl-D[c] <=> xylu-D[c]	(ACPL_1256)	ACPL_1256		Carbohydrate metabolism:Pentose and glucuronate interconversions	1	-1000	1000	0	2	5.3.1.5
rxsp0037	D-Glucuronate ketol-isomerase	glcur[c] <=> fruur[c]	(ACPL_5381)	ACPL_5381		Carbohydrate metabolism:Pentose and glucuronate interconversions	1	-1000	1000	0	2	5.3.1.12
rxsp0038	ATP D-xylulose 5-phosphotransferase	atp[c] + xylu-D[c] <=> adp[c] + xu5p-D[c]	(ACPL_1257)	ACPL_1257		Carbohydrate metabolism:Pentose and glucuronate interconversions	1	-1000	1000	0	2	2.7.1.17
rxsp0039	ATP L-rhamnulose 1-phosphotransferase	atp[c] + xylu-L[c] <=> adp[c] + xylp[c]	(ACPL_2314)	ACPL_2314		Carbohydrate metabolism:Pentose and glucuronate interconversions	1	-1000	1000	0	2	2.7.1.5
rxsp0040	D-Galacturonate ketol-isomerase	galur[c] <=> tagur[c]	(ACPL_5381)	ACPL_5381		Carbohydrate metabolism:Pentose and glucuronate interconversions	1	-1000	1000	0	2	5.3.1.12
rxsp0041	D-Mannonate NAD 5-oxidoreductase	nad[c] + mana[c] <=> h[c] + nadh[c] + fruur[c]	(ACPL_5380)	ACPL_5380		Carbohydrate metabolism:Pentose and glucuronate interconversions	1	-1000	1000	0	2	1.1.1.57
rxsp0042	ribulose-phosphate 3-epimerase	ru5p-D[c] <=> xu5p-D[c]	(ACPL_6461)	ACPL_6461		Carbohydrate metabolism:Pentose and glucuronate interconversions	1	-1000	1000	0	3	5.1.3.1
rxsp0043	sugar isomerase	lyx-L[c] <=> xylu-L[c]	(ACPL_2450)	ACPL_2450		Carbohydrate metabolism:Pentose and glucuronate interconversions	1	-1000	1000	0	2	5.3.1.-
rxsp0044	UDPglucose NAD oxidoreductase	2 nad[c] + h2o[c] + udpg[c] <=> 3 h[c] + 2 nadh[c] + udpglcur[c]	(ACPL_2581) or (ACPL_3100) or (ACPL_5657) or (ACPL_5657)	ACPL_2581 ACPL_3100 ACPL_5657 ACPL_5657		Carbohydrate metabolism:Pentose and glucuronate interconversions;Starch and sucrose metabolism; Amino sugar and nucleotide sugar metabolism	1	-1000	1000	0	2	1.1.1.22
rxsp0045	D-Glucose-6-phosphate NADP 1-oxoreductase	nadp[c] + g6p[c] <=> h[c] + nadph[c] + 6pgl[c]	(ACPL_1863) or (ACPL_5112) or (ACPL_5736)	ACPL_1863 ACPL_5112 ACPL_5736		Carbohydrate metabolism:Pentose phosphate pathway	1	-1000	1000	0	2	1.1.1.49
rxsp0046	2-Deoxy-D-ribose-5-phosphate acetaldehyde-lyase	2dr5p[c] <=> acald[c] + g3p[c]	(ACPL_653) or (ACPL_7754)	ACPL_653 ACPL_7754		Carbohydrate metabolism:Pentose phosphate pathway	1	-1000	1000	0	2	4.1.2.4
rxsp0047	D-Fructose 6-phosphate D-glyceraldehyde-3-phosphate glycolaldehyde	xu5p-D[c] + e4p[c] -> g3p[c] + f6p[c]	(ACPL_1865) or (ACPL_7487 and ACPL_7488) or (ACPL_8261 and ACPL_8262)	ACPL_1865 ACPL_7487 ACPL_7488 ACPL_8261 ACPL_8262		Carbohydrate metabolism:Pentose phosphate pathway	0	0	1000	0	2	2.2.1.1
rxsp0048	ATP 2-dehydro-3-deoxy-D-gluconate 6-phosphotransferase	atp[c] + 2ddglcn[c] <=> adp[c] + 2ddg6p[c]	(ACPL_6815)	ACPL_6815		Carbohydrate metabolism:Pentose phosphate pathway	1	-1000	1000	0	2	2.7.1.45
rxsp0049	ATP D-Gluconate 6-phosphotransferase	atp[c] + glcn[c] <=> adp[c] + 6pgc[c]	(ACPL_1948)	ACPL_1948		Carbohydrate metabolism:Pentose phosphate pathway	1	-1000	1000	0	2	2.7.1.12
rxsp0050	6-Phospho-D-glucono-1 5-lactone lactonohydrolase	h2o[c] + 6pgl[c] <=> h[c] + 6pgc[c]	(ACPL_1861)	ACPL_1861		Carbohydrate metabolism:Pentose phosphate pathway	1	-1000	1000	0	2	3.1.1.31
rxsp0051	Deoxyribokinase	adp[c] + 2dr5p[c] <=> atp[c] + drib[c]	(ACPL_7121) or (ACPL_7406)	ACPL_7121 ACPL_7406		Carbohydrate Metabolism:Pentose Phosphate Pathway	1	-1000	1000	0	2	2.7.1.15
rxsp0052	6-phosphogluconate dehydrogenase (gnd)	nadp[c] + 6pgc[c] -> co2[c] + nadph[c] + ru5p-D[c]	(ACPL_2863) or (ACPL_118)	ACPL_2863 ACPL_118		Carbohydrate metabolism:Pentose phosphate pathway	0	0	1000	0	4	1.1.1.44
rxsp0053	transaldolase	g3p[c] + s7p[c] <=> e4p[c] + f6p[c]	(ACPL_1864)	ACPL_1864		Carbohydrate metabolism:Pentose phosphate pathway	1	-1000	1000	0	4	2.2.1.2
rxsp0054	D-Ribose-5-phosphate ketol-isomerase	r5p[c] <=> ru5p-D[c]	(ACPL_1328)	ACPL_1328		Carbohydrate metabolism:Pentose phosphate pathway	1	-1000	1000	0	3	5.3.1.6
rxsp0055	ATP:D-ribose 5-phosphotransferase	atp[c] + rib-D[c] -> adp[c] + r5p[c]	(ACPL_7406)	ACPL_7406		Carbohydrate metabolism:Pentose phosphate pathway	0	0	1000	0	3	2.7.1.15
rxsp0056	2-dehydro-3-deoxyphosphogluconate aldolase / 4-hydroxy-2-oxoglutarate aldolase (eda)	2ddg6p[c] -> pyr[c] + g3p[c]	(ACPL_6816)	ACPL_6816		Carbohydrate metabolism:Pentose phosphate pathway	0	0	1000	0	3	4.1.2.14
rxsp0057	glucose 1-dehydrogenase (gdh)	nad[c] + glc-D[c] -> nadh[c] + h[c] + g15lac[c]	(ACPL_2419) or (ACPL_7229) or (ACPL_2419)	ACPL_2419 ACPL_7229 ACPL_2419		Carbohydrate metabolism:Pentose phosphate pathway	0	0	1000	0	4	1.1.1.47
rxsp0058	D-Xylulose 5-phosphate D-glyceraldehyde-3-phosphate-lyase	h[c] + xu5p-D[c] + pi[c] -> actp[c] + g3p[c] + h2o[c]	(ACPL_2437)	ACPL_2437		Carbohydrate metabolism:Pentose phosphate pathway	0	0	1000	0	2	4.1.2.9
rxsp0059	Sedoheptulose-7-phosphate D-glyceraldehyde-3-phosphate	xu5p-D[c] + r5p[c] <=> g3p[c] + s7p[c]	(ACPL_1865) or (ACPL_7487 and ACPL_7488) or (ACPL_8261 and ACPL_8262)	ACPL_1865 ACPL_7487 ACPL_7488 ACPL_8261 ACPL_8262		Carbohydrate metabolism:Pentose phosphate pathway	1	-1000	1000	0	2	2.2.1.1
rxsp0060	D-Mannose-6-phosphate ketol-isomerase	man6p[c] <=> f6p[c]	(ACPL_6220) or (ACPL_1063)	ACPL_6220 ACPL_1063		Carbohydrate Metabolism:Fructose and mannose metabolism	1	-1000	1000	0	2	5.3.1.8
rxsp0061	D-Mannose 6-phosphate 1 6-phosphomutase	man6p[c] <=> man1p[c]	(ACPL_1059)	ACPL_1059		Carbohydrate Metabolism:Fructose and mannose metabolism	1	-1000	1000	0	2	5.4.2.8
rxsp0062	ATP D-fructose-1-phosphate 6-phosphotransferase	atp[c] + f1p[c] -> adp[c] + fdp[c]	(ACPL_6373)	ACPL_6373		Carbohydrate metabolism:Fructose and mannose metabolism	0	0	1000	0	2	2.7.1.56
rxsp0063	D-Fructose 1-phosphate D-glyceraldehyde-3-phosphate-lyase	f1p[c] <=> glyald[c] + dhap[c]	(ACPL_218)	ACPL_218		Carbohydrate metabolism:Fructose and mannose metabolism	1	-1000	1000	0	2	4.1.2.13
rxsp0064	fructokinase (scrK)	atp[c] + fru[c] -> adp[c] + f6p[c]	(ACPL_5407)	ACPL_5407		Carbohydrate metabolism:Fructose and mannose metabolism	0	0	1000	0	4	2.7.1.4
rxsp0065	D-Glucitol NAD 2-oxidoreductase	nad[c] + sbt-D[c] <=> h[c] + nadh[c] + fru[c]	(ACPL_6369)	ACPL_6369		Carbohydrate metabolism:Fructose and mannose metabolism	1	-1000	1000	0	2	1.1.1.14
rxsp0066	L-Rhamnose ketol-isomerase	rmn[c] <=> rml[c]	(ACPL_2450)	ACPL_2450		Carbohydrate metabolism:Fructose and mannose metabolism	1	-1000	1000	0	2	5.3.1.14
rxsp0067	L-Rhamnulose-1-phosphate lactaldehyde-lyase	rml1p[c] <=> dhap[c] + lald-L[c]	(ACPL_2313)	ACPL_2313		Carbohydrate metabolism:Fructose and mannose metabolism	1	-1000	1000	0	2	4.1.2.19
rxsp0068	ATP L-rhamnulose 1-phosphotransferase	atp[c] + rml[c] <=> adp[c] + rml1p[c]	(ACPL_2314)	ACPL_2314		Carbohydrate metabolism:Fructose and mannose metabolism	1	-1000	1000	0	2	2.7.1.5
rxsp0069	Mannose-1-phosphate guanylyltransferase	man1p[c] + gtp[c] -> gdpmann[c] + ppi[c]	(ACPL_1656)	ACPL_1656		Carbohydrate metabolism:Fructose and Mannose Metabolism	0	0	1000	0	1	2.7.7.13
rxsp0070	GDP D-mannose-1-phosphate guanylyltransferase	gdp[c] + man1p[c] <=> h[c] + pi[c] + gdpmann[c]	(ACPL_1044)	ACPL_1044		Carbohydrate metabolism:Fructose and mannose metabolism	1	-1000	1000	0	2	2.7.7.22
rxsp0071	xylose isomerase	glc-D[c] <=> fru[c]	(ACPL_1256)	ACPL_1256		Carbohydrate metabolism:Fructose and mannose metabolism	1	-1000	1000	0	2	5.3.1.5
rxsp0072	UDPglucose 4-epimerase	udpg[c] <=> udpgal[c]	(ACPL_353) or (ACPL_3132) or (ACPL_3213) or (ACPL_4710) or (ACPL_631) or (ACPL_7778) or (ACPL_7871)	ACPL_353 ACPL_3132 ACPL_3213 ACPL_4710 ACPL_631 ACPL_7778 ACPL_7871		Carbohydrate Metabolism:Galactose metabolism	1	-1000	1000	0	2	5.1.3.2
rxsp0073	ATP D-galactose 1-phosphotransferase	atp[c] + gal[c] <=> adp[c] + gal1p[c]	(ACPL_7779)	ACPL_7779		Carbohydrate metabolism:Galactose metabolism	1	-1000	1000	0	2	2.7.1.6
rxsp0074	alpha-D-Glucoside glucohydrolase	h2o[c] + melib[c] <=> glc-D[c] + gal[c]	(ACPL_6723)	ACPL_6723		Carbohydrate metabolism:Galactose metabolism	1	-1000	1000	0	2	3.2.1.20;3.2.1.22
rxsp0075	Raffinose galactohydrolase	h2o[c] + raffin[c] <=> gal[c] + sucr[c]	(ACPL_6723)	ACPL_6723		Carbohydrate metabolism:Galactose metabolism	1	-1000	1000	0	2	3.2.1.22
rxsp0076	ATP D-tagatose-6-phosphate 1-phosphotransferase	atp[c] + tag6p-D[c] <=> adp[c] + tagdp-D[c]	(ACPL_1686) or (ACPL_6373)	ACPL_1686 ACPL_6373		Carbohydrate metabolism:Galactose metabolism	1	-1000	1000	0	2	2.7.1.11;2.7.1.144;2.7.1.145;2.7.1.56
rxsp0077	a-galactosidase stachyose	h2o[c] + stchs[c] <=> gal[c] + raffin[c]	(ACPL_6723)	ACPL_6723		Carbohydrate metabolism:Galactose metabolism	1	-1000	1000	0	2	3.2.1.22
rxsp0078	Stachyose fructohydrolase	stchs[c] + h2o[c] -> matriose[c] + fru[c]	(ACPL_2841)	ACPL_2841		Carbohydrate metabolism:Galactose metabolism	0	0	1000	0	2	3.2.1.26
rxsp0079	rxn03838	h2o[c] + matriose[c] <=> gal[c] + melib[c]	(ACPL_6723)	ACPL_6723		Carbohydrate metabolism:Galactose metabolism	1	-1000	1000	0	2	3.2.1.22
rxsp0080	Galactitol-1-phosphate NAD oxidoreductase	nad[c] + galt1p[c] <=> h[c] + nadh[c] + tag6p-D[c]	(ACPL_4263)	ACPL_4263		Carbohydrate metabolism:Galactose metabolism	1	-1000	1000	0	2	1.1.1.251
rxsp0081	UTP alpha-D-hexose-1-phosphate uridylyltransferase	utp[c] + gal1p[c] <=> ppi[c] + udpgal[c]	(ACPL_5423) or (ACPL_901)	ACPL_5423 ACPL_901		Carbohydrate metabolism:galactose metabolism	1	-1000	1000	0	2	2.7.7.10
rxsp0082	Lactose galactohydrolase	h2o[c] + lcts[c] <=> glc-D[c] + gal[c]	(ACPL_1479) or (ACPL_5424) or (ACPL_5582) or (ACPL_5718) or (ACPL_6727) or (ACPL_7012)	ACPL_1479 ACPL_5424 ACPL_5582 ACPL_5718 ACPL_6727 ACPL_7012		Carbohydrate metabolism:galactose metabolism	1	-1000	1000	0	2	3.2.1.108;3.2.1.23
rxsp0083	UTP alpha-D-glucose-1-phosphate uridylyltransferase c0	g1p[c] + utp[c] <=> ppi[c] + udpg[c]	(ACPL_7811)	ACPL_7811		Carbohydrate metabolism:galactose metabolism	1	-1000	1000	0	2	2.7.7.9
rxsp0084	L-gulono-1 4-lactone oxygen 3-oxidoreductase	o2[c] + gulact[c] -> h2o2[c] + xhlactone[c]	(ACPL_493)	ACPL_493		Carbohydrate Metabolism:Ascorbate and aldarate metabolism	0	0	1000	0	2	1.1.3.8
rxsp0085	rxn00449	h[c] + ascb[c] <=> xhlactone[c]	(ACPL_493)	ACPL_493		Carbohydrate Metabolism:Ascorbate and aldarate metabolism	1	-1000	1000	0	2	1.1.3.8
rxsp0086	aldehyde dehydrogenase (NAD + )	nad[c] + 2 h2o[c] + glcurn[c] -> nadh[c] + 3 h[c] + glcr[c]	(ACPL_7755) or (ACPL_7671)	ACPL_7755 ACPL_7671		Carbohydrate metabolism:Ascorbate and aldarate metabolism	0	0	1000	0	3	1.2.1.3
rxsp0087	retinol dehydrogenase	h[c] + nadph[c] + galur[c] <=> nadp[c] + galctn-L[c]	(ACPL_4321)	ACPL_4321		Carbohydrate metabolism:Ascorbate and aldarate metabolism	1	-1000	1000	0	3	1.1.1.-
rxsp0088	alpha-D-Glucoside glucohydrolase	h2o[c] + malt[c] -> 2 glc-D[c]	(ACPL_1259) or (ACPL_1259) or (ACPL_3663) or (ACPL_3683) or (ACPL_6399) or (ACPL_6822) or (ACPL_6838)	ACPL_1259 ACPL_1259 ACPL_3663 ACPL_3683 ACPL_6399 ACPL_6822 ACPL_6838		Carbohydrate metabolism: Starch and sucrose metabolism	0	0	1000	0	2	3.2.1.20
rxsp0089	trehalose-6-phosphate hydrolase	h2o[c] + tre6p[c] -> g6p[c] + glc-D[c]	(ACPL_2155)	ACPL_2155		Carbohydrate metabolism:Starch and sucrose metabolism	0	0	1000	0	3	3.2.1.93
rxsp0090	starch phosphorylase	pi[c] + starch[c] + h[c] -> g1p[c] + 5 glycogen[c] + h2o[c]	(ACPL_6920)	ACPL_6920		Carbohydrate metabolism:Starch and sucrose metabolism	0	0	1000	0	3	2.4.1.1
rxsp0091	starch synthase	adpglc[c] <=> adp[c] + glycogen[c]	(ACPL_5093)	ACPL_5093		Carbohydrate metabolism:Starch and sucrose metabolism	1	-1000	1000	0	2	2.4.1.21
rxsp0092	1,4-alpha-D-Glucan glucanohydrolase	starch[c] <=> dextrin[c]	(ACPL_5330) or (ACPL_5621) or (ACPL_7518)	ACPL_5330 ACPL_5621 ACPL_7518		Carbohydrate metabolism:Starch and sucrose metabolism	1	-1000	1000	0	2	3.2.1.1
rxsp0093	Dextrin 6-alpha-D-glucanohydrolase	dextrin[c] + 5 h2o[c] -> 6 glc-D[c]	(ACPL_6822)	ACPL_6822		Carbohydrate metabolism:Starch and sucrose metabolism	0	0	1000	0	2	3.2.1.10
rxsp0094	Trehalose biosynthesis	starch[c] + 2 h2o[c] -> 3 tre[c]	(ACPL_1845 or ACPL_4688 or ACPL_6623)and (ACPL_6621) and (ACPL_6622)	ACPL_1845 ACPL_4688 ACPL_6623 ACPL_6621 ACPL_6622	TreXYZ	Carbohydrate metabolism:Starch and sucrose metabolism	0	0	1000	0	2
rxsp0095	Maltose alpha-D-glucosylmutase	malt[c] <=> tre[c]	(ACPL_5330) or (ACPL_7518)	ACPL_5330 ACPL_7518		Carbohydrate metabolism:Starch and sucrose metabolism	1	-1000	1000	0	2	5.4.99.16
rxsp0096	alpha-maltose 1-phosphotransferase	atp[c] + malt[c] <=> malt1p[c] + adp[c]	(ACPL_5331)	ACPL_5331		Carbohydrate metabolism:Starch and sucrose metabolism	1	-1000	1000	0	2	2.7.1.175
rxsp0097	1-> 4)-alpha-D-glucan 4-alpha-D-maltosyltransferase	malt1p[c] <=> 2 glycogen[c] + pi[c] + h[c]	(ACPL_5329)	ACPL_5329		Carbohydrate metabolism:Starch and sucrose metabolism	1	-1000	1000	0	2	2.4.99.16
rxsp0098	Trehalose-6-phosphate phosphohydrolase	h2o[c] + tre6p[c] -> h[c] + pi[c] + tre[c]	(ACPL_7709)	ACPL_7709		Carbohydrate metabolism:Starch and sucrose metabolism	0	0	1000	0	2	3.1.3.12
rxsp0099	1,4-alpha-glucan branching enzyme	6 glycogen[c] + h2o[c] -> starch[c]	(ACPL_5332)	ACPL_5332		Carbohydrate metabolism:Starch and sucrose metabolism	0	0	1000	0	3	2.4.1.18
rxsp0100	D-glucose-6-phosphate 1-alpha-D-glucosyltransferase	udpg[c] -> udp[c] + glycogen[c]	(ACPL_6625)	ACPL_6625		Carbohydrate metabolism:Starch and sucrose metabolism	0	0	1000	0	2	2.4.1.11
rxsp0101	UDPglucose D-glucose-6-phosphate 1-alpha-D-glucosyltransferase	udpg[c] + g6p[c] <=> udp[c] + tre6p[c]	(ACPL_1307) or (ACPL_1678) or (ACPL_2177) or (ACPL_3417)	ACPL_1307 ACPL_1678 ACPL_2177 ACPL_3417		Carbohydrate metabolism:Starch and sucrose metabolism	1	-1000	1000	0	2	2.4.1.15
rxsp0102	Amylomaltase maltotriose	malt[c] + malttr[c] <=> glc-D[c] + maltttr[c]	(ACPL_3674) or (ACPL_7581)	ACPL_3674 ACPL_7581		Carbohydrate metabolism:Starch and sucrose metabolism	1	-1000	1000	0	2	2.4.1.25
rxsp0103	Amylomaltase maltotetraose	malt[c] + maltttr[c] <=> glc-D[c] + maltpt[c]	(ACPL_3674) or (ACPL_7581)	ACPL_3674 ACPL_7581		Carbohydrate metabolism:Starch and sucrose metabolism	1	-1000	1000	0	2	2.4.1.25
rxsp0104	Amylomaltase maltopentaose	malt[c] + maltpt[c] <=> glc-D[c] + malthx[c]	(ACPL_3674) or (ACPL_7581)	ACPL_3674 ACPL_7581		Carbohydrate metabolism:Starch and sucrose metabolism	1	-1000	1000	0	2	2.4.1.25
rxsp0105	Amylomaltase maltohexaose	malt[c] + malthx[c] <=> glc-D[c] + malthp[c]	(ACPL_3674) or (ACPL_7581)	ACPL_3674 ACPL_7581		Carbohydrate metabolism:Starch and sucrose metabolism	1	-1000	1000	0	2	2.4.1.25
rxsp0106	ATP alpha-D-glucose-1-phosphate adenyltransferase	atp[c] + g1p[c] -> ppi[c] + adpglc[c]	(ACPL_3670) or (ACPL_5095)	ACPL_3670 ACPL_5095		Carbohydrate metabolism:Starch and sucrose metabolism;Amino sugar and nucleotide sugar metabolism	0	0	1000	0	2	2.7.7.27
rxsp0107	UTP N-acetyl-alpha-D-glucosamine-1-phosphate uridylyltransferase	acgam1p[c] + utp[c] <=> uacgam[c] + ppi[c]	(ACPL_3130) or (ACPL_7789)	ACPL_3130 ACPL_7789		Carbohydrate metabolism:Amino sugar and nucleotide sugar metabolism	1	-1000	1000	0	2	2.7.7.23
rxsp0108	UDP-N-acetyl-D-glucosamine 4-epimerase	uacgam[c] <=> uacgala[c]	(ACPL_353) or (ACPL_3132) or (ACPL_3213) or (ACPL_4710) or (ACPL_631) or (ACPL_7778) or (ACPL_7871)	ACPL_353 ACPL_3132 ACPL_3213 ACPL_4710 ACPL_631 ACPL_7778 ACPL_7871		Carbohydrate metabolism:Amino sugar and nucleotide sugar metabolism	1	-1000	1000	0	2	5.1.3.7
rxsp0109	Phosphoenolpyruvate UDP-N-acetyl-D-glucosamine	uacgam[c] + pep[c] <=> h[c] + pi[c] + uaccg[c]	(ACPL_1634) or (ACPL_7438)	ACPL_1634 ACPL_7438		Carbohydrate metabolism:Amino sugar and nucleotide sugar metabolism	1	-1000	1000	0	2	2.5.1.7
rxsp0110	UDP-N-acetylmuramate NADP oxidoreductase	h[c] + nadph[c] + uaccg[c] -> nadp[c] + uamr[c]	(ACPL_7939)	ACPL_7939		Carbohydrate metabolism:Amino sugar and nucleotide sugar metabolism	0	0	1000	0	2	1.1.1.158
rxsp0111	UDP-N-acetylglucosamine 2-epimerase (wecB)	h2o[c] + uacgam[c] -> udp[c] + acmana[c]	(ACPL_8155)	ACPL_8155		Carbohydrate metabolism:Amino sugar and nucleotide sugar metabolism	0	0	1000	0	4	5.1.3.14
rxsp0112	UDP-N-acetylglucosamine 2-epimerase (wecB)	uacgam[c] -> uacmam[c]	(ACPL_8155)	ACPL_8155		Carbohydrate metabolism:Amino sugar and nucleotide sugar metabolism	0	0	1000	0	4	5.1.3.14
rxsp0113	N-Acyl-D-glucosamine 2-epimerase	acgam[c] <=> acmana[c]	(ACPL_3867)	ACPL_3867		Carbohydrate metabolism:Amino sugar and nucleotide sugar metabolism	1	-1000	1000	0	2	5.1.3.8
rxsp0114	Hexosaminidase	h2o[c] + chitob[c] -> 2 acgam[c]	(ACPL_1243) or (ACPL_1520) or (ACPL_4973) or (ACPL_6508) or (ACPL_1520) or (ACPL_1520)	ACPL_1243 ACPL_1520 ACPL_4973 ACPL_6508 ACPL_1520 ACPL_1520		Carbohydrate metabolism:Amino sugar and nucleotide sugar metabolism	0	0	1000	0	2	3.2.1.52
rxsp0115	D-Glucosamine-6-phosphate ketol-isomerasedeaminating	h2o[c] + gam6p[c] -> f6p[c] + nh4[c]	(ACPL_7564) or (ACPL_7997)	ACPL_7564 ACPL_7997		Carbohydrate metabolism:Amino sugar and nucleotide sugar metabolism	0	0	1000	0	2	3.5.99.6
rxsp0116	D-Glucosamine 1-phosphate 1,6-phosphomutase	gam6p[c] <=> gam1p[c]	(ACPL_835)	ACPL_835		Carbohydrate metabolism:Amino sugar and nucleotide sugar metabolism	1	-1000	1000	0	2	5.4.2.10
rxsp0117	Acetyl-CoA D-glucosamine-1-phosphate N-acetyltransferase	gam1p[c] + accoa[c] -> h[c] + coa[c] + acgam1p[c]	(ACPL_3130) or (ACPL_7789)	ACPL_3130 ACPL_7789		Carbohydrate metabolism:Amino sugar and nucleotide sugar metabolism	0	0	1000	0	2	2.3.1.157;2.3.1.4
rxsp0118	N-acetylmuramic acid 6-phosphate etherase	h2o[c] + acmum6p[c] <=> lac-L[c] + acgam6p[c]	(ACPL_3195)	ACPL_3195		Carbohydrate metabolism:Amino sugar and nucleotide sugar metabolism	1	-1000	1000	0	3	4.2.1.126
rxsp0119	N-acetylglucosamine-6-phosphate deacetylase	h2o[c] + acgam6p[c] -> ac[c] + gam6p[c]	(ACPL_7999)	ACPL_7999		Carbohydrate metabolism:Amino sugar and nucleotide sugar metabolism	0	0	1000	0	3	3.5.1.25
rxsp0120	glucosamine-fructose-6-phosphate aminotransferase (isomerizing) (glmS)	gln-L[c] + f6p[c] -> glu-L[c] + gam6p[c]	(ACPL_838)	ACPL_838		Carbohydrate metabolism:Amino sugar and nucleotide sugar metabolism	0	0	1000	0	3	2.6.1.16
rxsp0121	UDP-glucose 4-epimerase	dtdpglc[c] <=> dtdpgalt[c]	(ACPL_7778) or (ACPL_7778) or (ACPL_7871) or (ACPL_4710)	ACPL_7778 ACPL_7778 ACPL_7871 ACPL_4710		Carbohydrate metabolism:Amino sugar and Nucleotide Sugar Metabolism	1	-1000	1000	0	2	5.1.3.2
rxsp0122	S-Malate NADP oxidoreductaseoxaloacetate-decarboxylating	nadp[c] + mal-L[c] -> nadph[c] + co2[c] + pyr[c]	(ACPL_7154) or (ACPL_7551)	ACPL_7154 ACPL_7551		Carbohydrate metabolism:Pyruvate metabolism	0	0	1000	0	2	1.1.1.38;1.1.1.39;1.1.1.40;4.1.1.3
rxsp0123	malate dehydrogenase (oxaloacetate-decarboxylating)	nad[c] + mal-L[c] -> pyr[c] + nadh[c] + co2[c]	(ACPL_7154)	ACPL_7154		Carbohydrate metabolism:Pyruvate metabolism	0	0	1000	0	4	1.1.1.38
rxsp0124	phosphoenolpyruvate carboxylase	h2o[c] + co2[c] + pep[c] -> 2 h[c] + oaa[c] + pi[c]	(ACPL_925)	ACPL_925		Carbohydrate metabolism:Pyruvate metabolism	0	0	1000	0	4	4.1.1.31
rxsp0125	pyruvate oxidase (poxL)	pyr[c] + 2 h[c] + o2[c] + pi[c] -> h2o2[c] + co2[c] + actp[c]	(ACPL_2694)	ACPL_2694		Carbohydrate metabolism:Pyruvate metabolism	0	0	1000	0	3	1.2.3.3
rxsp0126	phosphate acetyltransferase (pta)	pi[c] + accoa[c] + h[c] <=> coa[c] + actp[c]	(ACPL_7547)	ACPL_7547		Carbohydrate metabolism:Pyruvate metabolism	1	-1000	1000	0	3	2.3.1.8
rxsp0127	acetate kinase	atp[c] + ac[c] + h[c] <=> adp[c] + actp[c]	(ACPL_7548)	ACPL_7548		Carbohydrate metabolism:Pyruvate metabolism	1	-1000	1000	0	3	2.7.2.1
rxsp0128	S-Lactate ferricytochrome-c 2-oxidoreductase	lac-L[c] + 2 ficytc[c] -> 2 h[c] + pyr[c] + 2 focytc[c]	(ACPL_1974)	ACPL_1974		Carbohydrate metabolism:Pyruvate metabolism	0	0	1000	0	2	1.1.2.3
rxsp0129	ATP pyruvate orthophosphate phosphotransferase	h[c] + atp[c] + pi[c] + pyr[c] -> ppi[c] + amp[c] + pep[c]	(ACPL_3075)	ACPL_3075		Carbohydrate metabolism:Pyruvate metabolism	0	0	1000	0	2	2.7.9.1
rxsp0130	S-2-Hydroxyacylglutathione hydrolase	h2o[c] + lgt-S[c] -> h[c] + gthrd[c] + lac-D[c]	(ACPL_6525)	ACPL_6525		Carbohydrate metabolism:Pyruvate metabolism	0	0	1000	0	2	3.1.2.6
rxsp0131	Pyruvate,water dikinase	pyr[c] + atp[c] + h2o[c] -> pi[c] + pep[c] + amp[c] + h[c]	(ACPL_3075)	ACPL_3075		Carbohydrate metabolism:Pyruvate metabolism	0	0	1000	0	2	2.7.9.2
rxsp0132	S-lactaldehyde NAD oxidoreductase	nad[c] + h2o[c] + lald-L[c] <=> 2 h[c] + nadh[c] + lac-L[c]	(ACPL_2313)	ACPL_2313		Carbohydrate metabolism:Pyruvate metabolism	1	-1000	1000	0	2	1.2.1.21;1.2.1.22
rxsp0133	D-lactate dehydrogenase	nadh[c] + pyr[c] + h[c] <=> nad[c] + lac-D[c]	(ACPL_4166) or (ACPL_7368)	ACPL_4166 ACPL_7368		Carbohydrate metabolism:Pyruvate metabolism	1	-1000	1000	0	2	1.1.1.28
rxsp0134	Alcohol dehydrogenase (NADP + )	nadp[c] + etoh[c] <=> nadph[c] + acald[c] + h[c]	(ACPL_6516)	ACPL_6516		Carbohydrate metabolism:Pyruvate metabolism	1	-1000	1000	0	2	1.1.1.2
rxsp0135	L-Malate glyoxylate-lyase CoA-acetylating	accoa[c] + h2o[c] + glx[c] -> h[c] + coa[c] + mal-L[c]	(ACPL_5158) or (ACPL_6612)	ACPL_5158 ACPL_6612		Carbohydrate metabolism:Pyruvate metabolism	0	0	1000	0	2	2.3.3.9;4.1.3.2
rxsp0136	Formate NAD oxidoreductase	nad[c] + for[c] -> nadh[c] + co2[c]	(ACPL_2006) or (ACPL_5753 and ACPL_5754 and ACPL_5754 and ACPL_5755) or (ACPL_8317)	ACPL_2006 ACPL_5753 ACPL_5754 ACPL_5754 ACPL_5755 ACPL_8317		Carbohydrate metabolism:Glyoxylate and dicarboxylate metabolism	0	0	1000	0	2	1.2.1.2
rxsp0137	isocitrate lyase	icit[c] -> succ[c] + glx[c]	(ACPL_5157)	ACPL_5157		Carbohydrate metabolism:Glyoxylate and dicarboxylate metabolism	0	0	1000	0	4	4.1.3.1
rxsp0138	glycerate kinase	atp[c] + glyc-R[c] -> adp[c] + 3pg[c]	(ACPL_1636)	ACPL_1636		Carbohydrate Metabolism:Glyoxylate and dicarboxylate metabolism	0	0	1000	0	3	2.7.1.31
rxsp0139	meso-tartaric acid:NAD + oxidoreductase	nad[c] + tartr-L[c] <=> nadh[c] + h[c] + oxglyc[c]	(ACPL_7366)	ACPL_7366		Carbohydrate metabolism:Glyoxylate and dicarboxylate metabolism	1	-1000	1000	0	3	1.1.1.93
rxsp0140	acetoacetyl-CoA reductase	h[c] + nadph[c] + aacoa[c] -> nadp[c] + hbucoa[c]	(ACPL_2419)	ACPL_2419		Carbohydrate metabolism:Glyoxylate and dicarboxylate metabolism	0	0	1000	0	3	1.1.1.36
rxsp0141	glycine cleavage system	nh4[c] + nadh[c] + co2[c] + mlthf[c] -> nad[c] + thf[c] + gly[c]	(ACPL_2053) or (ACPL_1621)	ACPL_2053 ACPL_1621		Carbohydrate metabolism:Glyoxylate and dicarboxylate metabolism	0	0	1000	0	4	1.8.1.4/2.1.2.10
rxsp0142	2-dehydro-3-deoxyphosphogluconate aldolase / 4-hydroxy-2-oxoglutarate aldolase	4h2oglt[c] -> pyr[c] + glx[c]	(ACPL_6816)	ACPL_6816		Carbohydrate metabolism:Glyoxylate and dicarboxylate metabolism	0	0	1000	0	3	4.1.2.14/4.1.3.16
rxsp0143	2-Phosphoglycolate phosphohydrolase	2pglyc[c] + h2o[c] -> glyclt[c] + pi[c] + h[c]	(ACPL_4292) or (ACPL_6918)	ACPL_4292 ACPL_6918		Carbohydrate metabolism:Glyoxylate and dicarboxylate metabolism	0	0	1000	0	2	3.1.3.18
rxsp0144	glycolaldehyde dehydrogenase	gcald[c] + nad[c] + h2o[c] -> glyclt[c] + nadh[c] + 2 h[c]				Carbohydrate metabolism:Glyoxylate and dicarboxylate metabolism	0	0	1000	0	2	1.2.1.21
rxsp0145	glycolate oxidase (glcD)	o2[c] + glyclt[c] -> h2o2[c] + glx[c]	(ACPL_3079) or (ACPL_3077)	ACPL_3079 ACPL_3077		Carbohydrate metabolism:Glyoxylate and dicarboxylate metabolism	0	0	1000	0	3	1.1.3.15
rxsp0146	meso-tartaric acid:NAD + oxidoreductase	nad[c] + tartr-M[c] <=> nadh[c] + h[c] + oxglyc[c]	(ACPL_7366)	ACPL_7366		Carbohydrate metabolism:Glyoxylate and dicarboxylate metabolism	1	-1000	1000	0	3	1.1.1.93
rxsp0147	(S)-2-hydroxy-acid oxidase	q8[c] + glyclt[c] -> q8h2[c] + glx[c]	(ACPL_3077) or (ACPL_1974)	ACPL_3077 ACPL_1974		Carbohydrate metabolism:Glyoxylate and dicarboxylate metabolism	0	0	1000	0	2	1.1.3.15
rxsp0148	hydrogen-peroxide hydrogen-peroxide oxidoreductase	2 h2o2[c] -> o2[c] + 2 h2o[c]	(ACPL_3139) or (ACPL_3148) or (ACPL_8199)	ACPL_3139 ACPL_3148 ACPL_8199		Carbohydrate Metabolism:Glyoxylate and dicarboxylate metabolism	0	0	1000	0	2	1.11.1.6
rxsp0149	R-2-Methyl-3-oxopropanoyl-CoA CoA-carbonylmutase	mmcoa-R[c] <=> succoa[c]	(ACPL_7414) or (ACPL_7738)	ACPL_7414 ACPL_7738		Carbohydrate metabolism:Propanoate metabolism	1	-1000	1000	0	2	5.4.99.2
rxsp0150	malonate-semialdehyde dehydrogenase (acetylating) / methylmalonate-semialdehyde dehydrogenase	nad[c] + coa[c] + 2mop[c] -> nadh[c] + co2[c] + ppcoa[c]	(ACPL_2462)	ACPL_2462		Carbohydrate metabolism:Propanoate metabolism	0	0	1000	0	3	1.2.1.27
rxsp0151	4-aminobutyrate aminotransferase (gabT) / (S)-3-amino-2-methylpropionate transaminase (puuE)	akg[c] + ala-B[c] -> glu-L[c] + msa[c]	(ACPL_4080) or (ACPL_2477)	ACPL_4080 ACPL_2477		Carbohydrate Metabolism:Propanoate metabolism	0	0	1000	0	3	2.6.1.19
rxsp0152	spontaneous	2obut[c] + o2[c] + pi[c] + 4 h[c] -> ppap[c] + co2[c] + 2 h2o[c]				Carbohydrate metabolism:Propanoate metabolism	0	0	1000	0	2		spontaneous
rxsp0153	phosphate acetyltransferase (pta)	pi[c] + ppcoa[c] + h[c] <=> coa[c] + ppap[c]	(ACPL_7547)	ACPL_7547		Carbohydrate metabolism:Propanoate metabolism	1	-1000	1000	0	3	2.3.1.8
rxsp0154	malonate-semialdehyde dehydrogenase (acetylating) / methylmalonate-semialdehyde dehydrogenase	nad[c] + coa[c] + 2mop[c] -> nadh[c] + h[c] + mmcoa-R[c]	(ACPL_2462)	ACPL_2462		Carbohydrate metabolism:Propanoate metabolism	0	0	1000	0	3	1.2.1.18 1.2.1.27
rxsp0155	malonate-semialdehyde dehydrogenase (acetylating) / methylmalonate-semialdehyde dehydrogenase	nad[c] + coa[c] + msa[c] -> nadh[c] + co2[c] + accoa[c]	(ACPL_2462)	ACPL_2462		Carbohydrate metabolism:Propanoate metabolism	0	0	1000	0	3	1.2.1.18/1.2.1.27
rxsp0156	acetate CoA-transferase	ac[c] + aacoa[c] -> accoa[c] + acac[c]	(ACPL_2754)	ACPL_2754		Carbohydrate metabolism:Propanoate metabolism	0	0	1000	0	3	2.8.3.8
rxsp0157	2S 3R-3-Hydroxybutane-1 2 3-tricarboxylate pyruvate-lyase	micit[c] <=> pyr[c] + succ[c]	(ACPL_5565)	ACPL_5565		Carbohydrate metabolism:Propanoate metabolism	1	-1000	1000	0	2	4.1.3.30
rxsp0158	succinyl-CoA synthetase	atp[c] + succ[c] + coa[c] <=> adp[c] + pi[c] + succoa[c]	(ACPL_893 and ACPL_894)	ACPL_893 ACPL_894		Carbohydrate metabolism:Propanoate metabolism	1	-1000	1000	0	4	6.2.1.5
rxsp0159	acetate kinase	atp[c] + ppa[c] + h[c] <=> adp[c] + ppap[c]	(ACPL_7548)	ACPL_7548		Carbohydrate metabolism:Propanoate metabolism	1	-1000	1000	0	3	2.7.2.15
rxsp0160	Propanoate:CoA ligase (AMP-forming)(two step)	atp[c] + coa[c] + ppa[c] + h[c] -> amp[c] + ppi[c] + ppcoa[c]	(ACPL_473) or (ACPL_7032)	ACPL_473 ACPL_7032		Carbohydrate metabolism:Propanoate metabolism	0	0	1000	0	3	6.2.1.1
rxsp0161	acyl-CoA dehydrogenase	ppcoa[c] + fad[c] -> fadh2[c] + procoa[c]	(ACPL_7667)	ACPL_7667		Carbohydrate metabolism:Propanoate metabolism; Metabolism of other amino acids:beta-Alanine metabolism	0	0	1000	0	3	1.3.8.7
rxsp0162	enoyl-CoA hydratase	h2o[c] + procoa[c] <=> hpcoa[c]	(ACPL_7403)	ACPL_7403		Carbohydrate metabolism:Propanoate metabolism; Metabolism of other amino acids:beta-Alanine metabolism	1	-1000	1000	0	3	4.2.1.17
rxsp0163	Propanoate CoA ligase ADP-forming	atp[c] + coa[c] + ppa[c] -> adp[c] + pi[c] + ppcoa[c]	(ACPL_2516) or (ACPL_473) or (ACPL_7032)	ACPL_2516 ACPL_473 ACPL_7032		Carbohydrate metabolism:Propanoate metabolism	0	0	1000	0	2	6.2.1.13
rxsp0164	pyruvate thiamin diphosphate acetaldehydetransferase(two step)	h[c] + 2 pyr[c] -> co2[c] + alac-S[c]	(ACPL_1531) or (ACPL_4513) or (ACPL_7370 and ACPL_7371) or (ACPL_4866 and ACPL_4867)	ACPL_1531 ACPL_4513 ACPL_7370 ACPL_7371 ACPL_4866 ACPL_4867		Carbohydrate metabolism:Butanoate metabolism	0	0	1000	0	2	1.2.4.1;2.2.1.6
rxsp0165	R-Butane-2 3-diol NAD oxidoreductase	nad[c] + btd-RR[c] <=> h[c] + nadh[c] + actn-R[c]	(ACPL_2176)	ACPL_2176		Carbohydrate metabolism:Butanoate metabolism	1	-1000	1000	0	2	1.1.1.4
rxsp0166	S S-Butane-2 3-diol NAD oxidoreductase	nad[c] + butad[c] <=> h[c] + nadh[c] + actn[c]	(ACPL_2176)	ACPL_2176		Carbohydrate metabolism:Butanoate metabolism	1	-1000	1000	0	2	1.1.1.76
rxsp0167	glutamate decarboxylase	h[c] + glu-L[c] -> co2[c] + 4abut[c]	(ACPL_4149)	ACPL_4149		Carbohydrate metabolism:Butanoate metabolism	0	0	1000	0	4	4.1.1.15
rxsp0168	4-aminobutyrate aminotransferase (gabT) / (S)-3-amino-2-methylpropionate transaminase (puuE)	akg[c] + 4abut[c] <=> glu-L[c] + sucsal[c]	(ACPL_4080) or (ACPL_2477)	ACPL_4080 ACPL_2477		Carbohydrate metabolism:Butanoate metabolism	1	-1000	1000	0	3	2.6.1.19
rxsp0169	succinate-semialdehyde dehydrogenase (NADP) (gabD)	h2o[c] + sucsal[c] + nadp[c] -> 2 h[c] + succ[c] + nadph[c]	(ACPL_3084) or (ACPL_4079)	ACPL_3084 ACPL_4079		Carbohydrate metabolism:Butanoate metabolism	0	0	1000	0	3	1.2.1.16
rxsp0170	acetate CoA-transferase	ac[c] + btcoa[c] <=> accoa[c] + but[c]	(ACPL_2754)	ACPL_2754		Carbohydrate metabolism:Butanoate metabolism	1	-1000	1000	0	3	2.8.3.8
rxsp0171	3-hydroxybutyryl-CoA dehydrogenase	h[c] + nadph[c] + aacoa[c] -> nadp[c] + 3hbycoa[c]	(ACPL_7436) or (ACPL_7436)	ACPL_7436 ACPL_7436		Carbohydrate metabolism:Butanoate metabolism	0	0	1000	0	3	1.1.1.157
rxsp0172	Acetoacetate:CoA ligase (AMP-forming)	h[c] + atp[c] + coa[c] + acac[c] -> amp[c] + ppi[c] + aacoa[c]	(ACPL_4548)	ACPL_4548		Carbohydrate metabolism:Butanoate metabolism	0	0	1000	0	3	6.2.1.16
rxsp0173	3-oxoacid CoA-transferase	succoa[c] + acac[c] <=> succ[c] + aacoa[c]	(ACPL_3243) or (ACPL_2754 and ACPL_3244)	ACPL_3243 ACPL_2754 ACPL_3244		Carbohydrate metabolism:Butanoate metabolism	1	-1000	1000	0	3	2.8.3.5
rxsp0174	3-hydroxybutyrate dehydrogenase (bdh)	nadh[c] + h[c] + acac[c] <=> nad[c] + bhb[c]	(ACPL_2746)	ACPL_2746		Carbohydrate metabolism:Butanoate metabolism	1	-1000	1000	0	4	1.1.1.30
rxsp0175	S-3-Hydroxybutanoyl-CoA NAD oxidoreductase	nad[c] + 3hbycoa[c] -> h[c] + nadh[c] + aacoa[c]	(ACPL_2500) or (ACPL_2500 and ACPL_7091) or (ACPL_2500 and ACPL_7436)	ACPL_2500 ACPL_2500 ACPL_7091 ACPL_2500 ACPL_7436		Carbohydrate metabolism:Butanoate metabolism;Lipid metabolism:Fatty acid degradation	0	0	1000	0	2	1.1.1.35
rxsp0176	1-Phosphatidyl-D-myo-inositol inositolphosphohydrolase	pil[c] + h2o[c] -> mi1p-D[c] + 12dgr[c]	(ACPL_2371) or (ACPL_5685)	ACPL_2371 ACPL_5685)		Carbohydrate metabolism:Inositol phosphate metabolism	0	0	1000	0	2	3.1.4.3
rxsp0177	1L-myo-Inositol-1-phosphate lyase isomerizing	mi1p-D[c] <=> g6p[c]	(ACPL_4671) or (ACPL_8353)	ACPL_4671 ACPL_8353		Carbohydrate metabolism:Inositol phosphate metabolism	1	-1000	1000	0	2	5.5.1.4
rxsp0178	myo-Inositol NAD 2-oxidoreductase	nad[c] + inost[c] <=> h[c] + nadh[c] + 2ins[c]	(ACPL_2914) or (ACPL_6829)	ACPL_2914 ACPL_6829		Carbohydrate metabolism:Inositol phosphate metabolism	1	-1000	1000	0	2	1.1.1.18
rxsp0179	myo-Inositol 1-phosphate phosphahydrolase	h2o[c] + mi1p-D[c] -> h[c] + pi[c] + inost[c]	(ACPL_2458) or (ACPL_6601) or (ACPL_7113)	ACPL_2458 ACPL_6601 ACPL_7113		Carbohydrate metabolism:Inositol phosphate metabolism	0	0	1000	0	2	3.1.3.25
rxsp0180	myo-Inositol 4-phosphate phosphahydrolase	h2o[c] + mi4p-D[c] -> h[c] + pi[c] + inost[c]	(ACPL_2458) or (ACPL_6601) or (ACPL_7113)	ACPL_2458 ACPL_6601 ACPL_7113		Carbohydrate metabolism:Inositol phosphate metabolism	0	0	1000	0	2	3.1.3.25
rxsp0181	1D-myo-inositol-3-phosphate lyase	g6p[c] -> mi3p-D[c]	(ACPL_8353)	ACPL_8353		Carbohydrate metabolism:Inositol phosphate metabolism	0	0	1000	0	2	5.5.1.4
rxsp0182	1D-myo-Inositol 3-phosphate phosphahydrolase	h2o[c] + mi3p-D[c] -> h[c] + pi[c] + inost[c]	(ACPL_2458) or (ACPL_6601) or (ACPL_7113)	ACPL_2458 ACPL_6601 ACPL_7113		Carbohydrate metabolism:Inositol phosphate metabolism	0	0	1000	0	2	3.1.3.25
rxsp0183	2 4 6/3 5-Pentahydroxycyclohexanone hydro-lyase	2ins[c] -> h2o[c] + cbs_76[c]	(ACPL_2918)	ACPL_2918		Carbohydrate metabolism:Inositol phosphate metabolism	0	0	1000	0	2	4.2.1.44
rxsp0184	rxn03931	h2o[c] + cbs_76[c] -> h[c] + cbs_71[c]	(ACPL_2919)	ACPL_2919		Carbohydrate metabolism:Inositol phosphate metabolism	0	0	1000	0	2
rxsp0185	ATP 5-dehydro-2-deoxy-D-gluconate 6-phosphotransferase	atp[c] + cbs_71[c] <=> adp[c] + cbs_72[c]	(ACPL_4750 and ACPL_4752)	ACPL_4750 ACPL_4752		Carbohydrate metabolism:Inositol Phosphate Metabolism	1	-1000	1000	0	2	2.7.1.92
rxsp0186	rxn12146	dexgac[c] <=> cbs_71[c]	(ACPL_2920)	ACPL_2920		Carbohydrate metabolism:Inositol phosphate metabolism	1	-1000	1000	0	2	5.3.1.-
rxsp0187	rxn12147	h2o[c] + cbs_76[c] -> h[c] + dexgac[c]	(ACPL_2919)	ACPL_2919		Carbohydrate metabolism:Inositol phosphate metabolism	0	0	1000	0	2	3.7.1.-
rxsp0188	Oligo-1,6-glucosidase	h2o[c] + tur[c] -> glc-D[c] + fru[c]	(ACPL_6822)	ACPL_6822		Carbohydrate metabolism	0	0	1000	0	3
rxsp0189	Sedoheptulose 1 7-bisphosphate D-glyceraldehyde-3-phosphate-lyase	s17bp[c] <=> e4p[c] + dhap[c]	(ACPL_218)	ACPL_218		Carbohydrate metabolism	1	-1000	1000	0	2	4.1.2.13
rxsp0190	alpha-N-arabinofuranosidase	2 h2o[c] + Larab[c] <=> 3 arab-L[c]	(ACPL_5518) or (ACPL_7016)	ACPL_5518 ACPL_7016		Carbohydrate metabolism	1	-1000	1000	0	2	3.2.1.55
rxsp0192	L-Glutamate NAD oxidoreductase deaminating	nad[c] + h2o[c] + glu-L[c] -> h[c] + nadh[c] + nh4[c] + akg[c]	(ACPL_7410)	ACPL_7410		Amino acid metabolism: Alanine, aspartate and glutamate metabolism	0	0	1000	0	2	1.4.1.2
rxsp0193	L-Glutamate ammonia ligase ADP-forming	atp[c] + glu-L[c] + nh4[c] <=> h[c] + adp[c] + pi[c] + gln-L[c]	(ACPL_1564) or (ACPL_1578) or (ACPL_2404)	ACPL_1564 ACPL_1578 ACPL_2404		Amino acid metabolism: Alanine, aspartate and glutamate metabolism	1	-1000	1000	0	2	6.3.1.2
rxsp0194	L-Aspartate 2-oxoglutarate aminotransferase	akg[c] + asp-L[c] <=> glu-L[c] + oaa[c]	(ACPL_1789) or (ACPL_1927) or (ACPL_2076) or (ACPL_2461) or (ACPL_2713) or (ACPL_5024) or (ACPL_6750) or (ACPL_1037)	ACPL_1789 ACPL_1927 ACPL_2076 ACPL_2461 ACPL_2713 ACPL_5024 ACPL_6750 ACPL_1037		Amino acid metabolism: Alanine, aspartate and glutamate metabolism	1	-1000	1000	0	2	2.6.1.1
rxsp0195	L-Alanine NAD oxidoreductase deaminating	nad[c] + h2o[c] + ala-L[c] <=> h[c] + nadh[c] + pyr[c] + nh4[c]	(ACPL_5389) or (ACPL_6335)	ACPL_5389 ACPL_6335		Amino acid metabolism: Alanine, aspartate and glutamate metabolism	1	-1000	1000	0	2	1.4.1.1
rxsp0196	L-aspartate L-glutamine amido-ligase AMP-forming	atp[c] + h2o[c] + gln-L[c] + asp-L[c] -> glu-L[c] + ppi[c] + amp[c] + asn-L[c]	(ACPL_5068) or (ACPL_6235) or (ACPL_6846)	ACPL_5068 ACPL_6235 ACPL_6846		Amino acid metabolism: Alanine, aspartate and glutamate metabolism	0	0	1000	0	2	6.3.5.4
rxsp0197	L-Citrulline L-aspartate ligase AMP-forming	atp[c] + citr-L[c] + asp-L[c] -> argsuc[c] + ppi[c] + amp[c]	(ACPL_6419)	ACPL_6419		Amino acid metabolism: Alanine, aspartate and glutamate metabolism	0	0	1000	0	2	6.3.4.5
rxsp0198	aspartate ammonia-lyase (aspA)	asp-L[c] -> nh4[c] + fum[c]	(ACPL_8022) or (ACPL_8022)	ACPL_8022 ACPL_8022		Amino acid metabolism: Alanine, aspartate and glutamate metabolism	0	0	1000	0	3	4.3.1.1
rxsp0199	L-aspartate oxidase (nadB)	h2o[c] + asp-L[c] + o2[c] -> nh4[c] + oaa[c] + h2o2[c]	(ACPL_8061)	ACPL_8061		Amino acid metabolism: Alanine, aspartate and glutamate metabolism	0	0	1000	0	3	1.4.3.16
rxsp0200	glutamate synthase (gltB:gltD)	nadph[c] + h[c] + gln-L[c] + akg[c] -> 2 glu-L[c] + nadp[c]	(ACPL_893 and ACPL_894)	ACPL_893 ACPL_894		Amino acid metabolism: Alanine, aspartate and glutamate metabolism	0	0	1000	0	4	1.4.1.13
rxsp0201	glutamate synthase (NADPH/NADH)	nadh[c] + h[c] + gln-L[c] + akg[c] -> nad[c] + 2 glu-L[c]	(ACPL_6513 and ACPL_6514 and ACPL_6515)	ACPL_6513 ACPL_6514 ACPL_6515		Amino acid metabolism: Alanine, aspartate and glutamate metabolism	0	0	1000	0	4	1.4.1.14
rxsp0202	carbamoyl-phosphate synthase (carA:carB)	nh4[c] + 2 atp[c] + hco3[c] -> h[c] + 2 adp[c] + pi[c] + cbp[c]	(ACPL_6475 and ACPL_6474)	ACPL_6475 ACPL_6474		Amino acid metabolism: Alanine, aspartate and glutamate metabolism	0	0	1000	0	3	6.3.5.5
rxsp0203	L-1-Pyrroline-5-carboxylate NAD oxidoreductase	nad[c] + 2 h2o[c] + 1pyr5c[c] -> h[c] + nadh[c] + glu-L[c]	(ACPL_5475)	ACPL_5475		Amino acid metabolism: Alanine, aspartate and glutamate metabolism	0	0	1000	0	2	1.2.1.88
rxsp0204	aminotransferase AlaT	ala-L[c] + akg[c] <=> pyr[c] + glu-L[c]	(ACPL_6750) or (ACPL_6750)	ACPL_6750 ACPL_6750		Amino acid metabolism: Alanine, aspartate and glutamate metabolism	1	-1000	1000	0	2	2.6.1.2
rxsp0205	carbamoyl-phosphate synthase (carA:carB)	h2o[c] + 2 atp[c] + gln-L[c] + hco3[c] -> h[c] + glu-L[c] + 2 adp[c] + pi[c] + cbp[c]	(ACPL_6475 and ACPL_6474)	ACPL_6475 ACPL_6474		Amino acid metabolism: Alanine, aspartate and glutamate metabolism	0	0	1000	0	3	6.3.5.5
rxsp0206	3-Phospho-D-glycerate NAD 2-oxidoreductase	nad[c] + 3pg[c] -> h[c] + nadh[c] + 3php[c]	(ACPL_1284) or (ACPL_4166) or (ACPL_5515) or (ACPL_7368)	ACPL_1284 ACPL_4166 ACPL_5515 ACPL_7368		Amino acid metabolism:Glycine, serine and threonine metabolism	0	0	1000	0	2	1.1.1.95
rxsp0207	3-Phosphoserine 2-oxoglutarate aminotransferase	akg[c] + pser-L[c] <=> glu-L[c] + 3php[c]	(ACPL_548)	ACPL_548		Amino acid metabolism:Glycine, serine and threonine metabolism	1	-1000	1000	0	2	2.6.1.52
rxsp0208	L-O-Phosphoserine phosphohydrolase	h2o[c] + pser-L[c] -> h[c] + pi[c] + ser-L[c]	(ACPL_381) or (ACPL_476)	ACPL_381 ACPL_476		Amino acid metabolism:Glycine, serine and threonine metabolism	0	0	1000	0	2	3.1.3.3
rxsp0209	5 10-Methylenetetrahydrofolate glycine hydroxymethyltransferase	gly[c] + h2o[c] + mlthf[c] <=> ser-L[c] + thf[c]	(ACPL_609) or (ACPL_7454)	ACPL_609 ACPL_7454		Amino acid metabolism:Glycine, serine and threonine metabolism	1	-1000	1000	0	2	2.1.2.1
rxsp0210	ATP L-homoserine O-phosphotransferase	atp[c] + hom-L[c] -> adp[c] + phom[c]	(ACPL_7471)	ACPL_7471		Amino acid metabolism:Glycine, serine and threonine metabolism	0	0	1000	0	2	2.7.1.39
rxsp0211	D-O-Phosphoserine phosphohydrolase	h2o[c] + pser-D[c] -> h[c] + pi[c] + ser-D[c]	(ACPL_381)	ACPL_381		Amino acid metabolism:Glycine, serine and threonine metabolism	0	0	1000	0	2	3.1.3.3
rxsp0212	glycine lipoylprotein oxidoreductase decarboxylating and	h[c] + gly[c] + lpro[c] -> co2[c] + alpro[c]	(ACPL_4412)	ACPL_4412		Amino acid metabolism:Glycine, serine and threonine metabolism	0	0	1000	0	2	1.4.4.2
rxsp0213	S-aminomethyldihydrolipoylprotein 6S-tetrahydrofolate	thf[c] + alpro[c] <=> nh4[c] + mlthf[c] + dhlpro[c]	(ACPL_1621 and ACPL_5074) or (ACPL_4517 and ACPL_5074)	ACPL_1621 ACPL_5074 ACPL_4517 ACPL_5074		Amino acid metabolism:Glycine, serine and threonine metabolism	1	-1000	1000	0	2	2.1.2.10
rxsp0214	dihydrolipoylprotein NAD oxidoreductase	nad[c] + dhlpro[c] <=> h[c] + nadh[c] + lpro[c]	(ACPL_2053) or (ACPL_4412 and ACPL_5074) or (ACPL_5074) or (ACPL_7730)	ACPL_2053 ACPL_4412 ACPL_5074 ACPL_5074 ACPL_7730		Amino acid metabolism:Glycine, serine and threonine metabolism	1	-1000	1000	0	2	1.8.1.4
rxsp0215	L-serine dehydratase (sdaA) or threonine dehydratase ( ilvA, tdcB)	ser-L[c] -> pyr[c] + nh4[c]	(ACPL_4516) or (ACPL_966)	ACPL_4516 ACPL_966		Amino acid metabolism:Glycine, serine and threonine metabolism	0	0	1000	0	3	4.3.1.17/4.3.1.19
rxsp0216	glycine C-acetyltransferase	gly[c] + accoa[c] <=> coa[c] + 2aobut[c]	(ACPL_7029)	ACPL_7029		Amino acid metabolism:Glycine, serine and threonine metabolism	1	-1000	1000	0	3	2.3.1.29
rxsp0217	betaine-aldehyde dehydrogenase (betB, gbsA)	nad[c] + h2o[c] + betald[c] -> nadh[c] + 2 h[c] + glyb[c]	(ACPL_1056) or (ACPL_7755)	ACPL_1056 ACPL_7755		Amino acid metabolism:Glycine, serine and threonine metabolism	0	0	1000	0	3	1.2.1.8
rxsp0218	L-2-amino-3-oxobutanoate decarboxylation spontaneous	h[c] + 2aobut[c] -> co2[c] + aact[c]	(peg.0)	peg.0		Amino acid metabolism:Glycine, serine and threonine metabolism	0	0	1000	0	2
rxsp0219		aact[c] + o2[c] + h2o[c] -> mthgxl[c] + nh4[c] + h2o2[c]	(ACPL_3926)	ACPL_3926		Amino acid metabolism:Glycine, serine and threonine metabolism	0	0	1000	0	2	1.4.3.21
rxsp0220	diaminobutyrate-2-oxoglutarate transaminase	glu-L[c] + aspsa[c] -> akg[c] + 24dab[c]	(ACPL_4135)	ACPL_4135		Amino acid metabolism:Glycine, serine and threonine metabolism	0	0	1000	0	3	2.6.1.76
rxsp0221	diaminobutyrate decarboxylase	24dab[c] + h[c] -> 13dampp[c] + co2[c]	(ACPL_6999)	ACPL_6999		Amino acid metabolism:Glycine, serine and threonine metabolism	0	0	1000	0	2	4.1.1.86
rxsp0222	Diaminobutyrate--pyruvate aminotransferase	aspsa[c] + ala-L[c] <=> pyr[c] + 24dab[c]	(ACPL_2141)	ACPL_2141		Amino acid metabolism:Glycine, serine and threonine metabolism	1	-1000	1000	0	2	2.6.1.46
rxsp0223	Aminoacetic acid oxygen oxidoreductase deaminating	o2[c] + gly[c] + h2o[c] -> h2o2[c] + nh4[c] + glx[c]	(ACPL_818)	ACPL_818		Amino acid metabolism:Glycine, serine and threonine metabolism	0	0	1000	0	2	1.4.3.3
rxsp0224	O-Phospho-L-homoserine phospho-lyase adding water	h2o[c] + phom[c] -> h[c] + thr-L[c] + pi[c]	(ACPL_3844) or (ACPL_7475) or (ACPL_7989)	ACPL_3844 ACPL_7475 ACPL_7989		Amino acid metabolism:Glycine, serine and threonine metabolism	0	0	1000	0	2	4.2.3.1;4.2.99.2
rxsp0225	L-Threonine acetaldehyde-lyase	thr-L[c] <=> acald[c] + gly[c]	(ACPL_1699) or (ACPL_4877)	ACPL_1699 ACPL_4877		Amino acid metabolism:Glycine, serine and threonine metabolism	1	-1000	1000	0	2	4.1.2.5
rxsp0226	choline dehydrogenase	nad[c] + chol[c] <=> h[c] + nadh[c] + betald[c]	(ACPL_2173)	ACPL_2173		Amino acid metabolism:Glycine, serine and threonine metabolism	1	-1000	1000	0	2
rxsp0227	L-serine hydro-lyase	ser-L[c] + h2s[c] -> cys-L[c] + h2o[c]	(ACPL_952)	ACPL_952		Amino acid metabolism:Glycine, serine and threonine metabolism	0	0	1000	0	2	4.2.1.22
rxsp0228	L-serine hydro-lyase	ser-L[c] + hcys-L[c] -> cysne[c] + h2o[c]	(ACPL_952)	ACPL_952		Amino acid metabolism:Glycine, serine and threonine metabolism	0	0	1000	0	2	4.2.1.22
rxsp0229	L-Serine hydro-lyase adding indoleglycerol-phosphate	ser-L[c] + 3ig3p[c] -> g3p[c] + h2o[c] + trp-L[c]	(ACPL_1807 and ACPL_1808) or (ACPL_3021 and ACPL_3022)	ACPL_1807 ACPL_1808 ACPL_3021 ACPL_3022		Amino acid metabolism:Glycine, serine and threonine metabolism	0	0	1000	0	2	4.2.1.20
rxsp0230	L-Aspartate-4-semialdehyde NADP oxidoreductase phosphorylating	nadp[c] + pi[c] + aspsa[c] <=> nadph[c] + 4pasp[c]	(ACPL_1558) or (ACPL_8121)	ACPL_1558 ACPL_8121		Amino acid metabolism:Cysteine and methionine metabolism	1	-1000	1000	0	2	1.2.1.11
rxsp0231	aspartate kinase (lysC)	asp-L[c] + atp[c] + h[c] <=> adp[c] + 4pasp[c]	(ACPL_8122)	ACPL_8122		Amino acid metabolism:Cysteine and methionine metabolism	1	-1000	1000	0	4	2.7.2.4
rxsp0232	homoserine dehydrogenase	h[c] + nadph[c] + aspsa[c] -> nadp[c] + hom-L[c]	(ACPL_7477)	ACPL_7477		Amino acid metabolism:Cysteine and methionine metabolism	0	0	1000	0	3	1.1.1.3
rxsp0233	cysteine synthase A (cysK) or O-acetylhomoserine (thiol)-lyase (metY)	acser[c] + tsul[c] + trdrd[c] -> ac[c] + cys-L[c] + so3[c] + trdox[c]	(ACPL_952) or (ACPL_1038)	ACPL_952 ACPL_1038		Amino acid metabolism:Cysteine and methionine metabolism	0	0	1000	0	3	2.5.1.47/2.5.1.49
rxsp0234	L-methionine R-oxide reductase (trdrd)	h2o[c] + trdox[c] + met-L[c] <=> trdrd[c] + metox[c]	(ACPL_962) or (ACPL_962)	ACPL_962 ACPL_962		Amino acid metabolism:Cysteine and methionine metabolism	1	-1000	1000	0	1	1.8.4.11/1.8.4.12
rxsp0235	L-cystathionine lysteine-lyase	nh4[c] + 2obut[c] + cys-L[c] <=> h2o[c] + cysne[c]	(ACPL_964)	ACPL_964		Amino acid metabolism:Cysteine and methionine metabolism	1	-1000	1000	0	3	4.4.1.1
rxsp0236	aminotransferase	glu-L[c] + 2kmb[c] -> akg[c] + met-L[c]	(ACPL_2713) or (ACPL_2470) or (ACPL_8375)	ACPL_2713 ACPL_2470 ACPL_8375		Amino acid metabolism:Cysteine and methionine metabolism	0	0	1000	0	3	2.6.1.-
rxsp0237	cystathionine gamma-synthase (metB)	tsul[c] + trdrd[c] + achms[c] -> hcys-L[c] + ac[c] + so3[c] + trdox[c]	(ACPL_1038) or (ACPL_964)	ACPL_1038 ACPL_964		Amino acid metabolism:Cysteine and methionine metabolism	0	0	1000	0	3	2.5.1.48/2.5.1.49
rxsp0238	cystathionine gamma-synthase (metB)	h2s[c] + achms[c] <=> h[c] + hcys-L[c] + ac[c]	(ACPL_1038)	ACPL_1038		Amino acid metabolism:Cysteine and methionine metabolism	1	-1000	1000	0	3	2.5.1.49
rxsp0239	homoserine O-succinyltransferase	hom-L[c] + succoa[c] -> suchms[c] + coa[c]				Amino acid metabolism:Cysteine and methionine metabolism	0	0	1000	0	2	2.3.1.46
rxsp0240	cystathionine gamma-synthase (metB)	cys-L[c] + suchms[c] -> h[c] + succ[c] + cysne[c]	(ACPL_1038) or (ACPL_964)	ACPL_1038 ACPL_964		Amino acid metabolism:Cysteine and methionine metabolism	0	0	1000	0	3	2.5.1.48
rxsp0241	O3-Acetyl-L-serine acetate-lyase adding hydrogen sulfide	h2s[c] + acser[c] <=> h[c] + ac[c] + cys-L[c]	(ACPL_1167) or (ACPL_336) or (ACPL_4122)	ACPL_1167 ACPL_336 ACPL_4122		Amino acid metabolism:Cysteine and methionine metabolism	1	-1000	1000	0	2	2.5.1.47;2.5.1.65;4.2.99.8
rxsp0242	5-Methyltetrahydrofolate L-homocysteine S-methyltransferase	hcys-L[c] + 5mthf[c] -> met-L[c] + thf[c]	(ACPL_1947) or (ACPL_5314)	ACPL_1947 ACPL_5314		Amino acid metabolism:Cysteine and methionine metabolism	0	0	1000	0	2	2.1.1.13
rxsp0243	Cystathionine L-homocysteine-lyase deaminating	h2o[c] + cysne[c] -> hcys-L[c] + pyr[c] + nh4[c]	(ACPL_364)	ACPL_364		Amino acid metabolism:Cysteine and methionine metabolism	0	0	1000	0	2	4.4.1.8
rxsp0244	Prephenate hydro-lyase decarboxylating	h[c] + pphn[c] -> co2[c] + h2o[c] + phpyr[c]	(ACPL_8304)	ACPL_8304		Amino acid metabolism:Cysteine and methionine metabolism	0	0	1000	0	2	4.2.1.51;4.2.1.91
rxsp0245	5'-Methylthioadenosine orthophosphate	h[c] + pi[c] + 5mta[c] <=> ade[c] + 5mdr1p[c]	(ACPL_1119)	ACPL_1119		Amino acid metabolism:Cysteine and methionine metabolism	1	-1000	1000	0	2	2.4.2.28
rxsp0246	prephenate dehydrogenase	pphn[c] + nad[c] -> 34hpp[c] + co2[c] + nadh[c]	(ACPL_8142)	ACPL_8142		Amino acid metabolism:Cysteine and methionine metabolism	0	0	1000	0	1	1.3.1.12
rxsp0247	L-Serine hydro-lyase	ser-L[c] -> h2o[c] + amacr[c]	(ACPL_4516)	ACPL_4516		Amino acid metabolism:Cysteine and methionine metabolism	0	0	1000	0	3	4.3.1.17
rxsp0248	cysteine synthase A (cysK)	acser[c] + tsul[c] -> slcys[c] + ac[c]	(ACPL_952) or (ACPL_952)	ACPL_952 ACPL_952		Amino acid metabolism:Cysteine and methionine metabolism	0	0	1000	0	3	2.5.1.47
rxsp0249	aspartate aminotransferase	akg[c] + cys-L[c] <=> glu-L[c] + mercppyr[c]	(ACPL_2713) or (ACPL_6083)	ACPL_2713 ACPL_6083		Amino acid metabolism:Cysteine and methionine metabolism	1	-1000	1000	0	3	2.6.1.1
rxsp0250	3-Mercaptopyruvate:cyanide sulfurtransferase	mercppyr[c] + so3[c] -> tsul[c] + pyr[c] + h[c]	(ACPL_140) or (ACPL_759) or (ACPL_7966)	ACPL_140 ACPL_759 ACPL_7966		Amino acid metabolism:Cysteine and methionine metabolism	0	0	1000	0	2	2.8.1.2
rxsp0251	cystathionine beta-lyase (metC)	h2o[c] + cys-L[c] -> pyr[c] + nh4[c] + h2s[c]	(ACPL_964)	ACPL_964		Amino acid metabolism:Cysteine and methionine metabolism	0	0	1000	0	3	4.4.1.8
rxsp0252	cystathionine gamma-synthase (metB)	h2o[c] + suchms[c] -> nh4[c] + h[c] + succ[c] + 2obut[c]	(ACPL_1038) or (ACPL_964)	ACPL_1038 ACPL_964		Amino acid metabolism:Cysteine and methionine metabolism	0	0	1000	0	3	2.5.1.48
rxsp0253	cystathionine gamma-synthase (metB)	h2s[c] + suchms[c] -> h[c] + succ[c] + hcys-L[c]	(ACPL_1038) or (ACPL_964)	ACPL_1038 ACPL_964		Amino acid metabolism:Cysteine and methionine metabolism	0	0	1000	0	3	2.5.1.48
rxsp0254	S-adenosylmethionine synthetase	h2o[c] + atp[c] + met-L[c] -> ppi[c] + pi[c] + amet[c]	(ACPL_6466)	ACPL_6466		Amino acid metabolism:Cysteine and methionine metabolism	0	0	1000	0	3	2.5.1.6
rxsp0255	5-Methylthio-5-deoxy-D-ribose-1-phosphate ketol-isomerase	5mdr1p[c] <=> 5mdru1p[c]	(ACPL_8144)	ACPL_8144		Amino acid metabolism:Cysteine and methionine metabolism	1	-1000	1000	0	3	5.3.1.23
rxsp0256	L-methionine methanethiol-lyase (deaminating;2-oxobutanoate-forming)	h2o[c] + met-L[c] -> nh4[c] + 2obut[c] + ch4s[c]	(ACPL_964)	ACPL_964		Amino acid metabolism:Cysteine and methionine metabolism	0	0	1000	0	3	4.4.1.11
rxsp0257	3-deoxy-7-phosphoheptulonate synthase / chorismate mutase (aroG, aroA)	chor[c] -> pphn[c]	(ACPL_887)	ACPL_887		Amino acid metabolism:Cysteine and methionine metabolism	0	0	1000	0	3	5.4.99.5
rxsp0258	anthranilate synthase component I	nh4[c] + chor[c] -> h2o[c] + pyr[c] + h[c] + anth[c]	(ACPL_1803)	ACPL_1803		Amino acid metabolism:Cysteine and methionine metabolism	0	0	1000	0	3	4.1.3.27
rxsp0259	cystathionine gamma-synthase (metB)	cys-L[c] + achms[c] -> h[c] + cysne[c] + ac[c]	(ACPL_1038) or (ACPL_964)	ACPL_1038 ACPL_964		Amino acid metabolism:Cysteine and methionine metabolism	0	0	1000	0	3	2.5.1.48
rxsp0260	2-keto-4-methylthiobutyrate transamination	glu-L[c] + 2kmb[c] <=> met-L[c] + akg[c]	(ACPL_836)	ACPL_836		Amino acid metabolism:Cysteine and methionine metabolism	1	-1000	1000	0	2	2.6.1.5
rxsp0261	S-Adenosyl-L-homocysteine hydrolase	h2o[c] + ahcys[c] <=> hcys-L[c] + adn[c]	(ACPL_623) or (ACPL_8239)	ACPL_623 ACPL_8239		Amino acid metabolism:Cysteine and methionine metabolism	1	-1000	1000	0	2	3.3.1.1
rxsp0262	L-threonine ammonia-lyase	thr-L[c] -> nh4[c] + 2obut[c]	(ACPL_1554) or (ACPL_7160) or (ACPL_7160)	ACPL_1554 ACPL_7160 ACPL_7160		Amino acid metabolism:Valine, leucine and isoleucine biosynthesis	0	0	1000	0	2	4.3.1.19
rxsp0263	L-leucine NAD oxidoreductasedeaminating	nad[c] + h2o[c] + leu-L[c] <=> h[c] + nadh[c] + nh4[c] + 4mop[c]	(ACPL_241) or (ACPL_4325)	ACPL_241 ACPL_4325		Amino acid metabolism:Valine, leucine and isoleucine biosynthesis	1	-1000	1000	0	2	1.4.1.9
rxsp0264	L-Valine pyruvate aminotransferase	ala-L[c] + 3mob[c] <=> pyr[c] + val-L[c]	(ACPL_8270)	ACPL_8270		Amino acid metabolism:Valine, leucine and isoleucine biosynthesis	1	-1000	1000	0	2	2.6.1.66
rxsp0265	3-isopropylmalate/(R)-2-methylmalate dehydratase	h2o[c] + mema[c] -> ery3mem[c]	(ACPL_7347 and ACPL_7346)	ACPL_7347 ACPL_7346		Amino acid metabolism:Valine, leucine and isoleucine biosynthesis	0	0	1000	0	3	4.2.1.35
rxsp0266	3-isopropylmalate dehydrogenase	nad[c] + ery3mem[c] -> nadh[c] + co2[c] + 2obut[c]	(ACPL_7366)	ACPL_7366		Amino acid metabolism:Valine, leucine and isoleucine biosynthesis	0	0	1000	0	4	1.1.1.85
rxsp0267	acetolactate synthase	pyr[c] + h[c] + 2obut[c] -> co2[c] + 2ahbut[c]	(ACPL_7370 and ACPL_7371)	ACPL_7370 ACPL_7371		Amino acid metabolism:Valine, leucine and isoleucine biosynthesis	0	0	1000	0	3	2.2.1.6
rxsp0268	ketol-acid reductoisomerase	2ahbut[c] <=> hmopt[c]	(ACPL_7369)	ACPL_7369		Amino acid metabolism:Valine, leucine and isoleucine biosynthesis	1	-1000	1000	0	3	1.1.1.86
rxsp0269	ketol-acid reductoisomerase	alac-S[c] -> 33hmeoxobut[c]	(ACPL_7369)	ACPL_7369		Amino acid metabolism:Valine, leucine and isoleucine biosynthesis	0	0	1000	0	3	1.1.1.86
rxsp0270	ketol-acid reductoisomerase	h[c] + nadph[c] + hmopt[c] <=> nadp[c] + 23dhmp[c]	(ACPL_7369)	ACPL_7369		Amino acid metabolism:Valine, leucine and isoleucine biosynthesis	1	-1000	1000	0	3	1.1.1.86
rxsp0271	ketol-acid reductoisomerase	h[c] + nadph[c] + 33hmeoxobut[c] <=> nadp[c] + 23dhmb[c]	(ACPL_7369)	ACPL_7369		Amino acid metabolism:Valine, leucine and isoleucine biosynthesis	1	-1000	1000	0	4	1.1.1.86
rxsp0272	dihydroxy-acid dehydratase	23dhmp[c] -> h2o[c] + 3mop[c]	(ACPL_7373)	ACPL_7373		Amino acid metabolism:Valine, leucine and isoleucine biosynthesis	0	0	1000	0	4	4.2.1.9
rxsp0273	branched-chain amino acid aminotransferase	glu-L[c] + 3mop[c] -> akg[c] + ile-L[c]	(ACPL_7365)	ACPL_7365		Amino acid metabolism:Valine, leucine and isoleucine biosynthesis	0	0	1000	0	3	2.6.1.42
rxsp0274	L-Valine:2-oxoglutarate aminotransferase	akg[c] + val-L[c] -> glu-L[c] + 3mob[c]	(ACPL_7365)	ACPL_7365		Amino acid metabolism:Valine, leucine and isoleucine biosynthesis	0	0	1000	0	3	2.6.1.42
rxsp0275	3-isopropylmalate/(R)-2-methylmalate dehydratase (leuC and leuD)	3c3hmp[c] <=> h2o[c] + 2ippm[c]	(ACPL_7347 and ACPL_7346)	ACPL_7347 ACPL_7346		Amino acid metabolism:Valine, leucine and isoleucine biosynthesis	1	-1000	1000	0	4	4.2.1.33
rxsp0276	3-isopropylmalate/(R)-2-methylmalate dehydratase (leuC and leuD)	h2o[c] + 2ippm[c] <=> 3c2hmp[c]	(ACPL_7347 and ACPL_7346)	ACPL_7347 ACPL_7346		Amino acid metabolism:Valine, leucine and isoleucine biosynthesis	1	-1000	1000	0	4	4.2.1.33
rxsp0277	3-isopropylmalate dehydrogenase (leuB)	nad[c] + 3c2hmp[c] -> nadh[c] + h[c] + 3c4mop[c]	(ACPL_7366)	ACPL_7366		Amino acid metabolism:Valine, leucine and isoleucine biosynthesis	0	0	1000	0	4	1.1.1.85
rxsp0278	3-Carboxy-3-hydroxy-4-methylpentanoate 3-methyl-2-oxobutanoate-lyase	h[c] + coa[c] + 3c3hmp[c] <=> accoa[c] + h2o[c] + 3mob[c]	(ACPL_8124) or (ACPL_994) or (ACPL_1029)	ACPL_8124 ACPL_994 ACPL_1029		Amino acid metabolism:Valine, leucine and isoleucine biosynthesis	1	-1000	1000	0	2	2.3.3.13;4.1.3.12
rxsp0279	2-Methylpropanoyl-CoA oxygen 2 3-oxidoreductase	o2[c] + 2 ibcoa[c] -> 2 h2o[c] + 2 2mp2coa[c]	(ACPL_2418 and ACPL_2420) or (ACPL_2502) or (ACPL_7667)	ACPL_2418 ACPL_2420 ACPL_2502 ACPL_7667		Amino acid metabolism:Valine, leucine and isoleucine biosynthesis	0	0	1000	0	2	1.3.99.2
rxsp0280	S-3-Hydroxyisobutyryl-CoA hydro-lyase	h2o[c] + 2mp2coa[c] <=> hibcoa[c]	(ACPL_1890) or (ACPL_2436) or (ACPL_4506) or (ACPL_7091) or (ACPL_7403) or (ACPL_7846)	ACPL_1890 ACPL_2436 ACPL_4506 ACPL_7091 ACPL_7403 ACPL_7846		Amino acid metabolism:Valine, leucine and isoleucine biosynthesis	1	-1000	1000	0	2	4.2.1.17
rxsp0281	L-Valine NAD oxidoreductasedeaminating	h[c] + nadh[c] + nh4[c] + 3mob[c] -> nad[c] + h2o[c] + val-L[c]	(ACPL_241) or (ACPL_4325)	ACPL_241 ACPL_4325		Amino acid metabolism:Valine, leucine and isoleucine biosynthesis	0	0	1000	0	2	1.4.1.9
rxsp0282	3-isopropylmalate/(R)-2-methylmalate dehydratase	r2mmal[c] -> h2o[c] + mema[c]	(ACPL_7347 and ACPL_7346)	ACPL_7347 ACPL_7346		Amino acid metabolism:Valine, leucine and isoleucine biosynthesis	0	0	1000	0	3	4.2.1.35
rxsp0283	2-Oxo-4-methyl-3-carboxypentanoate decarboxylation	h[c] + 3c4mop[c] -> co2[c] + 4mop[c]				Amino acid metabolism:Valine, leucine and isoleucine biosynthesis	0	0	1000	0	2		spontaneous
rxsp0284	Propanoyl-CoA acetyl-CoA C-acyltransferase	accoa[c] + ppcoa[c] <=> coa[c] + 2maacoa[c]	(ACPL_2501) or (ACPL_2501) or (ACPL_5497) or (ACPL_7090) or (ACPL_7418) or (ACPL_948)	ACPL_2501 ACPL_2501 ACPL_5497 ACPL_7090 ACPL_7418 ACPL_948		Amino acid metabolism:Valine, leucine and isoleucine degradation	1	-1000	1000	0	2	2.3.1.16
rxsp0285	L-Isoleucine NAD oxidoreductasedeaminating	nad[c] + h2o[c] + ile-L[c] -> h[c] + nadh[c] + nh4[c] + 3mop[c]	(ACPL_241) or (ACPL_4325)	ACPL_241 ACPL_4325		Amino acid metabolism:Valine, leucine and isoleucine degradation	0	0	1000	0	2	1.4.1.9
rxsp0286	2S 3S-3-hydroxy-2-methylbutanoyl-CoA NAD oxidoreductase	nad[c] + 3hmbcoa[c] <=> h[c] + nadh[c] + 2maacoa[c]	(ACPL_2500) or (ACPL_2500 and ACPL_7091) or (ACPL_2500 and ACPL_7436)	ACPL_2500 ACPL_2500 ACPL_7091 ACPL_2500 ACPL_7436		Amino acid metabolism:Valine, leucine and isoleucine degradation	1	-1000	1000	0	2	1.1.1.35
rxsp0287	2S 3S-3-Hydroxy-2-methylbutanoyl-CoA hydro-liase	3hmbcoa[c] <=> h2o[c] + 2mb2coa[c]	(ACPL_1890) or (ACPL_2436) or (ACPL_2500) or (ACPL_4506) or (ACPL_7091) or (ACPL_7403) or (ACPL_7846)	ACPL_1890 ACPL_2436 ACPL_2500 ACPL_4506 ACPL_7091 ACPL_7403 ACPL_7846		Amino acid metabolism:Valine, leucine and isoleucine degradation	1	-1000	1000	0	2	4.2.1.17
rxsp0288	S-3-Hydroxyisobutyryl-CoA hydrolase	h2o[c] + hibcoa[c] -> h[c] + coa[c] + 3hmp[c]	(ACPL_4503)	ACPL_4503		Amino acid metabolism:Valine, leucine and isoleucine degradation	0	0	1000	0	2	3.1.2.4
rxsp0289	branched-chain amino acid aminotransferase	glu-L[c] + 4mop[c] -> akg[c] + leu-L[c]	(ACPL_7365)	ACPL_7365		Amino acid metabolism:Valine, leucine and isoleucine degradation	0	0	1000	0	4	2.6.1.42
rxsp0290	2-oxoisovalerate dehydrogenase (acylating; 4-methyl-2-oxopentaoate)	nad[c] + coa[c] + 4mop[c] -> nadh[c] + co2[c] + ivcoa[c]	(ACPL_2053 and ACPL_4867 and ACPL_194 and ACPL_1617) or (ACPL_1616)	ACPL_2053 ACPL_4867 ACPL_194 ACPL_1617 ACPL_1616		Amino acid metabolism:Valine, leucine and isoleucine degradation	0	0	1000	0	1	1.2.1.25
rxsp0291	2-oxoisovalerate dehydrogenase (acylating; 3-methyl-2-oxobutanoate)	nad[c] + coa[c] + 3mob[c] -> nadh[c] + co2[c] + ibcoa[c]	(ACPL_2053 and ACPL_4867 and ACPL_194 and ACPL_1617) or (ACPL_1616)	ACPL_2053 ACPL_4867 ACPL_194 ACPL_1617 ACPL_1616		Amino acid metabolism:Valine, leucine and isoleucine degradation	0	0	1000	0	1	1.2.1.25
rxsp0292	2-oxoisovalerate dehydrogenase (acylating; 3-methyl-2-oxopentanoate)	nad[c] + coa[c] + 3mop[c] -> nadh[c] + co2[c] + 2mbcoa[c]	(ACPL_2053 and ACPL_4867 and ACPL_194 and ACPL_1617) or (ACPL_1616)	ACPL_2053 ACPL_4867 ACPL_194 ACPL_1617 ACPL_1616		Amino acid metabolism:Valine, leucine and isoleucine degradation	0	0	1000	0	1	1.2.1.25
rxsp0293	propionyl-CoA carboxylase	atp[c] + hco3[c] + ppcoa[c] -> h[c] + adp[c] + pi[c] + mmcoa-S[c]	(ACPL_7718)	ACPL_7718		Amino acid metabolism:Valine, leucine and isoleucine degradation	0	0	1000	0	3	6.4.1.3
rxsp0294	3-Methylbutanoyl-CoA acceptor 2 3-oxidoreductase	ivcoa[c] + fad[c] <=> 3mb2coa[c] + fadh2[c]	(ACPL_149) or (ACPL_5740)	ACPL_149 ACPL_5740		Amino acid metabolism:Valine, leucine and isoleucine degradation	1	-1000	1000	0	2	1.3.99.3
rxsp0295	S-3-Hydroxy-3-methylglutaryl-CoA hydro-lyase	hmgcoa[c] <=> h2o[c] + 3mgcoa[c]	(ACPL_1402)	ACPL_1402		Amino acid metabolism:Valine, leucine and isoleucine degradation	1	-1000	1000	0	2	4.2.1.18
rxsp0296	3-Methylcrotonoyl-CoA carbon-dioxide ligase ADP-forming	atp[c] + hco3[c] + 3mb2coa[c] <=> h[c] + adp[c] + pi[c] + 3mgcoa[c]	(ACPL_7727) or (ACPL_144 and ACPL_3156 and ACPL_8106) or (ACPL_144 and ACPL_148) or (ACPL_144 and ACPL_8105 and ACPL_8106)	ACPL_7727 ACPL_144 ACPL_3156 ACPL_8106 ACPL_144 ACPL_148 ACPL_144 ACPL_8105 ACPL_8106		Amino acid metabolism:Valine, leucine and isoleucine degradation	1	-1000	1000	0	2	6.4.1.4
rxsp0297	aldehyde dehydrogenase (NAD + )	nad[c] + h2o[c] + 2mop[c] -> nadh[c] + 2 h[c] + mmal[c]	(ACPL_7755) or (ACPL_7671)	ACPL_7755 ACPL_7671		Amino acid metabolism:Valine, leucine and isoleucine degradation	0	0	1000	0	3	1.2.1.3
rxsp0298	L-3-amino-isobutanoate:2-oxoglutarate aminotransferase	glu-L[c] + 2mop[c] <=> akg[c] + amisbte[c]	(ACPL_4080)	ACPL_4080		Amino acid metabolism:Valine, leucine and isoleucine degradation	1	-1000	1000	0	3	2.6.1.22
rxsp0299	(R)-2-Methyl-3-oxopropanoyl-CoA 2-epimerase	mmcoa-S[c] <=> mmcoa-R[c]	(ACPL_7419)	ACPL_7419		Amino acid metabolism:Valine, leucine and isoleucine degradation	1	-1000	1000	0	3	5.1.99.1
rxsp0300	3-Hydroxy-2-methylpropanoate NAD oxidoreductase	nad[c] + 3hmp[c] <=> h[c] + nadh[c] + 2mop[c]	(ACPL_2500) or (ACPL_2588) or (ACPL_7091) or (ACPL_7436)	ACPL_2500 ACPL_2588 ACPL_7091 ACPL_7436		Amino acid metabolism:Valine, leucine and isoleucine degradation	1	-1000	1000	0	2	1.1.1.31
rxsp0301	S-2-methylbutanoyl-CoA oxygen 2 3-oxidoreductase	o2[c] + 2 2mbcoa[c] -> 2 h2o[c] + 2 2mb2coa[c]	(ACPL_2418 and ACPL_2420) or (ACPL_2502) or (ACPL_2814) or (ACPL_4679) or (ACPL_7667) or (ACPL_978)	ACPL_2418 ACPL_2420 ACPL_2502 ACPL_2814 ACPL_4679 ACPL_7667 ACPL_978		Amino acid metabolism:Valine, leucine and isoleucine degradation	0	0	1000	0	2	1.3.99.2
rxsp0302	L-Lysine 2 3-aminomutase	lys-L[c] <=> 36dahx[c]	(ACPL_2806) or (ACPL_6084)	ACPL_2806 ACPL_6084		Amino acid metabolism:Lysine biosynthesis	1	-1000	1000	0	2	5.4.3.2
rxsp0303	dihydrodipicolinate reductase	h[c] + nadph[c] + 23dhdp[c] -> nadp[c] + thdp[c]	(ACPL_7202)	ACPL_7202		Amino acid metabolism:Lysine biosynthesis	0	0	1000	0	4	1.3.1.26
rxsp0304	N-Succinyl-LL-2 6-diaminoheptanedioate amidohydrolase	h2o[c] + sl26da[c] <=> succ[c] + 26dap-LL[c]	(ACPL_6404) or (ACPL_7630)	ACPL_6404 ACPL_7630		Amino acid metabolism:Lysine biosynthesis	1	-1000	1000	0	2	3.5.1.18
rxsp0305	LL-2 6-Diaminoheptanedioate 2-epimerase	26dap-LL[c] <=> 26dap-M[c]	(ACPL_7155)	ACPL_7155		Amino acid metabolism:Lysine biosynthesis	1	-1000	1000	0	2	5.1.1.7
rxsp0306	Succinyl-CoA 2 3 4 5-tetrahydropyridine-2 6-dicarboxylate	h2o[c] + succoa[c] + thdp[c] <=> coa[c] + sl2a6o[c]	(ACPL_7631)	ACPL_7631		Amino acid metabolism:Lysine biosynthesis	1	-1000	1000	0	2	2.3.1.117
rxsp0307	N-Succinyl-L-2 6-diaminoheptanedioate 2-ocoglytarate	akg[c] + sl26da[c] <=> glu-L[c] + sl2a6o[c]	(ACPL_117606) or (ACPL_7644)	ACPL_117606 ACPL_7644		Amino acid metabolism:Lysine biosynthesis	1	-1000	1000	0	2	2.6.1.17
rxsp0308	aminotransferase (patA)	glu-L[c] + acamoxm[c] -> akg[c] + 26dapime[c]	(ACPL_2713)	ACPL_2713		Amino acid metabolism:Lysine biosynthesis	0	0	1000	0	4	2.6.1.-
rxsp0309	Acetyl-CoA L-2 3 4 5-tetrahydrodipicolinate N2-acetyltransferase	accoa[c] + h2o[c] + thdp[c] <=> coa[c] + acamoxm[c]	(ACPL_7742)	ACPL_7742		Amino acid metabolism:Lysine biosynthesis	1	-1000	1000	0	2	2.3.1.89
rxsp0310	UDP-N-acetylmuramoyl-L-alanyl-D-glutamyl-meso-2 6-	atp[c] + ugmd[c] + alaala[c] -> h[c] + adp[c] + pi[c] + ugmda[c]	(ACPL_1758)	ACPL_1758		Amino acid metabolism:Lysine biosynthesis	0	0	1000	0	2	6.3.2.10;6.3.2.15
rxsp0311	L-Aspartate-4-semialdehyde hydro-lyase adding pyruvate and	pyr[c] + aspsa[c] -> h[c] + 2 h2o[c] + 23dhdp[c]	(ACPL_2038) or (ACPL_4290) or (ACPL_4603) or (ACPL_7195)	ACPL_2038 ACPL_4290 ACPL_4603 ACPL_7195		Amino acid metabolism:Lysine biosynthesis	0	0	1000	0	2	4.2.1.52
rxsp0312	L-Lysine carboxy-lyase	h[c] + lys-L[c] -> co2[c] + 15dap[c]	(ACPL_4728) or (ACPL_4728)	ACPL_4728 ACPL_4728		Amino acid metabolism:Lysine biosynthesis	0	0	1000	0	2	4.1.1.18
rxsp0313	2-Aminoadipate 6-semialdehyde	L2aadp6sa[c] -> h[c] + h2o[c] + thp2c[c]	(peg.0)	peg.0		Amino acid metabolism:Lysine biosynthesis	0	0	1000	0	2
rxsp0314	3S-3 6-Diaminohexanoate 5 6-aminomutase	36dahx[c] <=> dmcapte[c]	(ACPL_7103 and ACPL_7104)	ACPL_7103 ACPL_7104		Amino acid metabolism:Lysine biosynthesis	1	-1000	1000	0	2	5.4.3.3
rxsp0315	6-Amino-2-oxohexanoate cyclation	6a2ohxnt[c] -> h[c] + h2o[c] + 1pipdn2c[c]	(peg.0)	peg.0		Amino acid metabolism:Lysine biosynthesis	0	0	1000	0	2
rxsp0316	meso-2 6-Diaminoheptanedioate carboxy-lyase	h[c] + 26dap-M[c] -> co2[c] + lys-L[c]	(ACPL_4370) or (ACPL_6243) or (ACPL_7478)	ACPL_4370 ACPL_6243 ACPL_7478		Amino acid metabolism:Lysine biosynthesis	0	0	1000	0	2	4.1.1.20
rxsp0317	lipoamde 2-oxidoreductase	2oxoadp[c] + lpam[c] + h[c] -> sglulip[c] + co2[c]	(ACPL_7545)	ACPL_7545		Amino acid metabolism:Lysine biosynthesis	0	0	1000	0	2	1.2.4.2
rxsp0318	dihydrolipoamide S-succinyltransferase	sglulip[c] + coa[c] <=> dhlam[c] + glutcoa[c]	(ACPL_1616)	ACPL_1616		Amino acid metabolism:Lysine biosynthesis	1	-1000	1000	0	2	2.3.1.61
rxsp0319	glutaryl-CoA dehydrogenase	glutcoa[c] + fad[c] + h[c] <=> butd2coa[c] + fadh2[c] + co2[c]	(ACPL_555) or (ACPL_6929)	ACPL_555 ACPL_6929		Amino acid metabolism:Lysine biosynthesis	1	-1000	1000	0	2	1.3.8.6
rxsp0320	rxn03012	amoplate[c] -> h[c] + h2o[c] + thdp[c]	(peg.0)	peg.0		Amino acid metabolism:Lysine biosynthesis	0	0	1000	0	2	none
rxsp0321	Enoyl-CoA hydratase	2mp2coa[c] + h2o[c] -> 3hibutcoa[c]	(ACPL_1890) or (ACPL_1402) or (ACPL_4506) or (ACPL_4503)	ACPL_1890 ACPL_1402 ACPL_4506 ACPL_4503		Amino acid metabolism:Lysine biosynthesis	0	0	1000	0	2	4.2.1.17
rxsp0322	Urea-1-carboxylate amidohydrolase	3 h[c] + h2o[c] + allphn[c] -> 2 co2[c] + 2 nh4[c]	(ACPL_2736 and ACPL_2737) or (ACPL_6107)	ACPL_2736 ACPL_2737 ACPL_6107		Amino acid metabolism:Arginine and proline metabolism	0	0	1000	0	2	3.5.1.54
rxsp0323	L-Glutamate 5-semialdehyde NAD oxidoreductase	nad[c] + h2o[c] + glu5sa[c] <=> 2 h[c] + nadh[c] + glu-L[c]	(ACPL_5475)	ACPL_5475		Amino acid metabolism:Arginine and proline metabolism	1	-1000	1000	0	2	1.2.1.88
rxsp0324	L-Arginine amidinohydrolase	arg-L[c] + h2o[c] <=> orn[c] + urea[c]	(ACPL_7412)	ACPL_7412		Amino acid metabolism:Arginine and proline metabolism	1	-1000	1000	0	2	3.5.3.1
rxsp0325	L-Arginine carboxy-lyase	h[c] + arg-L[c] -> co2[c] + agm[c]	(ACPL_4728) or (ACPL_4728)	ACPL_4728 ACPL_4728		Amino acid metabolism:Arginine and proline metabolism	0	0	1000	0	2	4.1.1.19
rxsp0326	L-Ornithine carboxy-lyase	h[c] + orn[c] -> co2[c] + ptrc[c]	(ACPL_4728) or (ACPL_4728)	ACPL_4728 ACPL_4728		Amino acid metabolism:Arginine and proline metabolism	0	0	1000	0	2	4.1.1.17
rxsp0327	Carbamoyl-phosphate L-ornithine carbamoyltransferase	orn[c] + cbp[c] <=> 2 h[c] + pi[c] + citr-L[c]	(ACPL_3996) or (ACPL_4134) or (ACPL_6416) or (ACPL_999)	ACPL_3996 ACPL_4134 ACPL_6416 ACPL_999		Amino acid metabolism:Arginine and proline metabolism	1	-1000	1000	0	2	2.1.3.3
rxsp0328	4-Aminobutyraldehyde NAD oxidoreductase	nadp[c] + h2o[c] + 4abutn[c] -> 2 h[c] + nadph[c] + 4abut[c]	(ACPL_7230) or (ACPL_1056 and ACPL_7756) or (ACPL_1056)	ACPL_7230 ACPL_1056 ACPL_7756 ACPL_1056		Amino acid metabolism:Arginine and proline metabolism	0	0	1000	0	2	1.2.1.3
rxsp0329	N-Acetyl-L-glutamate-5-semialdehyde NADP 5-oxidoreductase	nadph[c] + acg5p[c] -> nadp[c] + pi[c] + acg5sa[c]	(ACPL_6412) or (ACPL_7490)	ACPL_6412 ACPL_7490		Amino acid metabolism:Arginine and proline metabolism	0	0	1000	0	2	1.2.1.38
rxsp0330	Proline dehydrogenase	pro-L[c] + fad[c] <=> 1pyr5c[c] + fadh2[c]	(ACPL_5475) or (ACPL_7874)	ACPL_5475 ACPL_7874		Amino acid metabolism:Arginine and proline metabolism	1	-1000	1000	0	2	1.5.99.8
rxsp0331	glutamate N-acetyltransferase / amino-acid N-acetyltransferase	glu-L[c] + accoa[c] -> h[c] + coa[c] + acglu[c]	(ACPL_6413)	ACPL_6413		Amino acid metabolism:Arginine and proline metabolism	0	0	1000	0	4	2.3.1.1
rxsp0332	acetylglutamate kinase	atp[c] + acglu[c] + h[c] -> adp[c] + acg5p[c]	(ACPL_6414)	ACPL_6414		Amino acid metabolism:Arginine and proline metabolism	0	0	1000	0	3	2.7.2.8
rxsp0333	acetylornithine aminotransferase	glu-L[c] + acg5sa[c] <=> akg[c] + acorn[c]	(ACPL_6415)	ACPL_6415		Amino acid metabolism:Arginine and proline metabolism	1	-1000	1000	0	3	2.6.1.11
rxsp0334	glutamate N-acetyltransferase / amino-acid N-acetyltransferase	glu-L[c] + acorn[c] <=> acglu[c] + orn[c]	(ACPL_6413)	ACPL_6413		Amino acid metabolism:Arginine and proline metabolism	1	-1000	1000	0	3	2.3.1.35
rxsp0335	argininosuccinate lyase (argH)	argsuc[c] <=> fum[c] + arg-L[c]	(ACPL_6405)	ACPL_6405		Amino acid metabolism:Arginine and proline metabolism	1	-1000	1000	0	3	4.3.2.1
rxsp0336	nitric-oxide synthase	h[c] + 4 o2[c] + 3 nadph[c] + 2 arg-L[c] <=> 4 h2o[c] + 3 nadp[c] + 2 citr-L[c] + 2 no[c]	(ACPL_7469)	ACPL_7469		Amino acid metabolism:Arginine and proline metabolism	1	-1000	1000	0	3	1.14.13.39
rxsp0337	Urea:carbon-dioxide ligase (ADP-forming)	atp[c] + hco3[c] + urea[c] <=> h[c] + adp[c] + pi[c] + allphn[c]	(ACPL_6108)	ACPL_6108		Amino acid metabolism:Arginine and proline metabolism	1	-1000	1000	0	3	6.3.4.6
rxsp0338	ornithine-oxo-acid transaminase	akg[c] + orn[c] -> glu-L[c] + glu5sa[c]	(ACPL_7532)	ACPL_7532		Amino acid metabolism:Arginine and proline metabolism	0	0	1000	0	3	2.6.1.13
rxsp0339	glutamate 5-kinase (ProB)	atp[c] + glu-L[c] + h[c] -> adp[c] + glu5p[c]	(ACPL_728) or (ACPL_728)	ACPL_728 ACPL_728		Amino acid metabolism:Arginine and proline metabolism	0	0	1000	0	3	2.7.2.11
rxsp0340	glutamate-5-semialdehyde dehydrogenase (proA)	nadph[c] + glu5p[c] -> nadp[c] + pi[c] + glu5sa[c]	(ACPL_727) or (ACPL_727)	ACPL_727 ACPL_727		Amino acid metabolism:Arginine and proline metabolism	0	0	1000	0	3	1.2.1.41
rxsp0341	pyrroline-5-carboxylate reductase (proC)	h[c] + nadph[c] + 1pyr5c[c] -> nadp[c] + pro-L[c]	(ACPL_1687)	ACPL_1687		Amino acid metabolism:Arginine and proline metabolism	0	0	1000	0	3	1.5.1.2
rxsp0342	pyrroline-5-carboxylate reductase (proC)	nadh[c] + h[c] + 1pyr5c[c] -> nad[c] + pro-L[c]	(ACPL_1687)	ACPL_1687		Amino acid metabolism:Arginine and proline metabolism	0	0	1000	0	3	1.5.1.2
rxsp0343	pyrroline-5-carboxylate reductase (proC)	nadh[c] + h[c] + 1p3h5c[c] -> nad[c] + 4hpro-LT[c]	(ACPL_1687)	ACPL_1687		Amino acid metabolism:Arginine and proline metabolism	0	0	1000	0	3	1.5.1.2
rxsp0344	putrescine aminotransferase	akg[c] + ptrc[c] -> glu-L[c] + 4abutn[c]	(ACPL_7532)	ACPL_7532		Amino acid metabolism:Arginine and proline metabolism	0	0	1000	0	3	2.6.1.82
rxsp0345	agmatinase (speB)	ptrc[c] + urea[c] <=> h2o[c] + agm[c]	(ACPL_6380)	ACPL_6380		Amino acid metabolism:Arginine and proline metabolism	1	-1000	1000	0	4	3.5.3.11
rxsp0346	ornithine-oxo-acid transaminase(two step reaction)	akg[c] + orn[c] <=> h2o[c] + h[c] + glu-L[c] + dipca[c]	(ACPL_7532)	ACPL_7532		Amino acid metabolism:Arginine and proline metabolism	1	-1000	1000	0	3	2.6.1.13
rxsp0347	D-Proline oxygen oxidoreductase deaminating	o2[c] + dprol[c] -> h2o2[c] + pycblate[c]	(ACPL_1689)	ACPL_1689		Amino acid metabolism:Arginine and proline metabolism	0	0	1000	0	2	1.4.3.3
rxsp0348	4-Hydroxy-L-glutamate 2-oxoglutarate aminotransferase	akg[c] + 4hglu[c] <=> glu-L[c] + 4h2oglt[c]	(ACPL_1789) or (ACPL_1927) or (ACPL_2076) or (ACPL_2461) or (ACPL_2713) or (ACPL_5024) or (ACPL_6750) or (ACPL_1037) or (ACPL_2713) or (ACPL_6083)	ACPL_1789 ACPL_1927 ACPL_2076 ACPL_2461 ACPL_2713 ACPL_5024 ACPL_6750 ACPL_1037		Amino acid metabolism:Arginine and proline metabolism	1	-1000	1000	0	2	2.6.1.23
rxsp0349	cis-4-Hydroxy-D-proline oxygen oxidoreductase deaminating	cpro[c] + o2[c] -> phclate[c] + h2o2[c]	(ACPL_1689)	ACPL_1689		Amino acid metabolism:Arginine and proline metabolism	0	0	1000	0	2	1.4.3.3
rxsp0350	1-pyrroline-5-carboxylate dehydrogenase/proline dehydrogenase	nad[c] + h2o[c] + 4hglusa[c] -> nadh[c] + 2 h[c] + 4hglu[c]	(ACPL_7874)	ACPL_7874		Amino acid metabolism:Arginine and proline metabolism	0	0	1000	0	3	1.5.1.12/1.5.99.8
rxsp0351	L-Ornithine ammonia-lyasecyclizing	orn[c] -> h[c] + nh4[c] + pro-L[c]	(ACPL_4121) or (ACPL_1000)	ACPL_4121 ACPL_1000		Amino acid metabolism:Arginine and proline metabolism	0	0	1000	0	2	4.3.1.12
rxsp0352	4-aminobutanal NAD 1-oxidoreductase	nad[c] + h2o[c] + 4abutn[c] -> 2 h[c] + nadh[c] + 4abut[c]	(ACPL_2464) or (ACPL_2478) or (ACPL_7230) or (ACPL_1056 and ACPL_7756) or (ACPL_1056)	ACPL_2464 ACPL_2478 ACPL_7230 ACPL_1056 ACPL_7756 ACPL_1056		Amino acid metabolism:Arginine and proline metabolism	0	0	1000	0	2	1.2.1.19;1.2.1.3
rxsp0353	L-Arginine iminohydrolase	arg-L[c] + h2o[c] -> nh4[c] + citr-L[c]	(ACPL_3995) or (ACPL_8299)	ACPL_3995 ACPL_8299		Amino acid metabolism:Arginine and proline metabolism	0	0	1000	0	2	3.5.3.6
rxsp0354	urease	h2o[c] + 2 h[c] + urea[c] -> 2 nh4[c] + co2[c]	(ACPL_6513 and ACPL_6514 and ACPL_6515)	ACPL_6513 ACPL_6514 ACPL_6515		Amino acid metabolism:Arginine and proline metabolism	0	0	1000	0	3	3.5.1.5
rxsp0355	L-glutamate 5-semialdehyde dehydratase spontaneous	glu5sa[c] <=> h[c] + h2o[c] + 1pyr5c[c]	(peg.0)	peg.0		Amino acid metabolism:Arginine and proline metabolism	1	-1000	1000	0	2	none
rxsp0356	1-5-Phospho-D-ribosyl-ATP pyrophosphate phosphoribosyl-transferase	ppi[c] + prbatp[c] <=> atp[c] + prpp[c]	(ACPL_6448)	ACPL_6448		Amino acid metabolism:Histidine metabolism	1	-1000	1000	0	2	2.4.2.17
rxsp0357	L-Histidinol-phosphate phosphohydrolase	h2o[c] + hisp[c] -> h[c] + pi[c] + histd[c]	(ACPL_4378) or (ACPL_5214) or (ACPL_7574)	ACPL_4378 ACPL_5214 ACPL_7574		Amino acid metabolism:Histidine metabolism	0	0	1000	0	2	3.1.3.15
rxsp0358	phosphoribosyl-ATP pyrophosphohydrolase / phosphoribosyl-AMP cyclohydrolase (hisIE)	h2o[c] + prbatp[c] -> ppi[c] + prbamp[c]	(ACPL_1802)	ACPL_1802		Amino acid metabolism:Histidine metabolism	0	0	1000	0	3	3.6.1.31
rxsp0359	phosphoribosyl-ATP pyrophosphohydrolase / phosphoribosyl-AMP cyclohydrolase (hisIE)	h2o[c] + prbamp[c] -> prfp[c]	(ACPL_1802)	ACPL_1802		Amino acid metabolism:Histidine metabolism	0	0	1000	0	3	3.5.4.19
rxsp0360	phosphoribosylformimino-5-aminoimidazole carboxamide ribotide isomerase	prfp[c] -> prlp[c]	(ACPL_1784)	ACPL_1784		Amino acid metabolism:Histidine metabolism	0	0	1000	0	3	5.3.1.16
rxsp0361	glutamine amidotransferase (hisH):cyclase (hisF)	gln-L[c] + prlp[c] -> h[c] + glu-L[c] + eig3p[c] + aicar[c]	(ACPL_1782 and ACPL_1785)	ACPL_1782 ACPL_1785		Amino acid metabolism:Histidine metabolism	0	0	1000	0	3
rxsp0362	imidazoleglycerol-phosphate dehydratase	eig3p[c] -> h2o[c] + imacp[c]	(ACPL_1781)	ACPL_1781		Amino acid metabolism:Histidine metabolism	0	0	1000	0	3	4.2.1.19
rxsp0363	histidinol-phosphate aminotransferase (hisC)	glu-L[c] + imacp[c] <=> akg[c] + hisp[c]	(ACPL_8030)	ACPL_8030		Amino acid metabolism:Histidine metabolism	1	-1000	1000	0	3	2.6.1.9
rxsp0364	histidinol dehydrogenase (hisD)	2 nad[c] + h2o[c] + histd[c] -> 2 nadh[c] + 3 h[c] + his-L[c]	(ACPL_1779)	ACPL_1779		Amino acid metabolism:Histidine metabolism	0	0	1000	0	3	1.1.1.23
rxsp0365	L-Histidine ammonia-lyase	his-L[c] -> nh4[c] + urcan[c]	(ACPL_1173)	ACPL_1173		Amino acid metabolism:Histidine metabolism	0	0	1000	0	3	4.3.1.3
rxsp0366	urocanate hydratase	h2o[c] + urcan[c] -> 4izp[c]	(ACPL_1177)	ACPL_1177		Amino acid metabolism:Histidine metabolism	0	0	1000	0	3	4.2.1.49
rxsp0367	imidazolonepropionase	h2o[c] + 4izp[c] -> forglu[c]	(ACPL_1174)	ACPL_1174		Amino acid metabolism:Histidine metabolism	0	0	1000	0	3	3.5.2.7
rxsp0368	Imidazole acetaldehyde NAD oxidoreductase	nad[c] + h2o[c] + imzacd[c] -> 2 h[c] + nadh[c] + imzac[c]	(ACPL_7230) or (ACPL_1056 and ACPL_7756) or (ACPL_1056)	ACPL_7230 ACPL_1056 ACPL_7756 ACPL_1056		Amino acid metabolism:Histidine metabolism	0	0	1000	0	2	1.2.1.3
rxsp0369	N-Formimino-L-glutamate iminohydrolase	h2o[c] + forglu[c] <=> nh4[c] + Nforglu[c]	(ACPL_1175)	ACPL_1175		Amino acid metabolism:Histidine metabolism	1	-1000	1000	0	2	3.5.3.13
rxsp0370	N-Formyl-L-glutamate amidohydrolase	h2o[c] + Nforglu[c] <=> glu-L[c] + for[c]	(ACPL_1176)	ACPL_1176		Amino acid metabolism:Histidine metabolism	1	-1000	1000	0	2	3.5.1.68
rxsp0371	L-tryptophan oxygen 2 3-oxidoreductase decyclizing	o2[c] + trp-L[c] -> Lfmkynr[c]	(ACPL_6832)	ACPL_6832		Amino acid metabolism:Tryptophan metabolism	0	0	1000	0	2	1.13.11.11
rxsp0372	3-Hydroxy-L-kynurenine hydrolase	h2o[c] + hLkynr[c] -> h[c] + ala-L[c] + 3hanthrn[c]	(ACPL_6831)	ACPL_6831		Amino acid metabolism:Tryptophan metabolism	0	0	1000	0	2	3.7.1.3
rxsp0373	catalase	2 3hanthrn[c] + 4 o2[c] -> cinte[c] + 2 o2s[c] + 2 h2o2[c]	(ACPL_3139) or (ACPL_3148) or (ACPL_8199)	ACPL_3139 ACPL_3148 ACPL_8199		Amino acid metabolism:Tryptophan metabolism	0	0	1000	0	2	1.11.1.6;1.11.1.21
rxsp0374	N-Formyl-L-kynurenine amidohydrolase	h2o[c] + Lfmkynr[c] <=> h[c] + for[c] + kynr-L[c]	(ACPL_596)	ACPL_596		Amino acid metabolism:Tryptophan metabolism	1	-1000	1000	0	2	3.5.1.9
rxsp0375	L-Kynurenine NADPH oxygen oxidoreductase 3-hydroxylating	o2[c] + h[c] + nadph[c] + kynr-L[c] -> nadp[c] + h2o[c] + hLkynr[c]	(ACPL_4062)	ACPL_4062		Amino acid metabolism:Tryptophan metabolism	0	0	1000	0	2	1.14.13.9
rxsp0376	rxn02885	oxeate[c] <=> hhdate[c]	(ACPL_4160)	ACPL_4160		Amino acid metabolism:Tyrosine metabolism	1	-1000	1000	0	2	5.3.3.-
rxsp0377	5-Oxopent-3-ene-1 2 5-tricarboxylate carboxy-lyase	h[c] + coedate[c] -> co2[c] + hhdate[c]	(ACPL_4160)	ACPL_4160		Amino acid metabolism:Tyrosine metabolism	0	0	1000	0	2	4.1.1.68
rxsp0378	Fumarylacetoacetase	4fumacac[c] + h2o[c] -> fum[c] + acac[c] + h[c]	(ACPL_2072)	ACPL_2072		Amino acid metabolism:Tyrosine metabolism	0	0	1000	0	2	3.7.1.2
rxsp0379	histidinol-phosphate aminotransferase (hisC)/aspartate aminotransferase (aspB)	glu-L[c] + 34hpp[c] <=> akg[c] + tyr-L[c]	(ACPL_8030) or (ACPL_2713)	ACPL_8030 ACPL_2713		Amino acid metabolism:Phenylalanine, tyrosine and tryptophan biosynthesis	1	-1000	1000	0	3	2.6.1.9/2.6.1.1
rxsp0380	Phenylpyruvate oxygen oxidoreductase hydroxylating decarboxylating	o2[c] + phpyr[c] -> co2[c] + hdlac[c]	(ACPL_8028)	ACPL_8028		Amino acid metabolism:Phenylalanine, tyrosine and tryptophan biosynthesis	0	0	1000	0	2	1.13.11.27
rxsp0381	Phosphoenolpyruvate D-erythrose-4-phosphate	e4p[c] + h2o[c] + pep[c] -> h[c] + pi[c] + 2dda7p[c]	(ACPL_4750 and ACPL_4752)	ACPL_4750 ACPL_4752		Amino acid metabolism:Phenylalanine, tyrosine and tryptophan biosynthesis	0	0	1000	0	2	2.5.1.54;4.1.2.15
rxsp0382	L-Serine hydro-lyase adding indoleglycerol-phosphate	ser-L[c] + indole[c] -> h2o[c] + trp-L[c]	(ACPL_1807 and ACPL_1808) or (ACPL_3021 and ACPL_3022)	ACPL_1807 ACPL_1808 ACPL_3021 ACPL_3022		Amino acid metabolism:Phenylalanine, tyrosine and tryptophan biosynthesis	0	0	1000	0	2	4.2.1.122
rxsp0383	L-arogenate NAD oxidoreductase	nad[c] + cpd-659[c] -> nadh[c] + co2[c] + tyr-L[c]	(ACPL_8142)	ACPL_8142		Amino acid metabolism:Phenylalanine, tyrosine and tryptophan biosynthesis	0	0	1000	0	2	1.3.1.43
rxsp0384	L-arogenate NAD oxidoreductase	nadp[c] + cpd-659[c] -> nadph[c] + co2[c] + tyr-L[c]	(ACPL_8142)	ACPL_8142		Amino acid metabolism:Phenylalanine, tyrosine and tryptophan biosynthesis	0	0	1000	0	2	1.3.1.43
rxsp0385	L-arogenate hydro-lyase	cpd-659[c] + h[c] <=> phe-L[c] + co2[c] + h2o[c]	(ACPL_8304)	ACPL_8304		Amino acid metabolism:Phenylalanine, tyrosine and tryptophan biosynthesis	1	-1000	1000	0	2	4.2.1.51
rxsp0386	1S 2R-1-C-indol-3-ylglycerol 3-phosphate	3ig3p[c] <=> g3p[c] + indole[c]	(ACPL_1807 and ACPL_1808) or (ACPL_3021 and ACPL_3022)	ACPL_1807 ACPL_1808 ACPL_3021 ACPL_3022		Amino acid metabolism:Phenylalanine, tyrosine and tryptophan biosynthesis	1	-1000	1000	0	2	4.2.1.20
rxsp0387	ATP shikimate 3-phosphotransferase	atp[c] + skm[c] <=> adp[c] + skm5p[c]	(ACPL_6484)	ACPL_6484		Amino acid metabolism:Phenylalanine, tyrosine and tryptophan biosynthesis	1	-1000	1000	0	2	2.7.1.71
rxsp0388	Shikimate NADP 5-oxidoreductase	nadp[c] + skm[c] <=> h[c] + nadph[c] + 3dhsk[c]	(ACPL_6486)	ACPL_6486		Amino acid metabolism:Phenylalanine, tyrosine and tryptophan biosynthesis	1	-1000	1000	0	2	1.1.1.25;1.1.1.282
rxsp0389	Phosphoenolpyruvate 3-phosphoshikimate	skm5p[c] + pep[c] <=> h[c] + pi[c] + 3psme[c]	(ACPL_7572)	ACPL_7572		Amino acid metabolism:Phenylalanine, tyrosine and tryptophan biosynthesis	1	-1000	1000	0	2	2.5.1.19
rxsp0390	3-dehydroquinate dehydratase I/II	3dhq[c] <=> h2o[c] + 3dhsk[c]	(ACPL_6482)	ACPL_6482		Amino acid metabolism:Phenylalanine, tyrosine and tryptophan biosynthesis	1	-1000	1000	0	3	4.2.1.10
rxsp0391	chorismate synthase	3psme[c] -> pi[c] + chor[c] + h[c]	(ACPL_6485)	ACPL_6485		Amino acid metabolism:Phenylalanine, tyrosine and tryptophan biosynthesis	0	0	1000	0	4	4.2.3.5
rxsp0392	anthranilate synthase component I	gln-L[c] + chor[c] -> pyr[c] + h[c] + glu-L[c] + anth[c]	(ACPL_1803)	ACPL_1803		Amino acid metabolism:Phenylalanine, tyrosine and tryptophan biosynthesis	0	0	1000	0	4	4.1.3.27
rxsp0393	anthranilate phosphoribosyltransferase	prpp[c] + anth[c] -> ppi[c] + pran[c]	(ACPL_1645)	ACPL_1645		Amino acid metabolism:Phenylalanine, tyrosine and tryptophan biosynthesis	0	0	1000	0	4	2.4.2.18
rxsp0394	indole-3-glycerol phosphate synthase	h[c] + 2cpr5p[c] -> h2o[c] + co2[c] + 3ig3p[c]	(ACPL_1806)	ACPL_1806		Amino acid metabolism:Phenylalanine, tyrosine and tryptophan biosynthesis	0	0	1000	0	4	4.1.1.48
rxsp0395	histidinol-phosphate aminotransferase (hisC)/aspartate aminotransferase (aspB)	glu-L[c] + phpyr[c] <=> akg[c] + phe-L[c]	(ACPL_8030) or (ACPL_2713)	ACPL_8030 ACPL_2713		Amino acid metabolism:Phenylalanine, tyrosine and tryptophan biosynthesis	1	-1000	1000	0	3	2.6.1.9/2.6.1.1
rxsp0396	N-(5-Phospho-beta-D-ribosyl)anthranilate ketol-isomerase	pran[c] -> 2cpr5p[c]	(ACPL_1784)	ACPL_1784		Amino acid metabolism:Phenylalanine, tyrosine and tryptophan biosynthesis	0	0	1000	0	2	5.3.1.24
rxsp0397	Phenethylamine:oxygen oxidoreductase	peamn[c] + o2[c] + h2o[c] -> pacald[c] + nh4[c] + h2o2[c]	(ACPL_3926)	ACPL_3926		Amino acid metabolism:Phenylalanine, tyrosine and tryptophan biosynthesis	0	0	1000	0	2	1.4.3.21
rxsp0398	phenylpyruvate decarboxylase	pacald[c] + nad[c] + h2o[c] -> pac[c] + nadh[c] + h[c]	(ACPL_2655)	ACPL_2655		Amino acid metabolism:Phenylalanine, tyrosine and tryptophan biosynthesis	0	0	1000	0	2	1.2.1.5;1.2.1.39
rxsp0399	2-Dehydro-3-deoxy-D-arabino-heptonate 7-phosphate phosphate-lyase	2dda7p[c] -> h[c] + pi[c] + 3dhq[c]	(ACPL_3680) or (ACPL_6483)	ACPL_3680 ACPL_6483		Amino acid metabolism:Phenylalanine, tyrosine and tryptophan biosynthesis	0	0	1000	0	2	4.2.3.4
rxsp0400	aminopeptidase	h2o[c] + ala-L-asp-L[c] <=> ala-L[c] + asp-L[c]	(ACPL_1323) or (ACPL_1381) or (ACPL_1620) or (ACPL_2606) or (ACPL_3330) or (ACPL_804) or (ACPL_7224) or (ACPL_7286) or (ACPL_7483) or (ACPL_7843) or (ACPL_697)	ACPL_1323 ACPL_1381 ACPL_1620 ACPL_2606 ACPL_3330 ACPL_804 ACPL_7224 ACPL_7286 ACPL_7483 ACPL_7843 ACPL_697		Amino acid metabolism	1	-1000	1000	0	2
rxsp0401	aminopeptidase	h2o[c] + gly-glu-L[c] <=> gly[c] + glu-L[c]	(ACPL_1323) or (ACPL_1381) or (ACPL_1620) or (ACPL_2606) or (ACPL_3330) or (ACPL_804) or (ACPL_7224) or (ACPL_7286) or (ACPL_7483) or (ACPL_7843)	ACPL_1323 ACPL_1381 ACPL_1620 ACPL_2606 ACPL_3330 ACPL_804 ACPL_7224 ACPL_7286 ACPL_7483 ACPL_7843		Amino acid metabolism	1	-1000	1000	0	2
rxsp0402	aminopeptidase	h2o[c] + gly-met-L[c] <=> gly[c] + met-L[c]	(ACPL_1323) or (ACPL_1381) or (ACPL_1620) or (ACPL_2606) or (ACPL_3330) or (ACPL_804) or (ACPL_7224) or (ACPL_7286) or (ACPL_7483) or (ACPL_7843)	ACPL_1323 ACPL_1381 ACPL_1620 ACPL_2606 ACPL_3330 ACPL_804 ACPL_7224 ACPL_7286 ACPL_7483 ACPL_7843		Amino acid metabolism	1	-1000	1000	0	2
rxsp0403	aminopeptidase	h[c] + h2o[c] + met-L-ala-L[c] <=> met-L[c] + ala-L[c]	(ACPL_1323) or (ACPL_1381) or (ACPL_1620) or (ACPL_2606) or (ACPL_3330) or (ACPL_804) or (ACPL_7224) or (ACPL_7286) or (ACPL_7483)	ACPL_1323 ACPL_1381 ACPL_1620 ACPL_2606 ACPL_3330 ACPL_804 ACPL_7224 ACPL_7286 ACPL_7483		Amino acid metabolism	1	-1000	1000	0	2
rxsp0404	aminopeptidase	h2o[c] + gly-asp-L[c] <=> gly[c] + asp-L[c]	(ACPL_1323) or (ACPL_1381) or (ACPL_1620) or (ACPL_2606) or (ACPL_3330) or (ACPL_804) or (ACPL_7224) or (ACPL_7286) or (ACPL_7483) or (ACPL_7843)	ACPL_1323 ACPL_1381 ACPL_1620 ACPL_2606 ACPL_3330 ACPL_804 ACPL_7224 ACPL_7286 ACPL_7483 ACPL_7843		Amino acid metabolism	1	-1000	1000	0	2
rxsp0405	aminopeptidase	h2o[c] + gly-pro-L[c] <=> h[c] + gly[c] + pro-L[c]	(ACPL_1323) or (ACPL_1381) or (ACPL_1620) or (ACPL_2606) or (ACPL_3330) or (ACPL_804) or (ACPL_7224) or (ACPL_7286) or (ACPL_7483) or (ACPL_7843)	ACPL_1323 ACPL_1381 ACPL_1620 ACPL_2606 ACPL_3330 ACPL_804 ACPL_7224 ACPL_7286 ACPL_7483 ACPL_7843		Amino acid metabolism	1	-1000	1000	0	2
rxsp0406	aminopeptidase	h2o[c] + ala-L-gln-L[c] <=> gln-L[c] + ala-L[c]	(ACPL_1323) or (ACPL_1381) or (ACPL_1620) or (ACPL_2606) or (ACPL_3330) or (ACPL_804) or (ACPL_7224) or (ACPL_7286) or (ACPL_7483) or (ACPL_7843)	ACPL_1323 ACPL_1381 ACPL_1620 ACPL_2606 ACPL_3330 ACPL_804 ACPL_7224 ACPL_7286 ACPL_7483 ACPL_7843		Amino acid metabolism	1	-1000	1000	0	2
rxsp0407	aminopeptidase	h2o[c] + ala-L-glu-L[c] <=> glu-L[c] + ala-L[c]	(ACPL_1323) or (ACPL_1381) or (ACPL_1620) or (ACPL_2606) or (ACPL_3330) or (ACPL_804) or (ACPL_7224) or (ACPL_7286) or (ACPL_7483) or (ACPL_7843)	ACPL_1323 ACPL_1381 ACPL_1620 ACPL_2606 ACPL_3330 ACPL_804 ACPL_7224 ACPL_7286 ACPL_7483 ACPL_7843		Amino acid metabolism	1	-1000	1000	0	2
rxsp0408	aminopeptidase	h2o[c] + L-alagly[c] <=> gly[c] + ala-L[c]	(ACPL_1323) or (ACPL_1381) or (ACPL_1620) or (ACPL_2606) or (ACPL_3330) or (ACPL_804) or (ACPL_7224) or (ACPL_7286) or (ACPL_7483) or (ACPL_7843)	ACPL_1323 ACPL_1381 ACPL_1620 ACPL_2606 ACPL_3330 ACPL_804 ACPL_7224 ACPL_7286 ACPL_7483 ACPL_7843		Amino acid metabolism	1	-1000	1000	0	2
rxsp0409	aminopeptidase	h2o[c] + ala-L-his-L[c] <=> ala-L[c] + his-L[c]	(ACPL_1323) or (ACPL_1381) or (ACPL_1620) or (ACPL_2606) or (ACPL_3330) or (ACPL_804) or (ACPL_7224) or (ACPL_7286) or (ACPL_7483) or (ACPL_7843)	ACPL_1323 ACPL_1381 ACPL_1620 ACPL_2606 ACPL_3330 ACPL_804 ACPL_7224 ACPL_7286 ACPL_7483 ACPL_7843		Amino acid metabolism	1	-1000	1000	0	2
rxsp0410	aminopeptidase	h2o[c] + ala-L-leu-L[c] <=> ala-L[c] + leu-L[c]	(ACPL_1323) or (ACPL_1381) or (ACPL_1620) or (ACPL_2606) or (ACPL_3330) or (ACPL_804) or (ACPL_7224) or (ACPL_7286) or (ACPL_7483) or (ACPL_7843) or (ACPL_697)	ACPL_1323 ACPL_1381 ACPL_1620 ACPL_2606 ACPL_3330 ACPL_804 ACPL_7224 ACPL_7286 ACPL_7483 ACPL_7843 ACPL_697		Amino acid metabolism	1	-1000	1000	0	2
rxsp0411	aminopeptidase	h2o[c] + ala-L-Thr-L[c] <=> thr-L[c] + ala-L[c]	(ACPL_1323) or (ACPL_1381) or (ACPL_1620) or (ACPL_2606) or (ACPL_3330) or (ACPL_804) or (ACPL_7224) or (ACPL_7286) or (ACPL_7483) or (ACPL_7843)	ACPL_1323 ACPL_1381 ACPL_1620 ACPL_2606 ACPL_3330 ACPL_804 ACPL_7224 ACPL_7286 ACPL_7483 ACPL_7843		Amino acid metabolism	1	-1000	1000	0	2
rxsp0412	aminopeptidase	h2o[c] + gly-asn-L[c] <=> gly[c] + asn-L[c]	(ACPL_1323) or (ACPL_1381) or (ACPL_1620) or (ACPL_2606) or (ACPL_3330) or (ACPL_804) or (ACPL_7224) or (ACPL_7286) or (ACPL_7483) or (ACPL_7843)	ACPL_1323 ACPL_1381 ACPL_1620 ACPL_2606 ACPL_3330 ACPL_804 ACPL_7224 ACPL_7286 ACPL_7483 ACPL_7843		Amino acid metabolism	1	-1000	1000	0	2
rxsp0413	aminopeptidase	h2o[c] + gly-gln-L[c] <=> gly[c] + gln-L[c]	(ACPL_1323) or (ACPL_1381) or (ACPL_1620) or (ACPL_2606) or (ACPL_3330) or (ACPL_804) or (ACPL_7224) or (ACPL_7286) or (ACPL_7483) or (ACPL_7843)	ACPL_1323 ACPL_1381 ACPL_1620 ACPL_2606 ACPL_3330 ACPL_804 ACPL_7224 ACPL_7286 ACPL_7483 ACPL_7843		Amino acid metabolism	1	-1000	1000	0	2
rxsp0414	Gly-Cys aminopeptidase	h2o[c] + gly-cys-L[c] <=> gly[c] + cys-L[c]	(ACPL_1323) or (ACPL_1381) or (ACPL_1620) or (ACPL_2606) or (ACPL_3330) or (ACPL_804) or (ACPL_7224) or (ACPL_7286) or (ACPL_7483) or (ACPL_7843)	ACPL_1323 ACPL_1381 ACPL_1620 ACPL_2606 ACPL_3330 ACPL_804 ACPL_7224 ACPL_7286 ACPL_7483 ACPL_7843		Amino acid metabolism	1	-1000	1000	0	2	3.4.11.2
rxsp0415	Gly-Leu aminopeptidase	h2o[c] + gly-leu-L[c] <=> gly[c] + leu-L[c]	(ACPL_1323) or (ACPL_1381) or (ACPL_1620) or (ACPL_2606) or (ACPL_3330) or (ACPL_804) or (ACPL_7224) or (ACPL_7286) or (ACPL_7483) or (ACPL_7843)	ACPL_1323 ACPL_1381 ACPL_1620 ACPL_2606 ACPL_3330 ACPL_804 ACPL_7224 ACPL_7286 ACPL_7483 ACPL_7843		Amino acid metabolism	1	-1000	1000	0	2	3.4.11.2
rxsp0416	Gly-Phe aminopeptidase	h2o[c] + gly-phe-L[c] <=> gly[c] + phe-L[c]	(ACPL_1323) or (ACPL_1381) or (ACPL_1620) or (ACPL_2606) or (ACPL_3330) or (ACPL_804) or (ACPL_7224) or (ACPL_7286) or (ACPL_7483) or (ACPL_7843)	ACPL_1323 ACPL_1381 ACPL_1620 ACPL_2606 ACPL_3330 ACPL_804 ACPL_7224 ACPL_7286 ACPL_7483 ACPL_7843		Amino acid metabolism	1	-1000	1000	0	2	3.4.11.2
rxsp0417	Gly-Try aminopeptidase	h2o[c] + gly-tyr[c] <=> gly[c] + tyr-L[c]	(ACPL_1323) or (ACPL_1381) or (ACPL_1620) or (ACPL_2606) or (ACPL_3330) or (ACPL_804) or (ACPL_7224) or (ACPL_7286) or (ACPL_7483) or (ACPL_7843)	ACPL_1323 ACPL_1381 ACPL_1620 ACPL_2606 ACPL_3330 ACPL_804 ACPL_7224 ACPL_7286 ACPL_7483 ACPL_7843		Amino acid metabolism	1	-1000	1000	0	2	3.4.11.2
rxsp0418	L-methionine R-oxide (H2O2)	h2o2[c] + met-L[c] -> h2o[c] + metox-R[c]	(ACPL_962)	ACPL_962		Amino acid metabolism	0	0	1000	0	1	1.8.4.11/1.8.4.12
rxsp0419	tartrate decarboxylase	h[c] + tartr-L[c] -> co2[c] + glyc-R[c]	(ACPL_7366)	ACPL_7366		Amino acid metabolism	0	0	1000	0	3	4.1.1.73
rxsp0420	3-Sulfino-L-alanine carboxy-lyase	h[c] + 3sala[c] -> co2[c] + htaur[c]	(ACPL_4149)	ACPL_4149		Amino acid metabolism	0	0	1000	0	3
rxsp0421		13dampp[c] + o2[c] + h2o[c] -> aproa[c] + nh4[c] + h2o2[c]	(ACPL_3926)	ACPL_3926		Metabolism of other amino acids:beta-Alanine metabolism	0	0	1000	0	2	2.4.1.21
rxsp0422	NAD + oxidoreductase	aproa[c] + nad[c] + h2o[c] -> ala-B[c] + nadh[c] + 2 h[c]	(ACPL_1056) or (ACPL_7755)	ACPL_1056 ACPL_7755		Metabolism of other amino acids:beta-Alanine metabolism	0	0	1000	0	2	1.2.1.3
rxsp0423	glutamate decarboxylase (gadB)/aspartate 1-decarboxylase (panD)	h[c] + asp-L[c] -> co2[c] + ala-B[c]	(ACPL_4149) or (ACPL_8063)	ACPL_4149 ACPL_8063		Metabolism of other amino acids:beta-Alanine metabolism	0	0	1000	0	4	4.1.1.15/4.1.1.11
rxsp0424	type III pantothenate kinase	atp[c] + pnto-R[c] -> adp[c] + 4ppan[c]	(ACPL_8059)	ACPL_8059		Metabolism of other amino acids:beta-Alanine metabolism	0	0	1000	0	3	2.7.1.33
rxsp0425	5-Glutamyl-peptide amino-acid 5-glutamyltransferase	glu-L[c] + cyalan[c] -> h2o[c] + ggbaal[c]	(ACPL_733) or (ACPL_6641)	ACPL_733 ACPL_6641		Metabolism of other amino acids:Cyanoamino acid metabolism	0	0	1000	0	2	2.3.2.2
rxsp0426	5-Glutamyl-peptide amino-acid 5-glutamyltransferase	h[c] + glu-L[c] + cyalan[c] -> co2[c] + h2o[c] + gg3atle[c]	(ACPL_733) or (ACPL_6641)	ACPL_733 ACPL_6641		Metabolism of other amino acids:Cyanoamino acid metabolism	0	0	1000	0	2	2.3.2.2	two step reaction
rxsp0427	L-Alanine racemase	ala-L[c] <=> ala-D[c]	(ACPL_844)	ACPL_844		Metabolism of other amino acids:D-Alanine metabolism	1	-1000	1000	0	2	5.1.1.1
rxsp0428	UDP-N-acetylmuramate L-alanine ligase ADP-forming	atp[c] + ala-L[c] + uamr[c] -> h[c] + adp[c] + pi[c] + uama[c]	(ACPL_1762)	ACPL_1762		Metabolism of other amino acids:D-Glutamine and D-glutamate metabolism;Glycan biosynthesis and metabolism:Peptidoglycan biosynthesis	0	0	1000	0	2	6.3.2.8
rxsp0429	Metabolism of other amino acids:D-Glutamine and D-glutamate metabolism;Glycan biosynthesis and metabolism:Peptidoglycan biosynthesis	atp[c] + uama[c] + glu-D[c] -> uamag[c] + adp[c] + pi[c] + h[c]	(ACPL_1938)	ACPL_1938		Metabolism of other amino acids:D-Glutamine and D-glutamate metabolism;Glycan biosynthesis and metabolism:Peptidoglycan biosynthesis	0	0	1000	0	2	6.3.2.9
rxsp0430	membrane alanyl aminopeptidase	h2o[c] + cgly[c] <=> gly[c] + cys-L[c]	(ACPL_1323) or (ACPL_1381) or (ACPL_1620) or (ACPL_2606) or (ACPL_3330) or (ACPL_804) or (ACPL_7224) or (ACPL_7286) or (ACPL_7483) or (ACPL_7843)	ACPL_1323 ACPL_1381 ACPL_1620 ACPL_2606 ACPL_3330 ACPL_804 ACPL_7224 ACPL_7286 ACPL_7483 ACPL_7843		Metabolism of other amino acids:Glutathione Metabolism	1	-1000	1000	0	2	3.4.11.2
rxsp0431	glutathione hydralase periplasmic	h2o[c] + gthrd[c] <=> glu-L[c] + cgly[c]	(ACPL_733) or (ACPL_6641)	ACPL_733 ACPL_6641		Metabolism of other amino acids:Glutathione Metabolism	1	-1000	1000	0	2	2.3.2.2
rxsp0432	glutathione peroxidase	h2o2[c] + 2 gthrd[c] -> 2 h2o[c] + gthox[c]	(ACPL_1696)	ACPL_1696		Metabolism of other amino acids:Glutathione Metabolism	0	0	1000	0	3	1.11.1.9
rxsp0433	cysteine desulfurase / selenocysteine lyase	ala-L[c] + fad[c] + seln[c] <=> fadh2[c] + scys-L[c]	(ACPL_1875)	ACPL_1875		Metabolism of other amino acids:Selenocompound metabolism	1	-1000	1000	0	3
rxsp0434	cystathionine gamma-synthase	suchms[c] + scys-L[c] -> h[c] + succ[c] + scyst[c]	(ACPL_1038) or (ACPL_964)	ACPL_1038 ACPL_964		Metabolism of other amino acids:Selenocompound metabolism	0	0	1000	0	3	2.5.1.48
rxsp0435	cystathionine beta-lyase	h2o[c] + scyst[c] -> pyr[c] + nh4[c] + shsys[c]	(ACPL_964)	ACPL_964		Metabolism of other amino acids:Selenocompound metabolism	0	0	1000	0	3	4.4.1.8
rxsp0436	5-methyltetrahydrofolate-homocysteine methyltransferase/5-methyltetrahydropteroyltriglutamate-homocysteine methyltransferase	mhpglu[c] + shsys[c] -> hpglu[c] + selmeth[c]	(ACPL_1947)	ACPL_1947		Metabolism of other amino acids:Selenocompound metabolism	0	0	1000	0	3
rxsp0437	ATP selenide water phosphotransferase	atp[c] + h2o[c] + seln[c] <=> 2 h[c] + pi[c] + amp[c] + selnp[c]	(ACPL_5750)	ACPL_5750		Metabolism of other amino acids:Selenocompound metabolism	1	-1000	1000	0	2	2.7.9.3
rxsp0438	thioredoxin reductase (NADPH)	3 h[c] + 3 nadph[c] + selt[c] -> 3 h2o[c] + 3 nadp[c] + seln[c]	(ACPL_8371) or (ACPL_1461)	ACPL_8371 ACPL_1461		Metabolism of other amino acids:Selenocompound metabolism	0	0	1000	0	3	1.8.1.9
rxsp0439	methionine-gamma-lyase	h2o[c] + selmeth[c] -> nh4[c] + 2obut[c] + mesl[c]	(ACPL_964)	ACPL_964		Metabolism of other amino acids:Selenocompound metabolism	0	0	1000	0	3	4.4.1.11
rxsp0440	3-Sulfo-L-alanine carboxy-lyase (taurine-forming)	h[c] + Lcyst[c] -> co2[c] + taur[c]	(ACPL_4149)	ACPL_4149		Metabolism of other amino acids:Taurine and hypotaurine metabolism	0	0	1000	0	4	4.1.1.15
rxsp0441	Glycerol-3-phosphate dehydrogenase	glyc3p[c] + fad[c] -> dhap[c] + fadh2[c]	(ACPL_5625) or (ACPL_3763) or (ACPL_3763)	ACPL_5625 ACPL_3763 ACPL_3763		Lipid metabolism:Glycerophospholipid metabolism	0	0	1000	0	2	1.1.5.3
rxsp0442	acetyl-CoA acyl-carrier-protein S-acetyltransferase	accoa[c] + acp[c] <=> coa[c] + acacp[c]	(ACPL_1522 and ACPL_1524) or (ACPL_1522 and ACPL_1524 and ACPL_1987 and ACPL_4732 and ACPL_5028) or (ACPL_1987 and ACPL_5028) or (ACPL_4732 and ACPL_5028)	ACPL_1522 ACPL_1524 ACPL_1522 ACPL_1524 ACPL_1987 ACPL_4732 ACPL_5028 ACPL_1987 ACPL_5028 ACPL_4732 ACPL_5028		Lipid metabolism:Fatty acid biosynthesis	1	-1000	1000	0	2	2.3.1.179;2.3.1.180;2.3.1.38;2.3.1.41;2.3.1.85;2.3.1.86
rxsp0443	Acyl-acyl-carrier-protein malonyl-acyl-carrier-protein	h[c] + malacp[c] + acacp[c] -> co2[c] + acp[c] + actacp[c]	(ACPL_1522 and ACPL_1524) or (ACPL_1522 and ACPL_1524 and ACPL_1987 and ACPL_4732 and ACPL_5028) or (ACPL_1987 and ACPL_5028) or (ACPL_4732 and ACPL_5028)	ACPL_1522 ACPL_1524 ACPL_1522 ACPL_1524 ACPL_1987 ACPL_4732 ACPL_5028 ACPL_1987 ACPL_5028 ACPL_4732 ACPL_5028		Lipid metabolism:Fatty acid biosynthesis	0	0	1000	0	2	2.3.1.41
rxsp0444	3R-3-Hydroxybutanoyl-acyl-carrier protein NADP oxidoreductase	nadp[c] + 3hbacp[c] <=> h[c] + nadph[c] + actacp[c]	(ACPL_1893 and ACPL_1898) or (ACPL_1917) or (ACPL_7517) or (ACPL_3900) or (ACPL_4175) or (ACPL_4252) or (ACPL_4566) or (ACPL_4954) or (ACPL_5498) or (ACPL_703 and ACPL_4566) or (ACPL_6089) or (ACPL_6169) or (ACPL_7517) or (ACPL_7641) or (ACPL_7664)	ACPL_1893 ACPL_1898 ACPL_1917 ACPL_7517 ACPL_3900 ACPL_4175 ACPL_4252 ACPL_4566 ACPL_4954 ACPL_5498 ACPL_703 ACPL_4566 ACPL_6089 ACPL_6169 ACPL_7517 ACPL_7641 ACPL_7664		Lipid metabolism:Fatty acid biosynthesis	1	-1000	1000	0	2	1.1.1.100
rxsp0445		3hbacp[c] -> 2beacp[c] + h2o[c]				Lipid metabolism:Fatty acid biosynthesis	0	0	1000	0	2	4.2.1.59
rxsp0446	Butyryl-acyl-carrier protein malonyl-CoA	h[c] + nadph[c] + 2beacp[c] -> nadp[c] + c40acp[c]	(ACPL_5734)	ACPL_5734		Lipid metabolism:Fatty acid biosynthesis	0	0	1000	0	2	1.3.1.10
rxsp0447	butyryl-acyl-carrier protein malonyl-acyl-carrier-protein	h[c] + malacp[c] + c40acp[c] -> co2[c] + acp[c] + 3oxhacp[c]	(ACPL_1522 and ACPL_1524) or (ACPL_1522 and ACPL_1524 and ACPL_1987 and ACPL_4732 and ACPL_5028) or (ACPL_1987 and ACPL_5028) or (ACPL_4732 and ACPL_5028)	ACPL_1522 ACPL_1524 ACPL_1522 ACPL_1524 ACPL_1987 ACPL_4732 ACPL_5028 ACPL_1987 ACPL_5028 ACPL_4732 ACPL_5028		Lipid metabolism:Fatty acid biosynthesis	0	0	1000	0	2	2.3.1.41
rxsp0448	3R-3-Hydroxyhexanoyl-acyl-carrier-protein NADP oxidoreductase	nadp[c] + 3hhacp[c] <=> h[c] + nadph[c] + 3oxhacp[c]	(ACPL_1893 and ACPL_1898) or (ACPL_1917) or (ACPL_7517) or (ACPL_3900) or (ACPL_4175) or (ACPL_4252) or (ACPL_4566) or (ACPL_4954) or (ACPL_5498) or (ACPL_703 and ACPL_4566) or (ACPL_6089) or (ACPL_6169) or (ACPL_7517) or (ACPL_7641) or (ACPL_7664)	ACPL_1893 ACPL_1898 ACPL_1917 ACPL_7517 ACPL_3900 ACPL_4175 ACPL_4252 ACPL_4566 ACPL_4954 ACPL_5498 ACPL_703 ACPL_4566 ACPL_6089 ACPL_6169 ACPL_7517 ACPL_7641 ACPL_7664		Lipid metabolism:Fatty acid biosynthesis	1	-1000	1000	0	2	1.1.1.100
rxsp0449		3hhacp[c] -> 2theacp[c] + h2o[c]				Lipid metabolism:Fatty acid biosynthesis	0	0	1000	0	2	4.2.1.59
rxsp0450	Hexanoyl-acyl-carrier protein oxoacyl- and enoyl-reducing and	h[c] + 2theacp[c] + nadph[c] -> nadp[c] + c60acp[c]	(ACPL_5734)	ACPL_5734		Lipid metabolism:Fatty acid biosynthesis	0	0	1000	0	2	1.3.1.10
rxsp0451	hexanoyl-acyl-carrier protein malonyl-acyl-carrier-protein	h[c] + c60acp[c] + malacp[c] -> co2[c] + acp[c] + 3oxocacp[c]	(ACPL_1522 and ACPL_1524) or (ACPL_1522 and ACPL_1524 and ACPL_1987 and ACPL_4732 and ACPL_5028) or (ACPL_1987 and ACPL_5028) or (ACPL_4732 and ACPL_5028)	ACPL_1522 ACPL_1524 ACPL_1522 ACPL_1524 ACPL_1987 ACPL_4732 ACPL_5028 ACPL_1987 ACPL_5028 ACPL_4732 ACPL_5028		Lipid metabolism:Fatty acid biosynthesis	0	0	1000	0	2	2.3.1.41
rxsp0452	3R-3-Hydroxyoctanoyl-acyl-carrier-protein NADP oxidoreductase	nadp[c] + 3hocacp[c] <=> h[c] + nadph[c] + 3oxocacp[c]	(ACPL_1893 and ACPL_1898) or (ACPL_1917) or (ACPL_7517) or (ACPL_3900) or (ACPL_4175) or (ACPL_4252) or (ACPL_4566) or (ACPL_4954) or (ACPL_5498) or (ACPL_703 and ACPL_4566) or (ACPL_6089) or (ACPL_6169) or (ACPL_7517) or (ACPL_7641) or (ACPL_7664)	ACPL_1893 ACPL_1898 ACPL_1917 ACPL_7517 ACPL_3900 ACPL_4175 ACPL_4252 ACPL_4566 ACPL_4954 ACPL_5498 ACPL_703 ACPL_4566 ACPL_6089 ACPL_6169 ACPL_7517 ACPL_7641 ACPL_7664		Lipid metabolism:Fatty acid biosynthesis	1	-1000	1000	0	2	1.1.1.100
rxsp0453		3hocacp[c] -> 2toceacp[c] + h2o[c]				Lipid metabolism:Fatty acid biosynthesis	0	0	1000	0	2	4.2.1.59
rxsp0454	Octanoyl-acyl-carrier protein malonyl-CoA	h[c] + nadph[c] + 2toceacp[c] -> nadp[c] + c80acp[c]	(ACPL_5734)	ACPL_5734		Lipid metabolism:Fatty acid biosynthesis	0	0	1000	0	2	1.3.1.10
rxsp0455	Octanoyl-acyl-carrier protein malonyl-acyl-carrier-protein	h[c] + malacp[c] + c80acp[c] -> co2[c] + acp[c] + 3oxdeacp[c]	(ACPL_1522 and ACPL_1524) or (ACPL_1522 and ACPL_1524 and ACPL_1987 and ACPL_4732 and ACPL_5028) or (ACPL_1987 and ACPL_5028) or (ACPL_4732 and ACPL_5028)	ACPL_1522 ACPL_1524 ACPL_1522 ACPL_1524 ACPL_1987 ACPL_4732 ACPL_5028 ACPL_1987 ACPL_5028 ACPL_4732 ACPL_5028		Lipid metabolism:Fatty acid biosynthesis	0	0	1000	0	2	2.3.1.41
rxsp0456	3R-3-Hydroxydecanoyl-acyl-carrier-protein NADP oxidoreductase	nadp[c] + 3hdeacp[c] <=> h[c] + nadph[c] + 3oxdeacp[c]	(ACPL_1893 and ACPL_1898) or (ACPL_1917) or (ACPL_7517) or (ACPL_3900) or (ACPL_4175) or (ACPL_4252) or (ACPL_4566) or (ACPL_4954) or (ACPL_5498) or (ACPL_703 and ACPL_4566) or (ACPL_6089) or (ACPL_6169) or (ACPL_7517) or (ACPL_7641) or (ACPL_7664)	ACPL_1893 ACPL_1898 ACPL_1917 ACPL_7517 ACPL_3900 ACPL_4175 ACPL_4252 ACPL_4566 ACPL_4954 ACPL_5498 ACPL_703 ACPL_4566 ACPL_6089 ACPL_6169 ACPL_7517 ACPL_7641 ACPL_7664		Lipid metabolism:Fatty acid biosynthesis	1	-1000	1000	0	2	1.1.1.100
rxsp0457		3hdeacp[c] -> 2tdeacp[c] + h2o[c]				Lipid metabolism:Fatty acid biosynthesis	0	0	1000	0	2	4.2.1.59
rxsp0458	Decanoyl-acyl-carrier protein malonyl-CoA	h[c] + nadph[c] + 2tdeacp[c] -> nadp[c] + c100acp[c]	(ACPL_5734)	ACPL_5734		Lipid metabolism:Fatty acid biosynthesis	0	0	1000	0	2	1.3.1.10
rxsp0459	Decanoyl-acyl-carrier protein malonyl-acyl-carrier-protein	h[c] + malacp[c] + c100acp[c] -> co2[c] + acp[c] + 3oxddacp[c]	(ACPL_1522 and ACPL_1524) or (ACPL_1522 and ACPL_1524 and ACPL_1987 and ACPL_4732 and ACPL_5028) or (ACPL_1987 and ACPL_5028) or (ACPL_4732 and ACPL_5028)	ACPL_1522 ACPL_1524 ACPL_1522 ACPL_1524 ACPL_1987 ACPL_4732 ACPL_5028 ACPL_1987 ACPL_5028 ACPL_4732 ACPL_5028		Lipid metabolism:Fatty acid biosynthesis	0	0	1000	0	2	2.3.1.41
rxsp0460	3R-3-Hydroxydodecanoyl-acyl-carrier-protein NADP oxidoreductase	nadp[c] + 3hddacp[c] <=> h[c] + nadph[c] + 3oxddacp[c]	(ACPL_1893 and ACPL_1898) or (ACPL_1917) or (ACPL_7517) or (ACPL_3900) or (ACPL_4175) or (ACPL_4252) or (ACPL_4566) or (ACPL_4954) or (ACPL_5498) or (ACPL_703 and ACPL_4566) or (ACPL_6089) or (ACPL_6169) or (ACPL_7517) or (ACPL_7641) or (ACPL_7664)	ACPL_1893 ACPL_1898 ACPL_1917 ACPL_7517 ACPL_3900 ACPL_4175 ACPL_4252 ACPL_4566 ACPL_4954 ACPL_5498 ACPL_703 ACPL_4566 ACPL_6089 ACPL_6169 ACPL_7517 ACPL_7641 ACPL_7664		Lipid metabolism:Fatty acid biosynthesis	1	-1000	1000	0	2	1.1.1.100
rxsp0461		3hddacp[c] -> 2tddacp[c] + h2o[c]				Lipid metabolism:Fatty acid biosynthesis	0	0	1000	0	2	4.2.1.59
rxsp0462	Dodecanoyl-acyl-carrier protein malonyl-CoA	h[c] + nadph[c] + 2tddacp[c] -> nadp[c] + c120acp[c]	(ACPL_5734)	ACPL_5734		Lipid metabolism:Fatty acid biosynthesis	0	0	1000	0	2	1.3.1.10
rxsp0463	dodecanoyl-acyl-carrier-protein malonyl-acyl-carrier-protein	h[c] + malacp[c] + c120acp[c] -> co2[c] + acp[c] + 3oxtdacp[c]	(ACPL_1522 and ACPL_1524) or (ACPL_1522 and ACPL_1524 and ACPL_1987 and ACPL_4732 and ACPL_5028) or (ACPL_1987 and ACPL_5028) or (ACPL_4732 and ACPL_5028)	ACPL_1522 ACPL_1524 ACPL_1522 ACPL_1524 ACPL_1987 ACPL_4732 ACPL_5028 ACPL_1987 ACPL_5028 ACPL_4732 ACPL_5028		Lipid metabolism:Fatty acid biosynthesis	0	0	1000	0	2	2.3.1.41
rxsp0464	3R-3-Hydroxytetradecanoyl-acyl-carrier-protein NADP	nadp[c] + 3htdacp[c] <=> h[c] + nadph[c] + 3oxtdacp[c]	(ACPL_1893 and ACPL_1898) or (ACPL_1917) or (ACPL_7517) or (ACPL_3900) or (ACPL_4175) or (ACPL_4252) or (ACPL_4566) or (ACPL_4954) or (ACPL_5498) or (ACPL_703 and ACPL_4566) or (ACPL_6089) or (ACPL_6169) or (ACPL_7517) or (ACPL_7641) or (ACPL_7664)	ACPL_1893 ACPL_1898 ACPL_1917 ACPL_7517 ACPL_3900 ACPL_4175 ACPL_4252 ACPL_4566 ACPL_4954 ACPL_5498 ACPL_703 ACPL_4566 ACPL_6089 ACPL_6169 ACPL_7517 ACPL_7641 ACPL_7664		Lipid metabolism:Fatty acid biosynthesis	1	-1000	1000	0	2	1.1.1.100
rxsp0465		3htdacp[c] -> tmrs2eacp[c] + h2o[c]				Lipid metabolism:Fatty acid biosynthesis	0	0	1000	0	2	4.2.1.59
rxsp0466	Tetradecanoyl-acyl-carrier protein malonyl-CoA	h[c] + nadph[c] + tmrs2eacp[c] -> nadp[c] + c140acp[c]	(ACPL_5734)	ACPL_5734		Lipid metabolism:Fatty acid biosynthesis	0	0	1000	0	2	1.3.1.10
rxsp0467	Tetradecanoyl-acyl-carrier protein malonyl-acyl-carrier-protein	h[c] + c140acp[c] + malacp[c] -> co2[c] + acp[c] + 3oxhdacp[c]	(ACPL_1522 and ACPL_1524) or (ACPL_1522 and ACPL_1524 and ACPL_1987 and ACPL_4732 and ACPL_5028) or (ACPL_1987 and ACPL_5028) or (ACPL_4732 and ACPL_5028)	ACPL_1522 ACPL_1524 ACPL_1522 ACPL_1524 ACPL_1987 ACPL_4732 ACPL_5028 ACPL_1987 ACPL_5028 ACPL_4732 ACPL_5028		Lipid metabolism:Fatty acid biosynthesis	0	0	1000	0	2	2.3.1.41
rxsp0468	3R-3-Hydroxypalmitoyl-acyl-carrier-protein NADP oxidoreductase	nadp[c] + 3hpaacp[c] <=> h[c] + nadph[c] + 3oxhdacp[c]	(ACPL_1893 and ACPL_1898) or (ACPL_1917) or (ACPL_7517) or (ACPL_3900) or (ACPL_4175) or (ACPL_4252) or (ACPL_4566) or (ACPL_4954) or (ACPL_5498) or (ACPL_703 and ACPL_4566) or (ACPL_6089) or (ACPL_6169) or (ACPL_7517) or (ACPL_7641) or (ACPL_7664)	ACPL_1893 ACPL_1898 ACPL_1917 ACPL_7517 ACPL_3900 ACPL_4175 ACPL_4252 ACPL_4566 ACPL_4954 ACPL_5498 ACPL_703 ACPL_4566 ACPL_6089 ACPL_6169 ACPL_7517 ACPL_7641 ACPL_7664		Lipid metabolism:Fatty acid biosynthesis	1	-1000	1000	0	2	1.1.1.100
rxsp0469		3hpaacp[c] -> tpalm2eacp[c] + h2o[c]				Lipid metabolism:Fatty acid biosynthesis	0	0	1000	0	2	4.2.1.59
rxsp0470	Hexadecanoyl-acyl-carrier protein malonyl-CoA	h[c] + nadph[c] + tpalm2eacp[c] -> nadp[c] + c160acp[c]	(ACPL_5734)	ACPL_5734		Lipid metabolism:Fatty acid biosynthesis	0	0	1000	0	2	1.3.1.10
rxsp0471	3-Oxooctodecanoyl-ACP malonyl-acyl-carrier-protein C-acyltransferase decarboxylating	h[c] + c160acp[c] + malacp[c] -> co2[c] + acp[c] + 3oxocdacp[c]	(ACPL_1522 and ACPL_1524) or (ACPL_1522 and ACPL_1524 and ACPL_1987 and ACPL_4732 and ACPL_5028) or (ACPL_1987 and ACPL_5028) or (ACPL_4732 and ACPL_5028)	ACPL_1522 ACPL_1524 ACPL_1522 ACPL_1524 ACPL_1987 ACPL_4732 ACPL_5028 ACPL_1987 ACPL_5028 ACPL_4732 ACPL_5028		Lipid metabolism:Fatty acid biosynthesis	0	0	1000	0	2	2.3.1.0
rxsp0472	3-Hydroxyoctodecanoyl-ACP NADP oxidoreductase	h[c] + nadph[c] + 3oxocdacp[c] <=> nadp[c] + hdoxylacp[c]	(ACPL_1893 and ACPL_1898) or (ACPL_1917) or (ACPL_7517) or (ACPL_3900) or (ACPL_4175) or (ACPL_4252) or (ACPL_4566) or (ACPL_4954) or (ACPL_5498) or (ACPL_703 and ACPL_4566) or (ACPL_6089) or (ACPL_6169) or (ACPL_7517) or (ACPL_7641) or (ACPL_7664)	ACPL_1893 ACPL_1898 ACPL_1917 ACPL_7517 ACPL_3900 ACPL_4175 ACPL_4252 ACPL_4566 ACPL_4954 ACPL_5498 ACPL_703 ACPL_4566 ACPL_6089 ACPL_6169 ACPL_7517 ACPL_7641 ACPL_7664		Lipid metabolism:Fatty acid biosynthesis	1	-1000	1000	0	2	1.1.1.0
rxsp0473		hdoxylacp[c] + nadp[c] + h[c] -> tocdeenacp[c] + nadph[c] + h2o[c]				Lipid metabolism:Fatty acid biosynthesis	0	0	1000	0	2
rxsp0474		h[c] + nadph[c] + tocdeenacp[c] -> nadp[c] + c180acp[c] + h2o[c]	(ACPL_1918)	ACPL_1918		Lipid metabolism:Fatty acid biosynthesis	0	0	1000	0	2	1.3.1.10
rxsp0475		c180acp[c] + nadh[c] + o2[c] + h[c] -> c181acp[c] + nad[c] + 2 h2o[c]				Lipid metabolism:Fatty acid biosynthesis	0	0	1000	0	2	1.14.19.2
rxsp0476	Pentadecanoyl-[acyl-carrier protein] synthesis (lumped reaction)	pnp[c] + 6 malacp[c] + 12 nadph[c] + 19 h[c] -> 12 nadp[c] + ic150acp[c] + 6 co2[c] + 6 acp[c] + 6 h2o[c]	(ACPL_7029) or (ACPL_7029) or (ACPL_1524) or (ACPL_5028) or (ACPL_1522) or (ACPL_1522 and ACPL_5734) or (ACPL_7664) or (ACPL_1893) or (ACPL_7664and ACPL_1918)	ACPL_7029 ACPL_7029 ACPL_1524 ACPL_5028 ACPL_1522 ACPL_1522 ACPL_5734 ACPL_7664 ACPL_1893 ACPL_7664 ACPL_1918		Lipid metabolism:Fatty acid biosynthesis	0	0	1000	0	2	2.3.1.41/1.1.1.100/1.3.1.9
rxsp0477		ic150acp[c] <=> aic150acp[c]				Lipid metabolism:Fatty acid biosynthesis	1	-1000	1000	0	2
rxsp0478		ic150acp[c] + coa[c] <=> fa3coa[c] + acp[c] + h[c]				Lipid metabolism:Fatty acid biosynthesis	1	-1000	1000	0	2
rxsp0479		aic150acp[c] + coa[c] <=> fa4coa[c] + acp[c] + h[c]				Lipid metabolism:Fatty acid biosynthesis	1	-1000	1000	0	2
rxsp0480	Heptadecanoyl-[acyl-carrier protein] synthesis (lumped reaction)	pnp[c] + 7 malacp[c] + 14 nadph[c] + 22 h[c] -> 14 nadp[c] + ic170acp[c] + 7 co2[c] + 7 acp[c] + 7 h2o[c]	(ACPL_7029) or (ACPL_7029) or (ACPL_1524) or (ACPL_5028) or (ACPL_1522) or (ACPL_1522and ACPL_5734) or (ACPL_7664) or (ACPL_1893) or (ACPL_7664and ACPL_1918)	ACPL_7029 ACPL_7029 ACPL_1524 ACPL_5028 ACPL_1522 ACPL_1522 ACPL_5734 ACPL_7664 ACPL_1893 ACPL_7664 ACPL_1918		Lipid metabolism:Fatty acid biosynthesis	0	0	1000	0	2	2.3.1.41/1.1.1.100/1.3.1.9
rxsp0481		ic170acp[c] <=> aic170acp[c]				Lipid metabolism:Fatty acid biosynthesis	1	-1000	1000	0	2
rxsp0482		ic170acp[c] + coa[c] <=> fa11coa[c] + acp[c] + h[c]				Lipid metabolism:Fatty acid biosynthesis	1	-1000	1000	0	2
rxsp0483		aic170acp[c] + coa[c] <=> fa12coa[c] + acp[c] + h[c]				Lipid metabolism:Fatty acid biosynthesis	1	-1000	1000	0	2
rxsp0484		ic170acp[c] + nadh[c] + o2[c] <=> c171acp[c] + nad[c] + 2 h2o[c]				Lipid metabolism:Fatty acid biosynthesis	1	-1000	1000	0	2
rxsp0485	[acyl-carrier-protein] S-malonyltransferase	ppcoa[c] + acp[c] -> pnp[c] + coa[c]	(ACPL_7347 and ACPL_7346)	ACPL_7347 ACPL_7346		Lipid metabolism:Fatty acid biosynthesis	0	0	1000	0	2	2.3.1.41/1.1.1.100/1.3.1.9
rxsp0486	acyl-CoA dehydrogenase fadE1-36 AND enoyl-CoA hydratase/isomerase echA1-21 AND 3-hydroxyacyl-CoA dehydrogenase fadB2-5 AND acetyl-CoA C-acetyltransferase fadA2-12	ic170acp[c] + fad[c] + nad[c] + coa[c] -> pmtcoa[c] + fadh2[c] + nadh[c] + aacoa[c]	(ACPL_7436) or (ACPL_7436) or (ACPL_7436) or (ACPL_2500) or (ACPL_2500and ACPL_1890) or (ACPL_1402) or (ACPL_7403) or (ACPL_2500) or (ACPL_2500and ACPL_948) or (ACPL_4285) or (ACPL_2755) or (ACPL_948) or (ACPL_7090) or (ACPL_7090) or (ACPL_2501)	ACPL_7436 ACPL_7436 ACPL_7436 ACPL_2500 ACPL_2500 ACPL_1890 ACPL_1402 ACPL_7403 ACPL_2500 ACPL_2500 ACPL_948 ACPL_4285 ACPL_2755 ACPL_948 ACPL_7090 ACPL_7090 ACPL_2501		Lipid metabolism:Fatty acid biosynthesis	0	0	1000	0	2	1.3.99.3 and 4.2.1.17 and 1.1.1.35 and 2.3.1.16
rxsp0487	acylCoA synthases	hxa[c] + coa[c] + atp[c] + h[c] -> hxcoa[c] + amp[c] + ppi[c]	(ACPL_1791) or (ACPL_4548)	ACPL_1791 ACPL_4548		Lipid metabolism:Fatty acid biosynthesis	0	0	1000	0	2	6.2.1.3
rxsp0488	acylCoA synthases	octa[c] + coa[c] + atp[c] + h[c] -> occoa[c] + amp[c] + ppi[c]	(ACPL_1791) or (ACPL_4548)	ACPL_1791 ACPL_4548		Lipid metabolism:Fatty acid biosynthesis	0	0	1000	0	2	6.2.1.3
rxsp0489	acylCoA synthases	dca[c] + coa[c] + atp[c] + h[c] -> dccoa[c] + amp[c] + ppi[c]	(ACPL_1791) or (ACPL_4548)	ACPL_1791 ACPL_4548		Lipid metabolism:Fatty acid biosynthesis	0	0	1000	0	2	6.2.1.3
rxsp0490	acylCoA synthases	ddca[c] + coa[c] + atp[c] + h[c] -> ddcoa[c] + amp[c] + ppi[c]	(ACPL_1791) or (ACPL_4548)	ACPL_1791 ACPL_4548		Lipid metabolism:Fatty acid biosynthesis	0	0	1000	0	2	6.2.1.3
rxsp0491	Acetyl-CoA acetyl-CoA C-acetyltransferase	2 accoa[c] <=> aacoa[c] + coa[c]	(ACPL_2501) or (ACPL_2501) or (ACPL_2501) or (ACPL_2501) or (ACPL_5497) or (ACPL_5497) or (ACPL_7090) or (ACPL_7418) or (ACPL_7418) or (ACPL_948) or (ACPL_948)	ACPL_2501 ACPL_2501 ACPL_2501 ACPL_2501 ACPL_5497 ACPL_5497 ACPL_7090 ACPL_7418 ACPL_7418 ACPL_948 ACPL_948		Lipid metabolism:Fatty acid degradation	1	-1000	1000	0	2	2.3.1.16;2.3.1.9
rxsp0492	Butanoyl-CoA acceptor 2 3-oxidoreductase	h[c] + nadh[c] + butd2coa[c] -> nad[c] + btcoa[c]	(ACPL_2418 and ACPL_2420) or (ACPL_2502) or (ACPL_2814) or (ACPL_4679) or (ACPL_7667) or (ACPL_978)	ACPL_2418 ACPL_2420 ACPL_2502 ACPL_2814 ACPL_4679 ACPL_7667 ACPL_978		Lipid metabolism:Fatty acid degradation	0	0	1000	0	2	1.3.1.44
rxsp0493	Acetyl-CoA acetyl-CoA C-acetyltransferase	accoa[c] + btcoa[c] <=> coa[c] + 3ohcoa[c]	(ACPL_2501) or (ACPL_2501) or (ACPL_2501) or (ACPL_2501) or (ACPL_5497) or (ACPL_5497) or (ACPL_7090) or (ACPL_7418) or (ACPL_7418) or (ACPL_948) or (ACPL_948)	ACPL_2501 ACPL_2501 ACPL_2501 ACPL_2501 ACPL_5497 ACPL_5497 ACPL_7090 ACPL_7418 ACPL_7418 ACPL_948 ACPL_948		Lipid metabolism:Fatty acid degradation	1	-1000	1000	0	2	2.3.1.9
rxsp0494	Palmitate CoA ligase AMP-forming	h[c] + atp[c] + coa[c] + hdca[c] -> ppi[c] + amp[c] + pmtcoa[c]	(ACPL_1791) or (ACPL_1985) or (ACPL_3118) or (ACPL_3119) or (ACPL_4110) or (ACPL_1014) or (ACPL_4131) or (ACPL_4548) or (ACPL_7673) or (ACPL_5216) or (ACPL_5507) or (ACPL_5737) or (ACPL_6079 and ACPL_6080) or (ACPL_6139) or (ACPL_6156) or (ACPL_6192 and ACPL_6194) or (ACPL_6244) or (ACPL_6317) or (ACPL_7673) or (ACPL_7867) or (ACPL_1013) or (ACPL_1014) or (ACPL_1021) or (ACPL_1024)	ACPL_1791 ACPL_1985 ACPL_3118 ACPL_3119 ACPL_4110 ACPL_1014 ACPL_4131 ACPL_4548 ACPL_7673 ACPL_5216 ACPL_5507 ACPL_5737 ACPL_6079 ACPL_6080 ACPL_6139 ACPL_6156 ACPL_6192 ACPL_6194 ACPL_6244 ACPL_6317 ACPL_7673 ACPL_7867 ACPL_1013 ACPL_1014 ACPL_1021 ACPL_1024		Lipid metabolism:Fatty acid degradation	0	0	1000	0	2	6.2.1.3
rxsp0495	S-3-Hydroxybutanoyl-CoA hydro-lyase	h2o[c] + butd2coa[c] -> 3hbycoa[c]	(ACPL_1890) or (ACPL_2436) or (ACPL_4506) or (ACPL_7091) or (ACPL_7403) or (ACPL_7846)	ACPL_1890 ACPL_2436 ACPL_4506 ACPL_7091 ACPL_7403 ACPL_7846		Lipid metabolism:Fatty acid degradation	0	0	1000	0	2	4.2.1.17
rxsp0496	S-3-Hydroxybutanoyl-CoA 3-epimerase	3hbycoa[c] -> hbucoa[c]	(ACPL_2500) or (ACPL_7091)	ACPL_2500 ACPL_7091		Lipid metabolism:Fatty acid degradation	0	0	1000	0	2	5.1.2.3
rxsp0497	Octanoyl-CoA acetyl-CoA C-acyltransferase	accoa[c] + occoa[c] <=> coa[c] + 3odcoa[c]	(ACPL_2501) or (ACPL_2501) or (ACPL_5497) or (ACPL_7090) or (ACPL_7418) or (ACPL_948)	ACPL_2501 ACPL_2501 ACPL_5497 ACPL_7090 ACPL_7418 ACPL_948		Lipid metabolism:Fatty acid degradation	1	-1000	1000	0	2	2.3.1.16
rxsp0498	myristoyl-CoA acetylCoA C-myristoyltransferase	accoa[c] + tdcoa[c] <=> coa[c] + 3ohdcoa[c]	(ACPL_2501) or (ACPL_2501) or (ACPL_5497) or (ACPL_7090) or (ACPL_7418) or (ACPL_948)	ACPL_2501 ACPL_2501 ACPL_5497 ACPL_7090 ACPL_7418 ACPL_948		Lipid metabolism:Fatty acid degradation	1	-1000	1000	0	2	2.3.1.16
rxsp0499	S-3-Hydroxydodecanoyl-CoA hydro-lyase	3hddcoa[c] <=> h2o[c] + trans-dd2coa[c]	(ACPL_1890) or (ACPL_2436) or (ACPL_4506) or (ACPL_7091) or (ACPL_7403) or (ACPL_7846)	ACPL_1890 ACPL_2436 ACPL_4506 ACPL_7091 ACPL_7403 ACPL_7846		Lipid metabolism:Fatty acid degradation	1	-1000	1000	0	2	4.2.1.17
rxsp0500	S-3-Hydroxyhexadecanoyl-CoA NAD oxidoreductase	nad[c] + 3hhdcoa[c] <=> h[c] + nadh[c] + 3ohdcoa[c]	(ACPL_2500) or (ACPL_2500 and ACPL_7091) or (ACPL_2500 and ACPL_7436)	ACPL_2500 ACPL_2500 ACPL_7091 ACPL_2500 ACPL_7436		Lipid metabolism:Fatty acid degradation	1	-1000	1000	0	2	1.1.1.35
rxsp0501	S-3-Hydroxyhexadecanoyl-CoA hydro-lyase	3hhdcoa[c] <=> h2o[c] + hdd2coa[c]	(ACPL_1890) or (ACPL_2436) or (ACPL_4506) or (ACPL_7091) or (ACPL_7403) or (ACPL_7846)	ACPL_1890 ACPL_2436 ACPL_4506 ACPL_7091 ACPL_7403 ACPL_7846		Lipid metabolism:Fatty acid degradation	1	-1000	1000	0	2	4.2.1.17
rxsp0502	S-3-Hydroxytetradecanoyl-CoA hydro-lyase	3htdcoa[c] <=> h2o[c] + td2coa[c]	(ACPL_1890) or (ACPL_2436) or (ACPL_4506) or (ACPL_7091) or (ACPL_7403) or (ACPL_7846)	ACPL_1890 ACPL_2436 ACPL_4506 ACPL_7091 ACPL_7403 ACPL_7846		Lipid metabolism:Fatty acid degradation	1	-1000	1000	0	2	4.2.1.17
rxsp0503	S-3-Hydroxydodecanoyl-CoA NAD oxidoreductase	nad[c] + 3hddcoa[c] <=> h[c] + nadh[c] + 3oddcoa[c]	(ACPL_2500) or (ACPL_2500 and ACPL_7091) or (ACPL_2500 and ACPL_7436)	ACPL_2500 ACPL_2500 ACPL_7091 ACPL_2500 ACPL_7436		Lipid metabolism:Fatty acid degradation	1	-1000	1000	0	2	1.1.1.35
rxsp0504	Decanoyl-CoA acetyl-CoA C-acyltransferase	accoa[c] + dccoa[c] <=> coa[c] + 3oddcoa[c]	(ACPL_2501) or (ACPL_2501) or (ACPL_5497) or (ACPL_7090) or (ACPL_7418) or (ACPL_948)	ACPL_2501 ACPL_2501 ACPL_5497 ACPL_7090 ACPL_7418 ACPL_948		Lipid metabolism:Fatty acid degradation	1	-1000	1000	0	2	2.3.1.16
rxsp0505	S-Hydroxydecanoyl-CoA NAD oxidoreductase	nad[c] + 3hdccoa[c] <=> h[c] + nadh[c] + 3odcoa[c]	(ACPL_2500) or (ACPL_2500 and ACPL_7091) or (ACPL_2500 and ACPL_7436)	ACPL_2500 ACPL_2500 ACPL_7091 ACPL_2500 ACPL_7436		Lipid metabolism:Fatty acid degradation	1	-1000	1000	0	2	1.1.1.35
rxsp0506	S-Hydroxydecanoyl-CoA hydro-lyase	3hdccoa[c] <=> h2o[c] + dc2coa[c]	(ACPL_1890) or (ACPL_2436) or (ACPL_4506) or (ACPL_7091) or (ACPL_7403) or (ACPL_7846)	ACPL_1890 ACPL_2436 ACPL_4506 ACPL_7091 ACPL_7403 ACPL_7846		Lipid metabolism:Fatty acid degradation	1	-1000	1000	0	2	4.2.1.17
rxsp0507	S-Hydroxyoctanoyl-CoA NAD oxidoreductase	nad[c] + 3hocoa[c] <=> h[c] + nadh[c] + 3oocoa[c]	(ACPL_2500) or (ACPL_2500 and ACPL_7091) or (ACPL_2500 and ACPL_7436)	ACPL_2500 ACPL_2500 ACPL_7091 ACPL_2500 ACPL_7436		Lipid metabolism:Fatty acid degradation	1	-1000	1000	0	2	1.1.1.35
rxsp0508	S-Hydroxyoctanoyl-CoA hydro-lyase	3hocoa[c] <=> h2o[c] + oc2coa[c]	(ACPL_1890) or (ACPL_2436) or (ACPL_4506) or (ACPL_7091) or (ACPL_7403) or (ACPL_7846)	ACPL_1890 ACPL_2436 ACPL_4506 ACPL_7091 ACPL_7403 ACPL_7846		Lipid metabolism:Fatty acid degradation	1	-1000	1000	0	2	4.2.1.17
rxsp0509	Hexanoyl-CoA acetyl-CoA C-acyltransferase	accoa[c] + hxcoa[c] <=> coa[c] + 3oocoa[c]	(ACPL_2501) or (ACPL_2501) or (ACPL_5497) or (ACPL_7090) or (ACPL_7418) or (ACPL_948)	ACPL_2501 ACPL_2501 ACPL_5497 ACPL_7090 ACPL_7418 ACPL_948		Lipid metabolism:Fatty acid degradation	1	-1000	1000	0	2	2.3.1.16
rxsp0510	S-Hydroxyhexanoyl-CoA NAD oxidoreductase	nad[c] + 3hhcoa[c] <=> h[c] + nadh[c] + 3ohcoa[c]	(ACPL_2500) or (ACPL_2500 and ACPL_7091) or (ACPL_2500 and ACPL_7436)	ACPL_2500 ACPL_2500 ACPL_7091 ACPL_2500 ACPL_7436		Lipid metabolism:Fatty acid degradation	1	-1000	1000	0	2	1.1.1.35
rxsp0511	S-Hydroxyhexanoyl-CoA hydro-lyase	3hhcoa[c] <=> h2o[c] + hx2coa[c]	(ACPL_1890) or (ACPL_2436) or (ACPL_4506) or (ACPL_7091) or (ACPL_7403) or (ACPL_7846)	ACPL_1890 ACPL_2436 ACPL_4506 ACPL_7091 ACPL_7403 ACPL_7846		Lipid metabolism:Fatty acid degradation	1	-1000	1000	0	2	4.2.1.17
rxsp0512	Lauroyl-CoA acetyl-CoA C-acyltransferase	accoa[c] + ddcoa[c] <=> coa[c] + 3otdcoa[c]	(ACPL_2501) or (ACPL_2501) or (ACPL_5497) or (ACPL_7090) or (ACPL_7418) or (ACPL_948)	ACPL_2501 ACPL_2501 ACPL_5497 ACPL_7090 ACPL_7418 ACPL_948		Lipid metabolism:Fatty acid degradation	1	-1000	1000	0	2	2.3.1.16
rxsp0513	S-3-Hydroxytetradecanoyl-CoA NAD oxidoreductase	nad[c] + 3htdcoa[c] <=> h[c] + nadh[c] + 3otdcoa[c]	(ACPL_2500) or (ACPL_2500 and ACPL_7091) or (ACPL_2500 and ACPL_7436)	ACPL_2500 ACPL_2500 ACPL_7091 ACPL_2500 ACPL_7436		Lipid metabolism:Fatty acid degradation	1	-1000	1000	0	2	1.1.1.35
rxsp0514	acyl-CoA dehydrogenase hexanoyl-CoA	h[c] + nadh[c] + hx2coa[c] -> nad[c] + hxcoa[c]	(ACPL_2814) or (ACPL_4679) or (ACPL_978)	ACPL_2814 ACPL_4679 ACPL_978		Lipid metabolism:Fatty acid degradation	0	0	1000	0	2	1.3.99.3
rxsp0515	acyl-CoA dehydrogenase octanoyl-CoA	h[c] + nadh[c] + oc2coa[c] -> nad[c] + occoa[c]	(ACPL_2814) or (ACPL_4679) or (ACPL_978)	ACPL_2814 ACPL_4679 ACPL_978		Lipid metabolism:Fatty acid degradation	0	0	1000	0	2	1.3.99.3
rxsp0516	acyl-CoA dehydrogenase decanoyl-CoA	h[c] + nadh[c] + dc2coa[c] -> nad[c] + dccoa[c]	(ACPL_2814) or (ACPL_4679) or (ACPL_978)	ACPL_2814 ACPL_4679 ACPL_978		Lipid metabolism:Fatty acid degradation	0	0	1000	0	2	1.3.99.3
rxsp0517	acyl-CoA dehydrogenase dodecanoyl-CoA	h[c] + nadh[c] + trans-dd2coa[c] -> nad[c] + ddcoa[c]	(ACPL_2814) or (ACPL_4679) or (ACPL_978)	ACPL_2814 ACPL_4679 ACPL_978		Lipid metabolism:Fatty acid degradation	0	0	1000	0	2	1.3.99.3
rxsp0518	acyl-CoA dehydrogenase tetradecanoyl-CoA	h[c] + nadh[c] + td2coa[c] -> nad[c] + tdcoa[c]	(ACPL_2814) or (ACPL_4679) or (ACPL_978)	ACPL_2814 ACPL_4679 ACPL_978		Lipid metabolism:Fatty acid degradation	0	0	1000	0	2	1.3.99.3
rxsp0519	Palmitoyl-CoA:oxygen 2-oxidoreductase	fad[c] + pmtcoa[c] -> fadh2[c] + hdd2coa[c]	(ACPL_978) or (ACPL_2420) or (ACPL_149) or (ACPL_7666) or (ACPL_7667)	ACPL_978 ACPL_2420 ACPL_149 ACPL_7666 ACPL_7667		Lipid metabolism:Fatty acid degradation	0	0	1000	0	3	1.3.99.-
rxsp0520	acyl-CoA dehydrogenase	fad[c] + tdcoa[c] -> fadh2[c] + td2coa[c]	(ACPL_978) or (ACPL_2420) or (ACPL_149) or (ACPL_7666) or (ACPL_7667)	ACPL_978 ACPL_2420 ACPL_149 ACPL_7666 ACPL_7667		Lipid metabolism:Fatty acid degradation	0	0	1000	0	3	1.3.99.-
rxsp0521	acyl-CoA dehydrogenase	fad[c] + ddcoa[c] -> fadh2[c] + trans-dd2coa[c]	(ACPL_978) or (ACPL_2420) or (ACPL_149) or (ACPL_7666) or (ACPL_7667)	ACPL_978 ACPL_2420 ACPL_149 ACPL_7666 ACPL_7667		Lipid metabolism:Fatty acid degradation	0	0	1000	0	3	1.3.99.-
rxsp0522	acyl-CoA dehydrogenase	fad[c] + dccoa[c] -> fadh2[c] + dc2coa[c]	(ACPL_978) or (ACPL_2420) or (ACPL_149) or (ACPL_7666) or (ACPL_7667)	ACPL_978 ACPL_2420 ACPL_149 ACPL_7666 ACPL_7667		Lipid metabolism:Fatty acid degradation	0	0	1000	0	3	1.3.99.-
rxsp0523	acyl-CoA dehydrogenase	fad[c] + occoa[c] -> fadh2[c] + oc2coa[c]	(ACPL_978) or (ACPL_2420) or (ACPL_149) or (ACPL_7666) or (ACPL_7667)	ACPL_978 ACPL_2420 ACPL_149 ACPL_7666 ACPL_7667		Lipid metabolism:Fatty acid degradation	0	0	1000	0	3	1.3.99.-
rxsp0524	acyl-CoA dehydrogenase	fad[c] + hxcoa[c] -> fadh2[c] + hx2coa[c]	(ACPL_978) or (ACPL_2420) or (ACPL_149) or (ACPL_7666) or (ACPL_7667)	ACPL_978 ACPL_2420 ACPL_149 ACPL_7666 ACPL_7667		Lipid metabolism:Fatty acid degradation	0	0	1000	0	3	1.3.99.-
rxsp0525	acyl-CoA dehydrogenase	fad[c] + btcoa[c] -> fadh2[c] + butd2coa[c]	(ACPL_978) or (ACPL_2420) or (ACPL_149) or (ACPL_7666) or (ACPL_7667)	ACPL_978 ACPL_2420 ACPL_149 ACPL_7666 ACPL_7667		Lipid metabolism:Fatty acid degradation	0	0	1000	0	3	1.3.99.3
rxsp0526	Glycerol NAD oxidoreductase	nad[c] + glyc[c] <=> h[c] + nadh[c] + glyald[c]	(ACPL_2360) or (ACPL_4572) or (ACPL_4766) or (ACPL_5555) or (ACPL_6516) or (ACPL_1152)	ACPL_2360 ACPL_4572 ACPL_4766 ACPL_5555 ACPL_6516 ACPL_1152		Lipid metabolism:Glycerolipid metabolism	1	-1000	1000	0	2	1.1.1.1;1.1.1.2;1.1.1.21;1.1.1.72
rxsp0527	D-Glyceraldehyde NAD oxidoreductase	nad[c] + h2o[c] + glyald[c] <=> 2 h[c] + nadh[c] + glyc-R[c]	(ACPL_7230) or (ACPL_1056 and ACPL_7756) or (ACPL_1056)	ACPL_7230 ACPL_1056 ACPL_7756 ACPL_1056		Lipid metabolism:Glycerolipid metabolism	1	-1000	1000	0	2	1.2.1.3
rxsp0528	dihydroxyacetone kinase	atp[c] + dha[c] -> adp[c] + dhap[c]	(ACPL_5490)	ACPL_5490		Lipid metabolism:Glycerolipid metabolism	0	0	1000	0	3	2.7.1.29
rxsp0529	diacylglycerol O-acyltransferase	12dgr[c] + 0.0168 c140acp[c] + 0.1407 ic150acp[c] + 0.1540 aic150acp[c] + 0.2686 c160acp[c] + 0.1143 ic170acp[c] + 0.2009 aic170acp[c] + 0.0434 c180acp[c] + 0.0268 c171acp[c] + 0.0345 c181acp[c] -> triglyc[c] + acp[c]				Lipid metabolism:Glycerolipid metabolism	0	0	1000	0	1	2.3.1.20
rxsp0530	1,2-diacyl-sn-glycerol acylhydrolase	12dgr[c] + h2o[c] -> glyceride[c] + 0.0168 c140acp[c] + 0.1407 ic150acp[c] + 0.1540 aic150acp[c] + 0.2686 c160acp[c] + 0.1143 ic170acp[c] + 0.2009 aic170acp[c] + 0.0434 c180acp[c] + 0.0268 c171acp[c] + 0.0345 c181acp[c]				Lipid metabolism:Glycerolipid metabolism	0	0	1000	0	2	3.1.1.3
rxsp0531	sn-Glycero-3-phosphocholine glycerophosphohydrolase	h2o[c] + g3pc[c] <=> glyc3p[c] + chol[c]	(ACPL_5355) or (ACPL_8296)	ACPL_5355 ACPL_8296		Lipid metabolism:Glycerophospholipid metabolism	1	-1000	1000	0	2	3.1.4.2;3.1.4.46
rxsp0532	sn-Glycero-3-phosphoethanolamine glycerophosphohydrolase	h2o[c] + g3pe[c] <=> glyc3p[c] + etha[c]	(ACPL_5355) or (ACPL_8296)	ACPL_5355 ACPL_8296		Lipid metabolism:Glycerophospholipid metabolism	1	-1000	1000	0	2	3.1.4.2;3.1.4.46
rxsp0533	phosphatidate cytidylyltransferase	ctp[c] + 12dag3p[c] -> cdpdag[c] + ppi[c]	(ACPL_7257)	ACPL_7257		Lipid metabolism:Glycerophospholipid metabolism	0	0	1000	0	2	2.7.7.41
rxsp0534	phosphatidylinositol synthase	cdpdag[c] + inost[c] -> pil[c] + cmp[c]				Lipid metabolism:Glycerophospholipid metabolism	0	0	1000	0	2	2.7.8.11
rxsp0535		2 gdpmann[c] + pil[c] + 2 h[c] -> pims[c] + 2 gdp[c]				Lipid metabolism:Glycerophospholipid metabolism	0	0	1000	0	2
rxsp0536	glycerol-3-phosphate dehydrogenase	nadh[c] + h[c] + dhap[c] -> nad[c] + glyc3p[c]	(ACPL_3711)	ACPL_3711		Lipid metabolism:Glycerophospholipid metabolism	0	0	1000	0	3	1.1.1.94
rxsp0537	glycerol-3-phosphate dehydrogenase	dhap[c] + nadph[c] + h[c] -> glyc3p[c] + nadp[c]	(ACPL_3711) or (ACPL_7338)	ACPL_3711 ACPL_7338		Lipid metabolism:Glycerophospholipid metabolism	0	0	1000	0	2	1.1.1.94
rxsp0538	1-acylglycerol-3-phosphate O-acyltransferase	1ag3p[c] + 0.0168 c140acp[c] + 0.1407 ic150acp[c] + 0.1540 aic150acp[c] + 0.2686 c160acp[c] + 0.1143 ic170acp[c] + 0.2009 aic170acp[c] + 0.0434 c180acp[c] + 0.0268 c171acp[c] + 0.0345 c181acp[c] -> acp[c] + 12dag3p[c]	(ACPL_1680) or (ACPL_1367)	ACPL_1680 ACPL_1367		Lipid metabolism:Glycerophospholipid metabolism	0	0	1000	0	3	2.3.1.51
rxsp0539	glycerol-3-phosphate cytidylyltransferase	glyc3p[c] + ctp[c] -> cdpglyc[c] + ppi[c]				Lipid metabolism:Glycerophospholipid metabolism	0	0	1000	0	2	2.7.7.39
rxsp0540	CDP-glycerol glycerophosphotransferase	2 cdpglyc[c] + h2o[c] <=> glycerop[c] + 2 cmp				Lipid metabolism:Glycerophospholipid metabolism	1	-1000	1000	0	2	2.7.8.12
rxsp0541	CDP-diacylglycerol-glycerol-3-phosphate 3-phosphatidyltransferase	glyc3p[c] + cdpdag[c] -> cmp[c] + pgp[c]	(ACPL_7187)	ACPL_7187		Lipid metabolism:Glycerophospholipid metabolism	0	0	1000	0	4	2.7.8.5
rxsp0542	phosphatidylglycerophosphatase	pgp[c] + h2o[c] -> pg[c] + pi[c] + h[c]				Lipid metabolism:Glycerophospholipid metabolism	0	0	1000	0	2	3.1.3.27
rxsp0543	phosphatidylserine synthase	ser-L[c] + cdpdag[c] -> cmp[c] + ps[c] + h[c]	(ACPL_876)	ACPL_876		Lipid metabolism:Glycerophospholipid metabolism	0	0	1000	0	4	2.7.8.8
rxsp0544	phosphatidylglycerol 3-phosphatidyltransferase	cdpdag[c] + pg -> dpg[c] + cmp[c]			Cls	Lipid metabolism:Glycerophospholipid metabolism	0	0	1000	0	2	2.7.8.-
rxsp0545	Phsophatidyl-L-serine carboxy-lyase	ps[c] + h[c] -> pe[c] + co2[c]	(ACPL_877)	ACPL_877		Lipid metabolism:Glycerophospholipid metabolism	0	0	1000	0	2	4.1.1.65
rxsp0546	phosphatidylethanolamine N-methyltransferase	amet[c] + pe[c] -> ahcys[c] + pme[c] + h[c]	(ACPL_1557)	ACPL_1557		Lipid metabolism:Glycerophospholipid metabolism	0	0	1000	0	3	2.1.1.17
rxsp0547	sn-glycerol-3-phosphate 1-O-acyltransferase	glyc3p[c] + 0.0168 c140acp[c] + 0.1407 ic150acp[c] + 0.1540 aic150acp[c] + 0.2686 c160acp[c] + 0.1143 ic170acp[c] + 0.2009 aic170acp[c] + 0.0434 c180acp[c] + 0.0268 c171acp[c] + 0.0345 c181acp[c] -> 1ag3p[c] + acp[c] + h[c]	(ACPL_7319)	ACPL_7319		Lipid metabolism:Glycerophospholipid metabolism	0	0	1000	0	2	2.3.1.15
rxsp0548	phosphatidate cytidylyltransferase	cdpdag[c] + h2o[c] -> cmp[c] + 12dag3p[c]	(ACPL_7257)	ACPL_7257		Lipid metabolism:Glycerophospholipid metabolism	0	0	1000	0	2	3.6.1.26
rxsp0549		pe[c] + h2o[c] + h[c] -> 12dgr[c] + ethamp[c]	(ACPL_2371) or (ACPL_5685)	ACPL_2371 ACPL_5685		Lipid metabolism:Glycerophospholipid metabolism	0	0	1000	0		3.1.4.3
rxsp0550	CDP-diacylglycerol synthetase n-C12 0	ctp[c] + pa120[c] <=> ppi[c] + cdpdddecg[c]	(ACPL_7257)	ACPL_7257		Lipid metabolism:Glycerophospholipid metabolism	1	-1000	1000	0	2	2.7.7.41
rxsp0551	CDP-diacylglycerol synthetase n-C14 0	ctp[c] + pa140[c] <=> ppi[c] + cdpdtdecg[c]	(ACPL_7257)	ACPL_7257		Lipid metabolism:Glycerophospholipid metabolism	1	-1000	1000	0	2	2.7.7.41
rxsp0552	CDP-diacylglycerol synthetase n-C14 1	ctp[c] + pa141[c] <=> ppi[c] + cdpdtdec7eg[c]	(ACPL_7257)	ACPL_7257		Lipid metabolism:Glycerophospholipid metabolism	1	-1000	1000	0	2	2.7.7.41
rxsp0553	CDP-diacylglycerol synthetase n-C16 0	ctp[c] + pa160[c] <=> ppi[c] + cdpdhdecg[c]	(ACPL_7257)	ACPL_7257		Lipid metabolism:Glycerophospholipid metabolism	1	-1000	1000	0	2	2.7.7.41
rxsp0554	CDP-diacylglycerol synthetase n-C16 1	ctp[c] + pa161[c] <=> ppi[c] + cdpdhdec9eg[c]	(ACPL_7257)	ACPL_7257		Lipid metabolism:Glycerophospholipid metabolism	1	-1000	1000	0	2	2.7.7.41
rxsp0555	fatty-acid--CoA ligase octadecanoate	h[c] + atp[c] + coa[c] + ocdca[c] -> ppi[c] + amp[c] + stcoa[c]	(ACPL_1791) or (ACPL_1985) or (ACPL_3118) or (ACPL_3119) or (ACPL_4110) or (ACPL_1014) or (ACPL_4131) or (ACPL_4548) or (ACPL_7673) or (ACPL_5216) or (ACPL_5507) or (ACPL_5737) or (ACPL_6079 and ACPL_6080) or (ACPL_6139) or (ACPL_6156) or (ACPL_6192 and ACPL_6194) or (ACPL_6244) or (ACPL_6317) or (ACPL_7673) or (ACPL_7867) or (ACPL_1013) or (ACPL_1014) or (ACPL_1021) or (ACPL_1024)	ACPL_1791 ACPL_1985 ACPL_3118 ACPL_3119 ACPL_4110 ACPL_1014 ACPL_4131 ACPL_4548 ACPL_7673 ACPL_5216 ACPL_5507 ACPL_5737 ACPL_6079 ACPL_6080 ACPL_6139 ACPL_6156 ACPL_6192 ACPL_6194 ACPL_6244 ACPL_6317 ACPL_7673 ACPL_7867 ACPL_1013 ACPL_1014 ACPL_1021 ACPL_1024		Lipid metabolism:Biosynthesis of unsaturated fatty acids	0	0	1000	0	2	6.2.1.3
rxsp0556	acyl-CoA thioesterase II	stcoa[c] + h2o[c] -> ocdca[c] + coa[c] + h[c]	(ACPL_1816)	ACPL_1816		Lipid metabolism:Biosynthesis of unsaturated fatty acids	0	0	1000	0	2	3.1.2.2
rxsp0557	Hexanoyl-CoA:[acyl-carrier-protein] S-acetyltransferase	c60acp[c] + coa[c] <=> hxcoa[c] + acp[c]	(ACPL_7347 and ACPL_7346)	ACPL_7347 ACPL_7346		Lipid metabolism	1	-1000	1000	0	2	2.3.1.39
rxsp0558	salicylate hydroxylase/hexenoyl-CoA monooxygenase	thcoa[c] + fadh2[c] + 0.5 o2[c] -> ehcoa[c] + fad[c]	(ACPL_6577)	ACPL_6577		Lipid metabolism	0	0	1000	0	2
rxsp0559	glycolate oxidase/4-hydroxymandelate oxidase	l4hmacid[c] + 0.5 o2[c] -> 4hpgle[c] + h2o[c]	(ACPL_1974)	ACPL_1974		Lipid metabolism	0	0	1000	0	2
rxsp0560	ATP glycerol 3-phosphotransferase	atp[c] + glyc[c] -> adp[c] + glyc3p[c]	(ACPL_3910 and ACPL_3912) or (ACPL_5626 and ACPL_5629)	ACPL_3910 ACPL_3912 ACPL_5626 ACPL_5629		Lipid metabolism	0	0	1000	0	2	2.7.1.30
rxsp0561	Acetyl-CoA carbon-dioxide ligase ADP-forming	atp[c] + accoa[c] + hco3[c] -> h[c] + adp[c] + pi[c] + malcoa[c]	(ACPL_7566)	ACPL_7566		Lipid metabolism	0	0	1000	0	2	6.4.1.2
rxsp0562	malonyl-ACP acyl-carrier-protein transferase	acp[c] + malcoa[c] <=> coa[c] + malacp[c]	(ACPL_1525) or (ACPL_6051) or (ACPL_6052) or (ACPL_6053) or (ACPL_6054) or (ACPL_6055) or (ACPL_6078) or (ACPL_6082) or (ACPL_6147) or (ACPL_6148) or (ACPL_6149)	ACPL_1525 ACPL_6051 ACPL_6052 ACPL_6053 ACPL_6054 ACPL_6055 ACPL_6078 ACPL_6082 ACPL_6147 ACPL_6148 ACPL_6149		Lipid metabolism	1	-1000	1000	0	2	2.3.1.0;2.3.1.39;2.3.1.85;2.3.1.86
rxsp0563	tetradecanoyl-ACP acyl-carrier-protein transferase	coa[c] + c140acp[c] -> acp[c] + tdcoa[c]	(ACPL_1525) or (ACPL_6051) or (ACPL_6052) or (ACPL_6053) or (ACPL_6054) or (ACPL_6055) or (ACPL_6078) or (ACPL_6082) or (ACPL_6147) or (ACPL_6148) or (ACPL_6149)	ACPL_1525 ACPL_6051 ACPL_6052 ACPL_6053 ACPL_6054 ACPL_6055 ACPL_6078 ACPL_6082 ACPL_6147 ACPL_6148 ACPL_6149		Lipid metabolism	0	0	1000	0	2	2.3.1.1
rxsp0564	2-methylbutanoyl-CoA acyl-carrier-protein transferase	acp[c] + 2mbcoa[c] <=> coa[c] + cbs_99[c]	(ACPL_1525) or (ACPL_6051) or (ACPL_6052) or (ACPL_6053) or (ACPL_6054) or (ACPL_6055) or (ACPL_6078) or (ACPL_6082) or (ACPL_6147) or (ACPL_6148) or (ACPL_6149)	ACPL_1525 ACPL_6051 ACPL_6052 ACPL_6053 ACPL_6054 ACPL_6055 ACPL_6078 ACPL_6082 ACPL_6147 ACPL_6148 ACPL_6149		Lipid metabolism	1	-1000	1000	0	2	2.3.1.0
rxsp0565	4-methyl-3-oxo-hexanoyl-ACP malonyl-acyl-carrier-protein C-acyltransferase decarboxylating	h[c] + malacp[c] + cbs_99[c] -> co2[c] + acp[c] + mohylacp[c]	(ACPL_1522 and ACPL_1524) or (ACPL_1522 and ACPL_1524 and ACPL_1987 and ACPL_4732 and ACPL_5028) or (ACPL_1987 and ACPL_5028) or (ACPL_4732 and ACPL_5028)	ACPL_1522 ACPL_1524 ACPL_1522 ACPL_1524 ACPL_1987 ACPL_4732 ACPL_5028 ACPL_1987 ACPL_5028 ACPL_4732 ACPL_5028		Lipid metabolism	0	0	1000	0	2	2.3.1.0
rxsp0566	4-methyl-3-oxo-hexanoyl-ACP NADP oxidoreductase	h[c] + nadph[c] + mohylacp[c] <=> nadp[c] + mhhacp[c]	(ACPL_1893 and ACPL_1898) or (ACPL_1917) or (ACPL_7517) or (ACPL_3900) or (ACPL_4175) or (ACPL_4252) or (ACPL_4566) or (ACPL_4954) or (ACPL_5498) or (ACPL_703 and ACPL_4566) or (ACPL_6089) or (ACPL_6169) or (ACPL_7517) or (ACPL_7641) or (ACPL_7664)	ACPL_1893 ACPL_1898 ACPL_1917 ACPL_7517 ACPL_3900 ACPL_4175 ACPL_4252 ACPL_4566 ACPL_4954 ACPL_5498 ACPL_703 ACPL_4566 ACPL_6089 ACPL_6169 ACPL_7517 ACPL_7641 ACPL_7664		Lipid metabolism	1	-1000	1000	0	2	1.1.1.0
rxsp0567	4-methyl-trans-hex-2-enoyl-ACP NADP oxidoreductase A-specific	h[c] + nadph[c] + mth2eyacp[c] -> nadp[c] + mhylacp[c]	(ACPL_5734)	ACPL_5734		Lipid metabolism	0	0	1000	0	2	1.3.1.0
rxsp0568	4-methyl-hexanoyl-ACP malonyl-acyl-carrier-protein C-acyltransferase decarboxylating	h[c] + malacp[c] + mhylacp[c] -> co2[c] + acp[c] + mooacp[c]	(ACPL_1522 and ACPL_1524) or (ACPL_1522 and ACPL_1524 and ACPL_1987 and ACPL_4732 and ACPL_5028) or (ACPL_1987 and ACPL_5028) or (ACPL_4732 and ACPL_5028)	ACPL_1522 ACPL_1524 ACPL_1522 ACPL_1524 ACPL_1987 ACPL_4732 ACPL_5028 ACPL_1987 ACPL_5028 ACPL_4732 ACPL_5028		Lipid metabolism	0	0	1000	0	2	2.3.1.0
rxsp0569	6-methyl-3-oxo-octanoyl-ACP NADP oxidoreductase	h[c] + nadph[c] + mooacp[c] <=> nadp[c] + mhoacp[c]	(ACPL_1893 and ACPL_1898) or (ACPL_1917) or (ACPL_7517) or (ACPL_3900) or (ACPL_4175) or (ACPL_4252) or (ACPL_4566) or (ACPL_4954) or (ACPL_5498) or (ACPL_703 and ACPL_4566) or (ACPL_6089) or (ACPL_6169) or (ACPL_7517) or (ACPL_7641) or (ACPL_7664)	ACPL_1893 ACPL_1898 ACPL_1917 ACPL_7517 ACPL_3900 ACPL_4175 ACPL_4252 ACPL_4566 ACPL_4954 ACPL_5498 ACPL_703 ACPL_4566 ACPL_6089 ACPL_6169 ACPL_7517 ACPL_7641 ACPL_7664		Lipid metabolism	1	-1000	1000	0	2	1.1.1.0
rxsp0570	6-methyl-trans-oct-2-enoyl-ACP NADP oxidoreductase A-specific	h[c] + nadph[c] + mtoeacp[c] -> nadp[c] + motylacp[c]	(ACPL_5734)	ACPL_5734		Lipid metabolism	0	0	1000	0	2	1.3.1.0
rxsp0571	6-methyl-octanoyl-ACP malonyl-acyl-carrier-protein C-acyltransferase decarboxylating	h[c] + malacp[c] + motylacp[c] -> co2[c] + acp[c] + modylacp[c]	(ACPL_1522 and ACPL_1524) or (ACPL_1522 and ACPL_1524 and ACPL_1987 and ACPL_4732 and ACPL_5028) or (ACPL_1987 and ACPL_5028) or (ACPL_4732 and ACPL_5028)	ACPL_1522 ACPL_1524 ACPL_1522 ACPL_1524 ACPL_1987 ACPL_4732 ACPL_5028 ACPL_1987 ACPL_5028 ACPL_4732 ACPL_5028		Lipid metabolism	0	0	1000	0	2	2.3.1.0
rxsp0572	8-methyl-3-oxo-decanoyl-ACP NADP oxidoreductase	h[c] + nadph[c] + modylacp[c] <=> nadp[c] + mhdecylacp[c]	(ACPL_1893 and ACPL_1898) or (ACPL_1917) or (ACPL_7517) or (ACPL_3900) or (ACPL_4175) or (ACPL_4252) or (ACPL_4566) or (ACPL_4954) or (ACPL_5498) or (ACPL_703 and ACPL_4566) or (ACPL_6089) or (ACPL_6169) or (ACPL_7517) or (ACPL_7641) or (ACPL_7664)	ACPL_1893 ACPL_1898 ACPL_1917 ACPL_7517 ACPL_3900 ACPL_4175 ACPL_4252 ACPL_4566 ACPL_4954 ACPL_5498 ACPL_703 ACPL_4566 ACPL_6089 ACPL_6169 ACPL_7517 ACPL_7641 ACPL_7664		Lipid metabolism	1	-1000	1000	0	2	1.1.1.0
rxsp0573	8-methyl-trans-dec-2-enoyl-ACP NADP oxidoreductase A-specific	h[c] + nadph[c] + mtdeacp[c] -> nadp[c] + mdcacp[c]	(ACPL_5734)	ACPL_5734		Lipid metabolism	0	0	1000	0	2	1.3.1.0
rxsp0574	8-methyl-decanoyl-ACP malonyl-acyl-carrier-protein C-acyltransferase decarboxylating	h[c] + malacp[c] + mdcacp[c] -> co2[c] + acp[c] + modacp[c]	(ACPL_1522 and ACPL_1524) or (ACPL_1522 and ACPL_1524 and ACPL_1987 and ACPL_4732 and ACPL_5028) or (ACPL_1987 and ACPL_5028) or (ACPL_4732 and ACPL_5028)	ACPL_1522 ACPL_1524 ACPL_1522 ACPL_1524 ACPL_1987 ACPL_4732 ACPL_5028 ACPL_1987 ACPL_5028 ACPL_4732 ACPL_5028		Lipid metabolism	0	0	1000	0	2	2.3.1.0
rxsp0575	10-methyl-3-oxo-dodecanoyl-ACP NADP oxidoreductase	h[c] + nadph[c] + modacp[c] <=> nadp[c] + mhdacp[c]	(ACPL_1893 and ACPL_1898) or (ACPL_1917) or (ACPL_7517) or (ACPL_3900) or (ACPL_4175) or (ACPL_4252) or (ACPL_4566) or (ACPL_4954) or (ACPL_5498) or (ACPL_703 and ACPL_4566) or (ACPL_6089) or (ACPL_6169) or (ACPL_7517) or (ACPL_7641) or (ACPL_7664)	ACPL_1893 ACPL_1898 ACPL_1917 ACPL_7517 ACPL_3900 ACPL_4175 ACPL_4252 ACPL_4566 ACPL_4954 ACPL_5498 ACPL_703 ACPL_4566 ACPL_6089 ACPL_6169 ACPL_7517 ACPL_7641 ACPL_7664		Lipid metabolism	1	-1000	1000	0	2	1.1.1.0
rxsp0576	10-methyl-trans-dodec-2-enoyl-ACP NADP oxidoreductase A-specific	h[c] + nadph[c] + 10mtdeacp[c] -> nadp[c] + mdcylacp[c]	(ACPL_5734)	ACPL_5734		Lipid metabolism	0	0	1000	0	2	1.3.1.0
rxsp0577	10-methyl-dodecanoyl-ACP malonyl-acyl-carrier-protein C-acyltransferase decarboxylating	h[c] + malacp[c] + mdcylacp[c] -> co2[c] + acp[c] + motdacp[c]	(ACPL_1522 and ACPL_1524) or (ACPL_1522 and ACPL_1524 and ACPL_1987 and ACPL_4732 and ACPL_5028) or (ACPL_1987 and ACPL_5028) or (ACPL_4732 and ACPL_5028)	ACPL_1522 ACPL_1524 ACPL_1522 ACPL_1524 ACPL_1987 ACPL_4732 ACPL_5028 ACPL_1987 ACPL_5028 ACPL_4732 ACPL_5028		Lipid metabolism	0	0	1000	0	2	2.3.1.0
rxsp0578	12-methyl-3-oxo-tetra-decanoyl-ACP NADP oxidoreductase	h[c] + nadph[c] + motdacp[c] <=> nadp[c] + mhtdacp[c]	(ACPL_1893 and ACPL_1898) or (ACPL_1917) or (ACPL_7517) or (ACPL_3900) or (ACPL_4175) or (ACPL_4252) or (ACPL_4566) or (ACPL_4954) or (ACPL_5498) or (ACPL_703 and ACPL_4566) or (ACPL_6089) or (ACPL_6169) or (ACPL_7517) or (ACPL_7641) or (ACPL_7664)	ACPL_1893 ACPL_1898 ACPL_1917 ACPL_7517 ACPL_3900 ACPL_4175 ACPL_4252 ACPL_4566 ACPL_4954 ACPL_5498 ACPL_703 ACPL_4566 ACPL_6089 ACPL_6169 ACPL_7517 ACPL_7641 ACPL_7664		Lipid metabolism	1	-1000	1000	0	2	1.1.1.0
rxsp0579	3-methylbutanoyl-CoA acyl-carrier-protein transferase	acp[c] + ivcoa[c] <=> coa[c] + cbs_378[c]	(ACPL_1525) or (ACPL_6051) or (ACPL_6052) or (ACPL_6053) or (ACPL_6054) or (ACPL_6055) or (ACPL_6078) or (ACPL_6082) or (ACPL_6147) or (ACPL_6148) or (ACPL_6149)	ACPL_1525 ACPL_6051 ACPL_6052 ACPL_6053 ACPL_6054 ACPL_6055 ACPL_6078 ACPL_6082 ACPL_6147 ACPL_6148 ACPL_6149		Lipid metabolism	1	-1000	1000	0	2	2.3.1.0
rxsp0580	3-methylbutanoyl-ACP malonyl-acyl-carrier-protein C-acyltransferase decarboxylating	h[c] + cbs_378[c] + malacp[c] -> co2[c] + acp[c] + mohexacp[c]	(ACPL_1522 and ACPL_1524) or (ACPL_1522 and ACPL_1524 and ACPL_1987 and ACPL_4732 and ACPL_5028) or (ACPL_1987 and ACPL_5028) or (ACPL_4732 and ACPL_5028)	ACPL_1522 ACPL_1524 ACPL_1522 ACPL_1524 ACPL_1987 ACPL_4732 ACPL_5028 ACPL_1987 ACPL_5028 ACPL_4732 ACPL_5028		Lipid metabolism	0	0	1000	0	2	2.3.1.0
rxsp0581	5-methyl-3-oxo-hexanoyl-ACP NADP oxidoreductase	h[c] + nadph[c] + mohexacp[c] <=> nadp[c] + mhexacp[c]	(ACPL_1893 and ACPL_1898) or (ACPL_1917) or (ACPL_7517) or (ACPL_3900) or (ACPL_4175) or (ACPL_4252) or (ACPL_4566) or (ACPL_4954) or (ACPL_5498) or (ACPL_703 and ACPL_4566) or (ACPL_6089) or (ACPL_6169) or (ACPL_7517) or (ACPL_7641) or (ACPL_7664)	ACPL_1893 ACPL_1898 ACPL_1917 ACPL_7517 ACPL_3900 ACPL_4175 ACPL_4252 ACPL_4566 ACPL_4954 ACPL_5498 ACPL_703 ACPL_4566 ACPL_6089 ACPL_6169 ACPL_7517 ACPL_7641 ACPL_7664		Lipid metabolism	1	-1000	1000	0	2	1.1.1.0
rxsp0582	5-methyl-trans-hex-2-enoyl-ACP NADP oxidoreductase A-specific	h[c] + nadph[c] + mtheacp[c] -> nadp[c] + 5mhacp[c]	(ACPL_5734)	ACPL_5734		Lipid metabolism	0	0	1000	0	2	1.3.1.0
rxsp0583	5-methyl-hexanoyl-ACP malonyl-acyl-carrier-protein C-acyltransferase decarboxylating	h[c] + malacp[c] + 5mhacp[c] -> co2[c] + acp[c] + mooylacp[c]	(ACPL_1522 and ACPL_1524) or (ACPL_1522 and ACPL_1524 and ACPL_1987 and ACPL_4732 and ACPL_5028) or (ACPL_1987 and ACPL_5028) or (ACPL_4732 and ACPL_5028)	ACPL_1522 ACPL_1524 ACPL_1522 ACPL_1524 ACPL_1987 ACPL_4732 ACPL_5028 ACPL_1987 ACPL_5028 ACPL_4732 ACPL_5028		Lipid metabolism	0	0	1000	0	2	2.3.1.0
rxsp0584	7-methyl-3-oxo-octanoyl-ACP NADP oxidoreductase	h[c] + nadph[c] + mooylacp[c] <=> nadp[c] + mhotacp[c]	(ACPL_1893 and ACPL_1898) or (ACPL_1917) or (ACPL_7517) or (ACPL_3900) or (ACPL_4175) or (ACPL_4252) or (ACPL_4566) or (ACPL_4954) or (ACPL_5498) or (ACPL_703 and ACPL_4566) or (ACPL_6089) or (ACPL_6169) or (ACPL_7517) or (ACPL_7641) or (ACPL_7664)	ACPL_1893 ACPL_1898 ACPL_1917 ACPL_7517 ACPL_3900 ACPL_4175 ACPL_4252 ACPL_4566 ACPL_4954 ACPL_5498 ACPL_703 ACPL_4566 ACPL_6089 ACPL_6169 ACPL_7517 ACPL_7641 ACPL_7664		Lipid metabolism	1	-1000	1000	0	2	1.1.1.0
rxsp0585	7-methyl-trans-oct-2-enoyl-ACP NADP oxidoreductase A-specific	h[c] + nadph[c] + mtoeacp[c] -> nadp[c] + motacp[c]	(ACPL_5734)	ACPL_5734		Lipid metabolism	0	0	1000	0	2	1.3.1.0
rxsp0586	7-methyl-octanoyl-ACP malonyl-acyl-carrier-protein C-acyltransferase decarboxylating	h[c] + motacp[c] + malacp[c] -> co2[c] + acp[c] + meoxdacp[c]	(ACPL_1522 and ACPL_1524) or (ACPL_1522 and ACPL_1524 and ACPL_1987 and ACPL_4732 and ACPL_5028) or (ACPL_1987 and ACPL_5028) or (ACPL_4732 and ACPL_5028)	ACPL_1522 ACPL_1524 ACPL_1522 ACPL_1524 ACPL_1987 ACPL_4732 ACPL_5028 ACPL_1987 ACPL_5028 ACPL_4732 ACPL_5028		Lipid metabolism	0	0	1000	0	2	2.3.1.0
rxsp0587	9-methyl-3-oxo-decanoyl-ACP NADP oxidoreductase	h[c] + nadph[c] + meoxdacp[c] <=> nadp[c] + mhdecacp[c]	(ACPL_1893 and ACPL_1898) or (ACPL_1917) or (ACPL_7517) or (ACPL_3900) or (ACPL_4175) or (ACPL_4252) or (ACPL_4566) or (ACPL_4954) or (ACPL_5498) or (ACPL_703 and ACPL_4566) or (ACPL_6089) or (ACPL_6169) or (ACPL_7517) or (ACPL_7641) or (ACPL_7664)	ACPL_1893 ACPL_1898 ACPL_1917 ACPL_7517 ACPL_3900 ACPL_4175 ACPL_4252 ACPL_4566 ACPL_4954 ACPL_5498 ACPL_703 ACPL_4566 ACPL_6089 ACPL_6169 ACPL_7517 ACPL_7641 ACPL_7664		Lipid metabolism	1	-1000	1000	0	2	1.1.1.0
rxsp0588	9-methyl-trans-dec-2-enoyl-ACP NADP oxidoreductase A-specific	h[c] + nadph[c] + mtdeacp[c] -> nadp[c] + mdcaylacp[c]	(ACPL_5734)	ACPL_5734		Lipid metabolism	0	0	1000	0	2	1.3.1.0
rxsp0589	9-methyl-decanoyl-ACP malonyl-acyl-carrier-protein C-acyltransferase decarboxylating	h[c] + malacp[c] + mdcaylacp[c] -> co2[c] + acp[c] + moddacp[c]	(ACPL_1522 and ACPL_1524) or (ACPL_1522 and ACPL_1524 and ACPL_1987 and ACPL_4732 and ACPL_5028) or (ACPL_1987 and ACPL_5028) or (ACPL_4732 and ACPL_5028)	ACPL_1522 ACPL_1524 ACPL_1522 ACPL_1524 ACPL_1987 ACPL_4732 ACPL_5028 ACPL_1987 ACPL_5028 ACPL_4732 ACPL_5028		Lipid metabolism	0	0	1000	0	2	2.3.1.0
rxsp0590	11-methyl-3-oxo-dodecanoyl-ACP NADP oxidoreductase	h[c] + nadph[c] + moddacp[c] <=> nadp[c] + mhdacp[c]	(ACPL_1893 and ACPL_1898) or (ACPL_1917) or (ACPL_7517) or (ACPL_3900) or (ACPL_4175) or (ACPL_4252) or (ACPL_4566) or (ACPL_4954) or (ACPL_5498) or (ACPL_703 and ACPL_4566) or (ACPL_6089) or (ACPL_6169) or (ACPL_7517) or (ACPL_7641) or (ACPL_7664)	ACPL_1893 ACPL_1898 ACPL_1917 ACPL_7517 ACPL_3900 ACPL_4175 ACPL_4252 ACPL_4566 ACPL_4954 ACPL_5498 ACPL_703 ACPL_4566 ACPL_6089 ACPL_6169 ACPL_7517 ACPL_7641 ACPL_7664		Lipid metabolism	1	-1000	1000	0	2	1.1.1.0
rxsp0591	11-methyl-trans-dodec-2-enoyl-ACP NADP oxidoreductase A-specific	h[c] + nadph[c] + 11mtdeacp[c] -> nadp[c] + mddacp[c]	(ACPL_5734)	ACPL_5734		Lipid metabolism	0	0	1000	0	2	1.3.1.0
rxsp0592	11-methyl-dodecanoyl-ACP malonyl-acyl-carrier-protein C-acyltransferase decarboxylating	h[c] + malacp[c] + mddacp[c] -> co2[c] + acp[c] + motdacp[c]	(ACPL_1522 and ACPL_1524) or (ACPL_1522 and ACPL_1524 and ACPL_1987 and ACPL_4732 and ACPL_5028) or (ACPL_1987 and ACPL_5028) or (ACPL_4732 and ACPL_5028)	ACPL_1522 ACPL_1524 ACPL_1522 ACPL_1524 ACPL_1987 ACPL_4732 ACPL_5028 ACPL_1987 ACPL_5028 ACPL_4732 ACPL_5028		Lipid metabolism	0	0	1000	0	2	2.3.1.0
rxsp0593	13-methyl-3-oxo-tetra-decanoyl-ACP NADP oxidoreductase	h[c] + nadph[c] + motdacp[c] <=> nadp[c] + mhedacp[c]	(ACPL_1893 and ACPL_1898) or (ACPL_1917) or (ACPL_7517) or (ACPL_3900) or (ACPL_4175) or (ACPL_4252) or (ACPL_4566) or (ACPL_4954) or (ACPL_5498) or (ACPL_703 and ACPL_4566) or (ACPL_6089) or (ACPL_6169) or (ACPL_7517) or (ACPL_7641) or (ACPL_7664)	ACPL_1893 ACPL_1898 ACPL_1917 ACPL_7517 ACPL_3900 ACPL_4175 ACPL_4252 ACPL_4566 ACPL_4954 ACPL_5498 ACPL_703 ACPL_4566 ACPL_6089 ACPL_6169 ACPL_7517 ACPL_7641 ACPL_7664		Lipid metabolism	1	-1000	1000	0	2	1.1.1.0
rxsp0594	15-methyl-trans-hexa-dec-2-enoyl-ACP NADP oxidoreductase A-specific	h[c] + nadph[c] + methdeacp[c] -> nadp[c] + mehdacp[c]	(ACPL_5734)	ACPL_5734		Lipid metabolism	0	0	1000	0	2	1.3.1.0
rxsp0595	2-methylpropionyl-CoA acyl-carrier-protein transferase	acp[c] + ibcoa[c] <=> coa[c] + cbs_374[c]	(ACPL_1525) or (ACPL_6051) or (ACPL_6052) or (ACPL_6053) or (ACPL_6054) or (ACPL_6055) or (ACPL_6078) or (ACPL_6082) or (ACPL_6147) or (ACPL_6148) or (ACPL_6149)	ACPL_1525 ACPL_6051 ACPL_6052 ACPL_6053 ACPL_6054 ACPL_6055 ACPL_6078 ACPL_6082 ACPL_6147 ACPL_6148 ACPL_6149		Lipid metabolism	1	-1000	1000	0	2	2.3.1.0
rxsp0596	2-methylpropionyl-ACP malonyl-acyl-carrier-protein C-acyltransferase decarboxylating	h[c] + cbs_374[c] + malacp[c] -> co2[c] + acp[c] + mopacp[c]	(ACPL_1522 and ACPL_1524) or (ACPL_1522 and ACPL_1524 and ACPL_1987 and ACPL_4732 and ACPL_5028) or (ACPL_1987 and ACPL_5028) or (ACPL_4732 and ACPL_5028)	ACPL_1522 ACPL_1524 ACPL_1522 ACPL_1524 ACPL_1987 ACPL_4732 ACPL_5028 ACPL_1987 ACPL_5028 ACPL_4732 ACPL_5028		Lipid metabolism	0	0	1000	0	2	2.3.1.0
rxsp0597	4-methyl-3-oxo-pentanoyl-ACP NADP oxidoreductase	h[c] + nadph[c] + mopacp[c] <=> nadp[c] + mhpacp[c]	(ACPL_1893 and ACPL_1898) or (ACPL_1917) or (ACPL_7517) or (ACPL_3900) or (ACPL_4175) or (ACPL_4252) or (ACPL_4566) or (ACPL_4954) or (ACPL_5498) or (ACPL_703 and ACPL_4566) or (ACPL_6089) or (ACPL_6169) or (ACPL_7517) or (ACPL_7641) or (ACPL_7664)	ACPL_1893 ACPL_1898 ACPL_1917 ACPL_7517 ACPL_3900 ACPL_4175 ACPL_4252 ACPL_4566 ACPL_4954 ACPL_5498 ACPL_703 ACPL_4566 ACPL_6089 ACPL_6169 ACPL_7517 ACPL_7641 ACPL_7664		Lipid metabolism	1	-1000	1000	0	2	1.1.1.0
rxsp0598	4-methyl-pentanoyl-ACP malonyl-acyl-carrier-protein C-acyltransferase decarboxylating	h[c] + mtpacp[c] + malacp[c] -> co2[c] + acp[c] + mohpacpp[c]	(ACPL_1522 and ACPL_1524) or (ACPL_1522 and ACPL_1524 and ACPL_1987 and ACPL_4732 and ACPL_5028) or (ACPL_1987 and ACPL_5028) or (ACPL_4732 and ACPL_5028)	ACPL_1522 ACPL_1524 ACPL_1522 ACPL_1524 ACPL_1987 ACPL_4732 ACPL_5028 ACPL_1987 ACPL_5028 ACPL_4732 ACPL_5028		Lipid metabolism	0	0	1000	0	2	2.3.1.0
rxsp0599	6-methyl-3-oxo-heptanoyl-ACP NADP oxidoreductase	h[c] + nadph[c] + mohpacpp[c] <=> nadp[c] + mhhylacp[c]	(ACPL_1893 and ACPL_1898) or (ACPL_1917) or (ACPL_7517) or (ACPL_3900) or (ACPL_4175) or (ACPL_4252) or (ACPL_4566) or (ACPL_4954) or (ACPL_5498) or (ACPL_703 and ACPL_4566) or (ACPL_6089) or (ACPL_6169) or (ACPL_7517) or (ACPL_7641) or (ACPL_7664)	ACPL_1893 ACPL_1898 ACPL_1917 ACPL_7517 ACPL_3900 ACPL_4175 ACPL_4252 ACPL_4566 ACPL_4954 ACPL_5498 ACPL_703 ACPL_4566 ACPL_6089 ACPL_6169 ACPL_7517 ACPL_7641 ACPL_7664		Lipid metabolism	1	-1000	1000	0	2	1.1.1.0
rxsp0600	6-methyl-trans-hept-2-enoyl-ACP NADP oxidoreductase A-specific	h[c] + nadph[c] + 6mtheacp[c] -> nadp[c] + mhtacp[c]	(ACPL_5734)	ACPL_5734		Lipid metabolism	0	0	1000	0	2	1.3.1.0
rxsp0601	6-methyl-heptanoyl-ACP malonyl-acyl-carrier-protein C-acyltransferase decarboxylating	h[c] + malacp[c] + mhtacp[c] -> co2[c] + acp[c] + monacp[c]	(ACPL_1522 and ACPL_1524) or (ACPL_1522 and ACPL_1524 and ACPL_1987 and ACPL_4732 and ACPL_5028) or (ACPL_1987 and ACPL_5028) or (ACPL_4732 and ACPL_5028)	ACPL_1522 ACPL_1524 ACPL_1522 ACPL_1524 ACPL_1987 ACPL_4732 ACPL_5028 ACPL_1987 ACPL_5028 ACPL_4732 ACPL_5028		Lipid metabolism	0	0	1000	0	2	2.3.1.0
rxsp0602	8-methyl-3-oxo-nonanoyl-ACP NADP oxidoreductase	h[c] + nadph[c] + monacp[c] <=> nadp[c] + mhnylacp[c]	(ACPL_1893 and ACPL_1898) or (ACPL_1917) or (ACPL_7517) or (ACPL_3900) or (ACPL_4175) or (ACPL_4252) or (ACPL_4566) or (ACPL_4954) or (ACPL_5498) or (ACPL_703 and ACPL_4566) or (ACPL_6089) or (ACPL_6169) or (ACPL_7517) or (ACPL_7641) or (ACPL_7664)	ACPL_1893 ACPL_1898 ACPL_1917 ACPL_7517 ACPL_3900 ACPL_4175 ACPL_4252 ACPL_4566 ACPL_4954 ACPL_5498 ACPL_703 ACPL_4566 ACPL_6089 ACPL_6169 ACPL_7517 ACPL_7641 ACPL_7664		Lipid metabolism	1	-1000	1000	0	2	1.1.1.0
rxsp0603	8-methyl-trans-non-2-enoyl-ACP NADP oxidoreductase A-specific	h[c] + nadph[c] + mtn2eacp[c] -> nadp[c] + mnoacp[c]	(ACPL_5734)	ACPL_5734		Lipid metabolism	0	0	1000	0	2	1.3.1.0
rxsp0604	8-methyl-nonanoyl-ACP malonyl-acyl-carrier-protein C-acyltransferase decarboxylating	h[c] + malacp[c] + mnoacp[c] -> co2[c] + acp[c] + mouacp[c]	(ACPL_1522 and ACPL_1524) or (ACPL_1522 and ACPL_1524 and ACPL_1987 and ACPL_4732 and ACPL_5028) or (ACPL_1987 and ACPL_5028) or (ACPL_4732 and ACPL_5028)	ACPL_1522 ACPL_1524 ACPL_1522 ACPL_1524 ACPL_1987 ACPL_4732 ACPL_5028 ACPL_1987 ACPL_5028 ACPL_4732 ACPL_5028		Lipid metabolism	0	0	1000	0	2	2.3.1.0
rxsp0605	10-methyl-3-oxo-undecanoyl-ACP NADP oxidoreductase	h[c] + nadph[c] + mouacp[c] <=> nadp[c] + mhuacp[c]	(ACPL_1893 and ACPL_1898) or (ACPL_1917) or (ACPL_7517) or (ACPL_3900) or (ACPL_4175) or (ACPL_4252) or (ACPL_4566) or (ACPL_4954) or (ACPL_5498) or (ACPL_703 and ACPL_4566) or (ACPL_6089) or (ACPL_6169) or (ACPL_7517) or (ACPL_7641) or (ACPL_7664)	ACPL_1893 ACPL_1898 ACPL_1917 ACPL_7517 ACPL_3900 ACPL_4175 ACPL_4252 ACPL_4566 ACPL_4954 ACPL_5498 ACPL_703 ACPL_4566 ACPL_6089 ACPL_6169 ACPL_7517 ACPL_7641 ACPL_7664		Lipid metabolism	1	-1000	1000	0	2	1.1.1.0
rxsp0606	10-methyl-trans-undec-2-enoyl-ACP NADP oxidoreductase A-specific	h[c] + nadph[c] + mtueacp[c] -> nadp[c] + mudylacp[c]	(ACPL_5734)	ACPL_5734		Lipid metabolism	0	0	1000	0	2	1.3.1.0
rxsp0607	10-methyl-undecanoyl-ACP malonyl-acyl-carrier-protein C-acyltransferase decarboxylating	h[c] + malacp[c] + mudylacp[c] -> co2[c] + acp[c] + 12motacp[c]	(ACPL_1522 and ACPL_1524) or (ACPL_1522 and ACPL_1524 and ACPL_1987 and ACPL_4732 and ACPL_5028) or (ACPL_1987 and ACPL_5028) or (ACPL_4732 and ACPL_5028)	ACPL_1522 ACPL_1524 ACPL_1522 ACPL_1524 ACPL_1987 ACPL_4732 ACPL_5028 ACPL_1987 ACPL_5028 ACPL_4732 ACPL_5028		Lipid metabolism	0	0	1000	0	2	2.3.1.0
rxsp0608	12-methyl-3-oxo-tridecanoyl-ACP NADP oxidoreductase	h[c] + nadph[c] + 12motacp[c] <=> nadp[c] + mhacp[c]	(ACPL_1893 and ACPL_1898) or (ACPL_1917) or (ACPL_7517) or (ACPL_3900) or (ACPL_4175) or (ACPL_4252) or (ACPL_4566) or (ACPL_4954) or (ACPL_5498) or (ACPL_703 and ACPL_4566) or (ACPL_6089) or (ACPL_6169) or (ACPL_7517) or (ACPL_7641) or (ACPL_7664)	ACPL_1893 ACPL_1898 ACPL_1917 ACPL_7517 ACPL_3900 ACPL_4175 ACPL_4252 ACPL_4566 ACPL_4954 ACPL_5498 ACPL_703 ACPL_4566 ACPL_6089 ACPL_6169 ACPL_7517 ACPL_7641 ACPL_7664		Lipid metabolism	1	-1000	1000	0	2	1.1.1.0
rxsp0609	15-methyl-hexa-decanoyl-ACP acyl-carrier-protein transferase	coa[c] + mehdacp[c] <=> fa11coa[c] + acp[c]	(ACPL_1525) or (ACPL_6051) or (ACPL_6052) or (ACPL_6053) or (ACPL_6054) or (ACPL_6055) or (ACPL_6078) or (ACPL_6082) or (ACPL_6147) or (ACPL_6148) or (ACPL_6149)	ACPL_1525 ACPL_6051 ACPL_6052 ACPL_6053 ACPL_6054 ACPL_6055 ACPL_6078 ACPL_6082 ACPL_6147 ACPL_6148 ACPL_6149		Lipid metabolism	1	-1000	1000	0	2	2.3.1.0
rxsp0610	hexadecanoyl-ACP acyl-carrier-protein transferase	coa[c] + c160acp[c] <=> acp[c] + pmtcoa[c]	(ACPL_1525) or (ACPL_6051) or (ACPL_6052) or (ACPL_6053) or (ACPL_6054) or (ACPL_6055) or (ACPL_6078) or (ACPL_6082) or (ACPL_6147) or (ACPL_6148) or (ACPL_6149)	ACPL_1525 ACPL_6051 ACPL_6052 ACPL_6053 ACPL_6054 ACPL_6055 ACPL_6078 ACPL_6082 ACPL_6147 ACPL_6148 ACPL_6149		Lipid metabolism	1	-1000	1000	0	2	2.3.1.2
rxsp0611	stearyl-ACP acyl-carrier-protein transferase	coa[c] + ocaylacp[c] <=> acp[c] + stcoa[c]	(ACPL_1525) or (ACPL_6051) or (ACPL_6052) or (ACPL_6053) or (ACPL_6054) or (ACPL_6055) or (ACPL_6078) or (ACPL_6082) or (ACPL_6147) or (ACPL_6148) or (ACPL_6149)	ACPL_1525 ACPL_6051 ACPL_6052 ACPL_6053 ACPL_6054 ACPL_6055 ACPL_6078 ACPL_6082 ACPL_6147 ACPL_6148 ACPL_6149		Lipid metabolism	1	-1000	1000	0	2	2.3.1.3
rxsp0612	Octodecanoyl-ACP NADP oxidoreductase A-specific	h[c] + nadph[c] + to2eacp[c] -> nadp[c] + ocaylacp[c]	(ACPL_5734)	ACPL_5734		Lipid metabolism	0	0	1000	0	2	1.3.1.0
rxsp0613	acyl-CoA dehydrogenase hexadecanoyl-CoA	h[c] + nadh[c] + hdd2coa[c] -> nad[c] + pmtcoa[c]	(ACPL_2814) or (ACPL_4679) or (ACPL_978)	ACPL_2814 ACPL_4679 ACPL_978		Lipid metabolism	0	0	1000	0	2	1.3.99.3
rxsp0614	hydroxymethylglutaryl-CoA lyase	hmgcoa[c] -> accoa[c] + acac[c]	(ACPL_145)	ACPL_145		Lipid metabolism	0	0	1000	0	3	4.1.3.4
rxsp0615	fatty-acid--CoA ligase tetradecanoate	h[c] + atp[c] + coa[c] + ttdca[c] -> ppi[c] + amp[c] + tdcoa[c]	(ACPL_1791) or (ACPL_1985) or (ACPL_3118) or (ACPL_3119) or (ACPL_4110) or (ACPL_1014) or (ACPL_4131) or (ACPL_4548) or (ACPL_7673) or (ACPL_5216) or (ACPL_5507) or (ACPL_5737) or (ACPL_6079 and ACPL_6080) or (ACPL_6139) or (ACPL_6156) or (ACPL_6192 and ACPL_6194) or (ACPL_6244) or (ACPL_6317) or (ACPL_7673) or (ACPL_7867) or (ACPL_1013) or (ACPL_1014) or (ACPL_1021) or (ACPL_1024)	ACPL_1791 ACPL_1985 ACPL_3118 ACPL_3119 ACPL_4110 ACPL_1014 ACPL_4131 ACPL_4548 ACPL_7673 ACPL_5216 ACPL_5507 ACPL_5737 ACPL_6079 ACPL_6080 ACPL_6139 ACPL_6156 ACPL_6192 ACPL_6194 ACPL_6244 ACPL_6317 ACPL_7673 ACPL_7867 ACPL_1013 ACPL_1014 ACPL_1021 ACPL_1024		Lipid metabolism	0	0	1000	0	2	6.2.1.3
rxsp0616	1-tetradecanoyl-sn-glycerol 3-phosphate O-acyltransferase n-C14 0	1tdecg3p[c] + c140acp[c] -> acp[c] + pa140[c]	(ACPL_1367) or (ACPL_1680) or (ACPL_4344) or (ACPL_6459) or (ACPL_7339) or (ACPL_7542) or (ACPL_7622)	ACPL_1367 ACPL_1680 ACPL_4344 ACPL_6459 ACPL_7339 ACPL_7542 ACPL_7622		Lipid metabolism	0	0	1000	0	2	2.3.1.51
rxsp0617	1-tetradec-7-enoyl-sn-glycerol 3-phosphate O-acyltransferase n-C14 1	tdeacp[c] + 1tdec7eg3p[c] -> acp[c] + pa141[c]	(ACPL_1367) or (ACPL_1680) or (ACPL_4344) or (ACPL_6459) or (ACPL_7339) or (ACPL_7542) or (ACPL_7622)	ACPL_1367 ACPL_1680 ACPL_4344 ACPL_6459 ACPL_7339 ACPL_7542 ACPL_7622		Lipid metabolism	0	0	1000	0	2	2.3.1.51
rxsp0618	1-hexadecanoyl-sn-glycerol 3-phosphate O-acyltransferase n-C16 0	1hdecg3p[c] + palmacp[c] -> acp[c] + pa160[c]	(ACPL_1367) or (ACPL_1680) or (ACPL_4344) or (ACPL_6459) or (ACPL_7339) or (ACPL_7542) or (ACPL_7622)	ACPL_1367 ACPL_1680 ACPL_4344 ACPL_6459 ACPL_7339 ACPL_7542 ACPL_7622		Lipid metabolism	0	0	1000	0	2	2.3.1.51
rxsp0619	glycerol-3-phosphate acyltransferase C12 0	glyc3p[c] + c120acp[c] -> acp[c] + 1ddecg3p[c]	(ACPL_7319)	ACPL_7319		Lipid metabolism	0	0	1000	0	2	2.3.1.15
rxsp0620	glycerol-3-phosphate acyltransferase C14 0	glyc3p[c] + c140acp[c] -> acp[c] + 1tdecg3p[c]	(ACPL_7319)	ACPL_7319		Lipid metabolism	0	0	1000	0	2	2.3.1.15
rxsp0621	glycerol-3-phosphate acyltransferase C14 1	glyc3p[c] + tdeacp[c] -> acp[c] + 1tdec7eg3p[c]	(ACPL_7319)	ACPL_7319		Lipid metabolism	0	0	1000	0	2	2.3.1.15
rxsp0622	glycerol-3-phosphate acyltransferase C16 0	glyc3p[c] + palmacp[c] -> acp[c] + 1hdecg3p[c]	(ACPL_7319)	ACPL_7319		Lipid metabolism	0	0	1000	0	2	2.3.1.15
rxsp0623	Glycerophosphodiester phosphodiesterase Glycerophosphoglycerol	h2o[c] + g3pg[c] <=> glyc3p[c] + glyc[c]	(ACPL_5355) or (ACPL_8296)	ACPL_5355 ACPL_8296		Lipid metabolism	1	-1000	1000	0	2	3.1.4.46
rxsp0624	Lysophospholipase L1 2-acylglycerophosphotidate n-C12 0 periplasm	h2o[c] + 1ddecg3p[c] <=> h[c] + glyc3p[c] + ddca[c]	(ACPL_1289) or (ACPL_6313)	ACPL_1289 ACPL_6313		Lipid metabolism	1	-1000	1000	0	2	3.1.1.5
rxsp0625	Lysophospholipase L1 2-acylglycerophosphotidate n-C14 0 periplasm	h2o[c] + 1tdecg3p[c] <=> h[c] + glyc3p[c] + ttdca[c]	(ACPL_1289) or (ACPL_6313)	ACPL_1289 ACPL_6313		Lipid metabolism	1	-1000	1000	0	2	3.1.1.5
rxsp0626	Lysophospholipase L1 2-acylglycerophosphotidate n-C14 1 periplasm	h2o[c] + 1tdec7eg3p[c] <=> h[c] + glyc3p[c] + ttdcea[c]	(ACPL_1289) or (ACPL_6313)	ACPL_1289 ACPL_6313		Lipid metabolism	1	-1000	1000	0	2	3.1.1.5
rxsp0627	Lysophospholipase L1 2-acylglycerophosphotidate n-C16 0 periplasm	h2o[c] + 1hdecg3p[c] <=> h[c] + glyc3p[c] + hdca[c]	(ACPL_1289) or (ACPL_6313)	ACPL_1289 ACPL_6313		Lipid metabolism	1	-1000	1000	0	2	3.1.1.5
rxsp0628	Lysophospholipase L1 2-acylglycerophosphoethanolamine n-C12 0 periplasm	h2o[c] + 1agpe120[c] <=> h[c] + g3pe[c] + ddca[c]	(ACPL_1289) or (ACPL_6313)	ACPL_1289 ACPL_6313		Lipid metabolism	1	-1000	1000	0	2	3.1.1.5
rxsp0629	Lysophospholipase L1 2-acylglycerophosphoethanolamine n-C14 0 periplasm	h2o[c] + 1agpe140[c] <=> h[c] + g3pe[c] + ttdca[c]	(ACPL_1289) or (ACPL_6313)	ACPL_1289 ACPL_6313		Lipid metabolism	1	-1000	1000	0	2	3.1.1.5
rxsp0630	Lysophospholipase L1 2-acylglycerophosphoethanolamine n-C14 1 periplasm	h2o[c] + 1agpe141[c] <=> h[c] + g3pe[c] + ttdcea[c]	(ACPL_1289) or (ACPL_6313)	ACPL_1289 ACPL_6313		Lipid metabolism	1	-1000	1000	0	2	3.1.1.5
rxsp0631	Lysophospholipase L1 2-acylglycerophosphoethanolamine n-C16 0 periplasm	h2o[c] + 1agpe160[c] <=> h[c] + g3pe[c] + hdca[c]	(ACPL_1289) or (ACPL_6313)	ACPL_1289 ACPL_6313		Lipid metabolism	1	-1000	1000	0	2	3.1.1.5
rxsp0632	Lysophospholipase L1 2-acylglycerophosphoglycerol n-C12 0 periplasm	h2o[c] + 1agpg120[c] <=> h[c] + g3pg[c] + ddca[c]	(ACPL_1289) or (ACPL_6313)	ACPL_1289 ACPL_6313		Lipid metabolism	1	-1000	1000	0	2	3.1.1.5
rxsp0633	Lysophospholipase L1 2-acylglycerophosphoglycerol n-C14 0 periplasm	h2o[c] + 1agpg140[c] <=> h[c] + g3pg[c] + ttdca[c]	(ACPL_1289) or (ACPL_6313)	ACPL_1289 ACPL_6313		Lipid metabolism	1	-1000	1000	0	2	3.1.1.5
rxsp0634	Lysophospholipase L1 2-acylglycerophosphoglycerol n-C14 1 periplasm	h2o[c] + 1agpg141[c] <=> h[c] + g3pg[c] + ttdcea[c]	(ACPL_1289) or (ACPL_6313)	ACPL_1289 ACPL_6313		Lipid metabolism	1	-1000	1000	0	2	3.1.1.5
rxsp0635	Lysophospholipase L1 2-acylglycerophosphoglycerol n-C16 0 periplasm	h2o[c] + 1agpg160[c] <=> h[c] + g3pg[c] + hdca[c]	(ACPL_1289) or (ACPL_6313)	ACPL_1289 ACPL_6313		Lipid metabolism	1	-1000	1000	0	2	3.1.1.5
rxsp0636	Lysophospholipase L2 2-acylglycerophosphotidate n-C12 0	h2o[c] + 2ddecg3p[c] <=> h[c] + glyc3p[c] + ddca[c]	(ACPL_1289) or (ACPL_6313)	ACPL_1289 ACPL_6313		Lipid metabolism	1	-1000	1000	0	2	3.1.1.5
rxsp0637	Lysophospholipase L2 2-acylglycerophosphotidate n-C14 0	h2o[c] + 2tdecg3p[c] <=> h[c] + glyc3p[c] + ttdca[c]	(ACPL_1289) or (ACPL_6313)	ACPL_1289 ACPL_6313		Lipid metabolism	1	-1000	1000	0	2	3.1.1.5
rxsp0638	Lysophospholipase L2 2-acylglycerophosphotidate n-C14 1	h2o[c] + 2tdec7eg3p[c] <=> h[c] + glyc3p[c] + ttdcea[c]	(ACPL_1289) or (ACPL_6313)	ACPL_1289 ACPL_6313		Lipid metabolism	1	-1000	1000	0	2	3.1.1.5
rxsp0639	Lysophospholipase L2 2-acylglycerophosphotidate n-C16 0	h2o[c] + 2hdecg3p[c] <=> h[c] + glyc3p[c] + hdca[c]	(ACPL_1289) or (ACPL_6313)	ACPL_1289 ACPL_6313		Lipid metabolism	1	-1000	1000	0	2	3.1.1.5
rxsp0640	Lysophospholipase L2 2-acylglycerophosphoethanolamine n-C12 0	h2o[c] + 2agpe120[c] <=> h[c] + g3pe[c] + ddca[c]	(ACPL_1289) or (ACPL_6313)	ACPL_1289 ACPL_6313		Lipid metabolism	1	-1000	1000	0	2	3.1.1.5
rxsp0641	Lysophospholipase L2 2-acylglycerophosphoethanolamine n-C14 0	h2o[c] + 2agpe140[c] <=> h[c] + g3pe[c] + ttdca[c]	(ACPL_1289) or (ACPL_6313)	ACPL_1289 ACPL_6313		Lipid metabolism	1	-1000	1000	0	2	3.1.1.5
rxsp0642	Lysophospholipase L2 2-acylglycerophosphoethanolamine n-C14 1	h2o[c] + 2agpe141[c] <=> h[c] + g3pe[c] + ttdcea[c]	(ACPL_1289) or (ACPL_6313)	ACPL_1289 ACPL_6313		Lipid metabolism	1	-1000	1000	0	2	3.1.1.5
rxsp0643	Lysophospholipase L2 2-acylglycerophosphoethanolamine n-C16 0	h2o[c] + 2agpe160[c] <=> h[c] + g3pe[c] + hdca[c]	(ACPL_1289) or (ACPL_6313)	ACPL_1289 ACPL_6313		Lipid metabolism	1	-1000	1000	0	2	3.1.1.5
rxsp0644	Lysophospholipase L2 2-acylglycerophosphoglycerol n-C12 0	h2o[c] + 2agpg120[c] <=> h[c] + g3pg[c] + ddca[c]	(ACPL_1289) or (ACPL_6313)	ACPL_1289 ACPL_6313		Lipid metabolism	1	-1000	1000	0	2	3.1.1.5
rxsp0645	Lysophospholipase L2 2-acylglycerophosphoglycerol n-C14 0	h2o[c] + 2agpg140[c] <=> h[c] + g3pg[c] + ttdca[c]	(ACPL_1289) or (ACPL_6313)	ACPL_1289 ACPL_6313		Lipid metabolism	1	-1000	1000	0	2	3.1.1.5
rxsp0646	Lysophospholipase L2 2-acylglycerophosphoglycerol n-C14 1	h2o[c] + 2agpg141[c] <=> h[c] + g3pg[c] + ttdcea[c]	(ACPL_1289) or (ACPL_6313)	ACPL_1289 ACPL_6313		Lipid metabolism	1	-1000	1000	0	2	3.1.1.5
rxsp0647	Lysophospholipase L2 2-acylglycerophosphoglycerol n-C16 0	h2o[c] + 2agpg160[c] <=> h[c] + g3pg[c] + hdca[c]	(ACPL_1289) or (ACPL_6313)	ACPL_1289 ACPL_6313		Lipid metabolism	1	-1000	1000	0	2	3.1.1.5
rxsp0648	Phosphatidylglycerol synthase n-C14 0	glyc3p[c] + cdpdtdecg[c] <=> cmp[c] + pgp140[c]	(ACPL_1710) or (ACPL_5078) or (ACPL_6547) or (ACPL_7187)	ACPL_1710 ACPL_5078 ACPL_6547 ACPL_7187		Lipid metabolism	1	-1000	1000	0	2	2.7.8.5
rxsp0649	Phosphatidylglycerol synthase n-C14 1	glyc3p[c] + cdpdtdec7eg[c] <=> cmp[c] + pgp141[c]	(ACPL_1710) or (ACPL_5078) or (ACPL_6547) or (ACPL_7187)	ACPL_1710 ACPL_5078 ACPL_6547 ACPL_7187		Lipid metabolism	1	-1000	1000	0	2	2.7.8.5
rxsp0650	Phosphatidylglycerol synthase n-C16 0	glyc3p[c] + cdpdhdecg[c] <=> cmp[c] + pgp160[c]	(ACPL_1710) or (ACPL_5078) or (ACPL_6547) or (ACPL_7187)	ACPL_1710 ACPL_5078 ACPL_6547 ACPL_7187		Lipid metabolism	1	-1000	1000	0	2	2.7.8.5
rxsp0651	Phosphatidylglycerol synthase n-C16 1	glyc3p[c] + cdpdhdec9eg[c] <=> cmp[c] + pgp161[c]	(ACPL_1710) or (ACPL_5078) or (ACPL_6547) or (ACPL_7187)	ACPL_1710 ACPL_5078 ACPL_6547 ACPL_7187		Lipid metabolism	1	-1000	1000	0	2	2.7.8.5
rxsp0652	palmitoyl-glycerol-3-phosphate O-acyltransferase	glyc3p[c] + pmtcoa[c] -> coa[c] + 1hdecg3p[c]	(ACPL_7319)	ACPL_7319		Lipid metabolism	0	0	1000	0	2	2.3.1.15
rxsp0653	myristoyl-glycerol-3-phosphate O-acyltransferase	glyc3p[c] + tdcoa[c] -> coa[c] + 1tdecg3p[c]	(ACPL_7319)	ACPL_7319		Lipid metabolism	0	0	1000	0	2	2.3.1.15
rxsp0654	isoheptadecanoyl-glycerol-3-phosphate O-acyltransferase	fa11coa[c] + glyc3p[c] -> coa[c] + isoylgl3p[c]	(ACPL_7319)	ACPL_7319		Lipid metabolism	0	0	1000	0	2	2.3.1.15
rxsp0655	anteisoheptadecanoyl-glycerol-3-phosphate O-acyltransferase	fa12coa[c] + glyc3p[c] -> apgl3p[c] + coa[c]	(ACPL_7319)	ACPL_7319		Lipid metabolism	0	0	1000	0	2	2.3.1.15
rxsp0656	isotetradecanoyl-glycerol-3-phosphate O-acyltransferase	glyc3p[c] + fa1coa[c] -> coa[c] + isotylgl3p[c]	(ACPL_7319)	ACPL_7319		Lipid metabolism	0	0	1000	0	2	2.3.1.15
rxsp0657	anteisopentadecanoyl-glycerol-3-phosphate O-acyltransferase	glyc3p[c] + fa4coa[c] -> coa[c] + antigl3p[c]	(ACPL_7319)	ACPL_7319		Lipid metabolism	0	0	1000	0	2	2.3.1.15
rxsp0658	isohexadecanoyl-glycerol-3-phosphate O-acyltransferase	glyc3p[c] + fa6coa[c] -> coa[c] + isogl3p[c]	(ACPL_7319)	ACPL_7319		Lipid metabolism	0	0	1000	0	2	2.3.1.15
rxsp0659	palmitoyl-1-acylglycerol-3-phosphate O-acyltransferase	pmtcoa[c] + 1hdecg3p[c] -> coa[c] + pa160[c]	(ACPL_1367) or (ACPL_1680) or (ACPL_4344) or (ACPL_6459) or (ACPL_7339) or (ACPL_7542) or (ACPL_7622)	ACPL_1367 ACPL_1680 ACPL_4344 ACPL_6459 ACPL_7339 ACPL_7542 ACPL_7622		Lipid metabolism	0	0	1000	0	2	2.3.1.51
rxsp0660	myristoyl-1-acylglycerol-3-phosphate O-acyltransferase	1tdecg3p[c] + tdcoa[c] -> coa[c] + pa140[c]	(ACPL_1367) or (ACPL_1680) or (ACPL_4344) or (ACPL_6459) or (ACPL_7339) or (ACPL_7542) or (ACPL_7622)	ACPL_1367 ACPL_1680 ACPL_4344 ACPL_6459 ACPL_7339 ACPL_7542 ACPL_7622		Lipid metabolism	0	0	1000	0	2	2.3.1.51
rxsp0661	anteisoheptadecanoyl-1-acylglycerol-3-phosphate O-acyltransferase	apgl3p[c] + fa12coa[c] -> dpgl3p[c] + coa[c]	(ACPL_1367) or (ACPL_1680) or (ACPL_4344) or (ACPL_6459) or (ACPL_7339) or (ACPL_7542) or (ACPL_7622)	ACPL_1367 ACPL_1680 ACPL_4344 ACPL_6459 ACPL_7339 ACPL_7542 ACPL_7622		Lipid metabolism	0	0	1000	0	2	2.3.1.51
rxsp0662	isotetradecanoyl-1-acylglycerol-3-phosphate O-acyltransferase	fa1coa[c] + isotylgl3p[c] -> coa[c] + diicagl3p[c]	(ACPL_1367) or (ACPL_1680) or (ACPL_4344) or (ACPL_6459) or (ACPL_7339) or (ACPL_7542) or (ACPL_7622)	ACPL_1367 ACPL_1680 ACPL_4344 ACPL_6459 ACPL_7339 ACPL_7542 ACPL_7622		Lipid metabolism	0	0	1000	0	2	2.3.1.51
rxsp0663	anteisopentadecanoyl-1-acylglycerol-3-phosphate O-acyltransferase	fa4coa[c] + antigl3p[c] -> coa[c] + dpcaygl3p[c]	(ACPL_1367) or (ACPL_1680) or (ACPL_4344) or (ACPL_6459) or (ACPL_7339) or (ACPL_7542) or (ACPL_7622)	ACPL_1367 ACPL_1680 ACPL_4344 ACPL_6459 ACPL_7339 ACPL_7542 ACPL_7622		Lipid metabolism	0	0	1000	0	2	2.3.1.51
rxsp0664	isohexadecanoyl-1-acylglycerol-3-phosphate O-acyltransferase	fa6coa[c] + isogl3p[c] -> coa[c] + dcgl3p[c]	(ACPL_1367) or (ACPL_1680) or (ACPL_4344) or (ACPL_6459) or (ACPL_7339) or (ACPL_7542) or (ACPL_7622)	ACPL_1367 ACPL_1680 ACPL_4344 ACPL_6459 ACPL_7339 ACPL_7542 ACPL_7622		Lipid metabolism	0	0	1000	0	2	2.3.1.51
rxsp0665	anteisoheptadecanoyl-phosphatidate cytidylyltransferase	dpgl3p[c] + ctp[c] <=> ppi[c] + cdpgl[c]	(ACPL_7257)	ACPL_7257		Lipid metabolism	1	-1000	1000	0	2	2.7.7.41
rxsp0666	isotetradecanoyl-phosphatidate cytidylyltransferase	ctp[c] + diicagl3p[c] <=> ppi[c] + cdpdylgl[c]	(ACPL_7257)	ACPL_7257		Lipid metabolism	1	-1000	1000	0	2	2.7.7.41
rxsp0667	anteisopentadecanoyl-phosphatidate cytidylyltransferase	ctp[c] + dpcaygl3p[c] <=> ppi[c] + cdpdgl[c]	(ACPL_7257)	ACPL_7257		Lipid metabolism	1	-1000	1000	0	2	2.7.7.41
rxsp0668	isohexadecanoyl-phosphatidate cytidylyltransferase	dcgl3p[c] + ctp[c] <=> ppi[c] + cdpdhgl[c]	(ACPL_7257)	ACPL_7257		Lipid metabolism	1	-1000	1000	0	2	2.7.7.41
rxsp0669	isoheptadecanoyl-CDPdiacylglycerol sn-glycerol-3-phosphate 3-phosphatidyltransferase	glyc3p[c] + cdpdpgl[c] <=> cmp[c] + dpcgp[c]	(ACPL_1710) or (ACPL_5078) or (ACPL_6547) or (ACPL_7187)	ACPL_1710 ACPL_5078 ACPL_6547 ACPL_7187		Lipid metabolism	1	-1000	1000	0	2	2.7.8.5
rxsp0670	anteisoheptadecanoyl-CDPdiacylglycerol sn-glycerol-3-phosphate 3-phosphatidyltransferase	glyc3p[c] + cdpgl[c] <=> cmp[c] + dppgl3p[c]	(ACPL_1710) or (ACPL_5078) or (ACPL_6547) or (ACPL_7187)	ACPL_1710 ACPL_5078 ACPL_6547 ACPL_7187		Lipid metabolism	1	-1000	1000	0	2	2.7.8.5
rxsp0671	isotetradecanoyl-CDPdiacylglycerol sn-glycerol-3-phosphate 3-phosphatidyltransferase	glyc3p[c] + cdpdylgl[c] <=> cmp[c] + dtppylgp[c]	(ACPL_1710) or (ACPL_5078) or (ACPL_6547) or (ACPL_7187)	ACPL_1710 ACPL_5078 ACPL_6547 ACPL_7187		Lipid metabolism	1	-1000	1000	0	2	2.7.8.5
rxsp0672	anteisopentadecanoyl-CDPdiacylglycerol sn-glycerol-3-phosphate 3-phosphatidyltransferase	glyc3p[c] + cdpdgl[c] <=> cmp[c] + diagphe[c]	(ACPL_1710) or (ACPL_5078) or (ACPL_6547) or (ACPL_7187)	ACPL_1710 ACPL_5078 ACPL_6547 ACPL_7187		Lipid metabolism	1	-1000	1000	0	2	2.7.8.5
rxsp0673	isohexadecanoyl-CDPdiacylglycerol sn-glycerol-3-phosphate 3-phosphatidyltransferase	glyc3p[c] + cdpdhgl[c] <=> cmp[c] + dihexpgl[c]	(ACPL_1710) or (ACPL_5078) or (ACPL_6547) or (ACPL_7187)	ACPL_1710 ACPL_5078 ACPL_6547 ACPL_7187		Lipid metabolism	1	-1000	1000	0	2	2.7.8.5
rxsp0674	1-tetradecanoyl-sn-glycerol 3-phosphate O-acyltransferase n-C12 0	1ddecg3p[c] + c120acp[c] -> acp[c] + pa120[c]	(ACPL_1367) or (ACPL_1680) or (ACPL_4344) or (ACPL_6459) or (ACPL_7339) or (ACPL_7542) or (ACPL_7622)	ACPL_1367 ACPL_1680 ACPL_4344 ACPL_6459 ACPL_7339 ACPL_7542 ACPL_7622		Lipid metabolism	0	0	1000	0	2	2.3.1.51
rxsp0675	Phosphatidylglycerol synthase n-C12 0	glyc3p[c] + cdpdddecg[c] <=> cmp[c] + pgp120[c]	(ACPL_1710) or (ACPL_5078) or (ACPL_6547) or (ACPL_7187)	ACPL_1710 ACPL_5078 ACPL_6547 ACPL_7187		Lipid metabolism	1	-1000	1000	0	2	2.7.8.5
rxsp0676	3-Oxooctodecanoyl-ACP malonyl-acyl-carrier-protein C-acyltransferase decarboxylating	h[c] + c160acp[c] + malacp[c] -> co2[c] + acp[c] + odacp3[c]	(ACPL_1522 and ACPL_1524) or (ACPL_1522 and ACPL_1524 and ACPL_1987 and ACPL_4732 and ACPL_5028) or (ACPL_1987 and ACPL_5028) or (ACPL_4732 and ACPL_5028)	ACPL_1522 ACPL_1524 ACPL_1522 ACPL_1524 ACPL_1987 ACPL_4732 ACPL_5028 ACPL_1987 ACPL_5028 ACPL_4732 ACPL_5028		Lipid metabolism	0	0	1000	0	2	2.3.1.0
rxsp0677	3-Hydroxyoctodecanoyl-ACP NADP oxidoreductase	h[c] + nadph[c] + odacp3[c] <=> nadp[c] + hdoxylacp[c]	(ACPL_1893 and ACPL_1898) or (ACPL_1917) or (ACPL_7517) or (ACPL_3900) or (ACPL_4175) or (ACPL_4252) or (ACPL_4566) or (ACPL_4954) or (ACPL_5498) or (ACPL_703 and ACPL_4566) or (ACPL_6089) or (ACPL_6169) or (ACPL_7517) or (ACPL_7641) or (ACPL_7664)	ACPL_1893 ACPL_1898 ACPL_1917 ACPL_7517 ACPL_3900 ACPL_4175 ACPL_4252 ACPL_4566 ACPL_4954 ACPL_5498 ACPL_703 ACPL_4566 ACPL_6089 ACPL_6169 ACPL_7517 ACPL_7641 ACPL_7664		Lipid metabolism	1	-1000	1000	0	2	1.1.1.0
rxsp0678	thiamine biosynthesis protein ThiC	h2o[c] + air[c] -> 2 h[c] + 0.5 o2[c] + pi[c] + gcald[c] + 4ahmmp[c]	(ACPL_823)	ACPL_823	Thic	Metabolism of cofactors and vitamins:Thiamine metabolism	0	0	1000	0	3
rxsp0679	hydroxymethylpyrimidine/phosphomethylpyrimidine kinase	atp[c] + 4ahmmp[c] -> adp[c] + 4ampm[c]	(ACPL_822)	ACPL_822		Metabolism of cofactors and vitamins:Thiamine metabolism	0	0	1000	0	3	2.7.1.49
rxsp0680	hydroxymethylpyrimidine/phosphomethylpyrimidine kinase	atp[c] + 4ampm[c] -> adp[c] + 2mahmp[c]	(ACPL_822)	ACPL_822		Metabolism of cofactors and vitamins:Thiamine metabolism	0	0	1000	0	3	2.7.4.7
rxsp0681	2-Methyl-4-amino-5-hydroxymethylpyrimidine-diphosphate 4-methyl-5-	h[c] + 4mpetz[c] + 2mahmp[c] -> ppi[c] + thmmp[c]	(ACPL_975 and ACPL_976)	ACPL_975 ACPL_976		Metabolism of cofactors and vitamins:Thiamine metabolism	0	0	1000	0	2	2.5.1.3
rxsp0682	thiamin-phosphate phosphotransferase	atp[c] + thmmp[c] -> adp[c] + thmpp[c]	(ACPL_7331)	ACPL_7331		Metabolism of cofactors and vitamins:Thiamine metabolism	0	0	1000	0	2	2.7.4.16
rxsp0683	glycine oxidase	gly[c] -> 3 h[c] + lmgly[c]	(ACPL_818)	ACPL_818		Metabolism of cofactors and vitamins:Thiamine metabolism	0	0	1000	0	2	1.4.3.19
rxsp0684	GTP 7 8-8 9-dihydrolase pyrophosphate-forming	3 h2o[c] + gtp[c] -> h[c] + ppi[c] + for[c] + 25drapp[c]	(ACPL_3070) or (ACPL_3167) or (ACPL_676) or (ACPL_6454)	ACPL_3070 ACPL_3167 ACPL_676 ACPL_6454		Metabolism of cofactors and vitamins:Riboflavin metabolism	0	0	1000	0	2	3.5.4.25
rxsp0685	5-amino-6-5-phosphoribitylaminouracil NADP 1'-oxidoreductase	nadp[c] + 5aprbu[c] <=> h[c] + nadph[c] + 5apru[c]	(ACPL_3069) or (ACPL_6456)	ACPL_3069 ACPL_6456		Metabolism of cofactors and vitamins:Riboflavin metabolism	1	-1000	1000	0	2	1.1.1.193
rxsp0686	diaminohydroxyphosphoribosylaminopyrimidine deaminase	h2o[c] + h[c] + 25drapp[c] -> nh4[c] + 5apru[c]	(ACPL_6456)	ACPL_6456		Metabolism of cofactors and vitamins:Riboflavin metabolism	0	0	1000	0	3	3.5.4.26
rxsp0687	GTP cyclohydrolase II (ribA)	ru5p-D[c] -> h[c] + for[c] + db4p[c]	(ACPL_6454)	ACPL_6454		Metabolism of cofactors and vitamins:Riboflavin metabolism	0	0	1000	0	3	4.1.99.12
rxsp0688	6,7-dimethyl-8-ribityllumazine synthase	4r5au[c] + db4p[c] -> 2 h2o[c] + h[c] + pi[c] + dmlz[c]	(ACPL_6453)	ACPL_6453		Metabolism of cofactors and vitamins:Riboflavin metabolism	0	0	1000	0	3	2.5.1.78
rxsp0689	riboflavin synthase alpha chain	2 dmlz[c] -> 4r5au[c] + ribflv[c]	(ACPL_6455)	ACPL_6455		Metabolism of cofactors and vitamins:Riboflavin metabolism	0	0	1000	0	4	2.5.1.9
rxsp0690	5,6-dimethylbenzimidazole synthase	nadh[c] + o2[c] + fmnh2[c] + h[c] -> nad[c] + e4p[c] + dmbzid[c]	(ACPL_4734)	ACPL_4734		Metabolism of cofactors and vitamins:Riboflavin metabolism	0	0	1000	0	1	1.14.99.40
rxsp0691	no name	5aprbu[c] + h2o[c] -> 4r5au[c] + pi[c] + h[c]	(ACPL_7865)	ACPL_7865		Metabolism of cofactors and vitamins:Riboflavin metabolism	0	0	1000	0	2	3.1.3.-
rxsp0692	FMNH2 NAD oxidoreductase	h[c] + nadh[c] + fmn[c] -> nad[c] + fmnh2[c]	(ACPL_2972) or (ACPL_6801)	ACPL_2972 ACPL_6801		Metabolism of cofactors and vitamins:Riboflavin metabolism	0	0	1000	0	2	1.5.1.29
rxsp0693	FMNH2 NADP oxidoreductase	h[c] + nadph[c] + fmn[c] -> nadp[c] + fmnh2[c]	(ACPL_2972) or (ACPL_6801)	ACPL_2972 ACPL_6801		Metabolism of cofactors and vitamins:Riboflavin metabolism	0	0	1000	0	2	1.5.1.29
rxsp0694	ATP FMN adenylyltransferase	atp[c] + fmn[c] -> ppi[c] + fad[c]	(ACPL_7206)	ACPL_7206		Metabolism of cofactors and vitamins:Riboflavin metabolism	0	0	1000	0	2	2.7.7.2
rxsp0695	ATP riboflavin 5'-phosphotransferase	atp[c] + ribflv[c] <=> adp[c] + fmn[c]	(ACPL_7206)	ACPL_7206		Metabolism of cofactors and vitamins:Riboflavin metabolism	1	-1000	1000	0	2	2.7.1.26
rxsp0696	pyridoxine biosynthesis protein	gln-L[c] + g3p[c] + ru5p-D[c] -> 3 h2o[c] + 2 h[c] + glu-L[c] + pi[c] + pydx5p[c]	( ACPL_6543) or (ACPL_6542)	ACPL_6543 ACPL_6542		Metabolism of cofactors and vitamins:Vitamin B6 metabolism	0	0	1000	0	3	4.3.3.6
rxsp0697	Pyridoxamine:oxygen oxidoreductase	pydam[c] + h2o[c] + o2[c] <=> pydx[c] + nh4[c] + h2o2[c]	(ACPL_1809) or (ACPL_550) or (ACPL_2122)	ACPL_1809 ACPL_550 ACPL_2122		Metabolism of cofactors and vitamins:Vitamin B6 metabolism	1	-1000	1000	0	2	1.4.3.5
rxsp0698	ATP pyridoxal 5'-phosphotransferase	atp[c] + pydx[c] -> adp[c] + pydx5p[c]	(ACPL_3293)	ACPL_3293		Metabolism of cofactors and vitamins:Vitamin B6 metabolism	0	0	1000	0	2	2.7.1.35
rxsp0699	spontaneous	gcald[c] + 2obut[c] + ala-L[c] -> pydxn[c]				Metabolism of cofactors and vitamins:Vitamin B6 metabolism	0	0	1000	0	2		spontaneous
rxsp0700	Pyridoxamine-5'-phosphate oxygen oxidoreductase deaminating	o2[c] + h2o[c] + pyam5p[c] -> h2o2[c] + nh4[c] + pydx5p[c]	(ACPL_1809) or (ACPL_1809) or (ACPL_550)	ACPL_1809 ACPL_1809 ACPL_550		Metabolism of cofactors and vitamins:Vitamin B6 metabolism	0	0	1000	0	2	1.4.3.5
rxsp0701	Pyridoxine 5-phosphate oxygen oxidoreductase deaminating	o2[c] + pdx5p[c] -> h2o2[c] + pydx5p[c]	(ACPL_1809) or (ACPL_1809) or (ACPL_550)	ACPL_1809 ACPL_1809 ACPL_550		Metabolism of cofactors and vitamins:Vitamin B6 metabolism	0	0	1000	0	2	1.4.3.5
rxsp0702	Pyridoxine 5-phosphate:oxygen oxidoreductase	pydx[c] + h2o2[c] <=> pydxn[c] + o2[c]	(ACPL_1809) or (ACPL_1809) or (ACPL_550)	ACPL_1809 ACPL_1809 ACPL_550		Metabolism of cofactors and vitamins:Vitamin B6 metabolism	1	-1000	1000	0	2	1.4.3.5
rxsp0703	ATP pyridoxal 5'-phosphotransferase	atp[c] + pydxn[c] -> adp[c] + pdx5p[c]	(ACPL_3293)	ACPL_3293		Metabolism of cofactors and vitamins:Vitamin B6 metabolism	0	0	1000	0	2	2.7.1.35
rxsp0704	O-Phospho-4-hydroxy-L-threonine 2-oxoglutarate aminotransferase	akg[c] + phthr[c] <=> glu-L[c] + ohpb[c]	(ACPL_548)	ACPL_548		Metabolism of cofactors and vitamins:Vitamin B6 metabolism	1	-1000	1000	0	2	2.6.1.52
rxsp0705	O-Phospho-4-hydroxy-L-threonine phospho-lyase adding water	h2o[c] + phthr[c] -> h[c] + pi[c] + 4hthr[c]	(ACPL_3844) or (ACPL_7475) or (ACPL_7989)	ACPL_3844 ACPL_7475 ACPL_7989		Metabolism of cofactors and vitamins:Vitamin B6 metabolism	0	0	1000	0	2	4.2.3.1
rxsp0706	pyridoxine kinase	atp[c] + pydam[c] -> adp[c] + pyam5p[c]	(ACPL_822)	ACPL_822		Metabolism of cofactors and vitamins:Vitamin B6 metabolism	0	0	1000	0	3	2.7.1.35
rxsp0707	D-erythrose 4-phosphate NAD oxidoreductase	nad[c] + e4p[c] + h2o[c] <=> 2 h[c] + nadh[c] + 4per[c]	(ACPL_1553) or (ACPL_5368) or (ACPL_5368)	ACPL_1553 ACPL_5368 ACPL_5368		Metabolism of cofactors and vitamins:Vitamin B6 metabolism	1	-1000	1000	0	2	1.2.1.72
rxsp0708	rxn05116	h[c] + amopbut-L[c] -> co2[c] + ampophate[c]				Metabolism of cofactors and vitamins:Vitamin B6 metabolism	0	0	1000	0	2		spontaneous
rxsp0709	ATP NAD 2'-phosphotransferase	atp[c] + nad[c] -> nadp[c] + adp[c]	(ACPL_6354) or (ACPL_6857)	ACPL_6354 ACPL_6857		Metabolism of cofactors and vitamins:Nicotinate and nicotinamide metabolism	0	0	1000	0	2	2.7.1.23
rxsp0710	Deamino-NAD ammonia ligase AMP-forming	atp[c] + nh4[c] + dnad[c] -> nad[c] + ppi[c] + amp[c]	(ACPL_1563) or (ACPL_4598)	ACPL_1563 ACPL_4598		Metabolism of cofactors and vitamins:Nicotinate and nicotinamide metabolism	0	0	1000	0	2	6.3.1.5
rxsp0711	Nicotinate D-ribonucleotide pyrophosphate phosphoribosyltransferase	h[c] + nac[c] + prpp[c] -> ppi[c] + nicrnt[c]	(ACPL_1162)	ACPL_1162		Metabolism of cofactors and vitamins:Nicotinate and nicotinamide metabolism	0	0	1000	0	2	2.4.2.11;6.3.4.21
rxsp0712	Nicotinamide ribonucleotide phosphohydrolase	h2o[c] + nmn[c] -> h[c] + pi[c] + rnam[c]	(ACPL_680) or (ACPL_888)	ACPL_680 ACPL_888		Metabolism of cofactors and vitamins:Nicotinate and nicotinamide metabolism	0	0	1000	0	2	3.1.3.5
rxsp0713	Nicotinate-nucleotide pyrophosphate phosphoribosyltransferase	2 h[c] + quln[c] + prpp[c] -> co2[c] + ppi[c] + nicrnt[c]	(ACPL_8060)	ACPL_8060		Metabolism of cofactors and vitamins:Nicotinate and nicotinamide metabolism	0	0	1000	0	2	2.4.2.19
rxsp0714	L-aspartate oxidase	asp-L[c] + o2[c] -> h[c] + h2o2[c] + iasp[c]	(ACPL_8061)	ACPL_8061		Metabolism of cofactors and vitamins:Nicotinate and nicotinamide metabolism	0	0	1000	0	3	1.4.3.16
rxsp0715	purine-nucleoside phosphorylase	r1p[c] + ncam[c] <=> pi[c] + rnam[c]	(ACPL_8137)	ACPL_8137		Metabolism of cofactors and vitamins:Nicotinate and nicotinamide metabolism	1	-1000	1000	0	3	2.4.2.1
rxsp0716	purine-nucleoside phosphorylase	r1p[c] + nac[c] <=> pi[c] + nidrbn[c]	(ACPL_8137)	ACPL_8137		Metabolism of cofactors and vitamins:Nicotinate and nicotinamide metabolism	1	-1000	1000	0	3	2.4.2.1
rxsp0717	quinolinate synthase	dhap[c] + iasp[c] -> h[c] + 2 h2o[c] + pi[c] + quln[c]	(ACPL_1635)	ACPL_1635		Metabolism of cofactors and vitamins:Nicotinate and nicotinamide metabolism	0	0	1000	0	2	2.5.1.72
rxsp0718	Deamido-NAD L-glutamine amido-ligase AMP-forming	atp[c] + h2o[c] + gln-L[c] + dnad[c] -> nad[c] + glu-L[c] + ppi[c] + amp[c]	(ACPL_1563)	ACPL_1563		Metabolism of cofactors and vitamins:Nicotinate and nicotinamide metabolism	0	0	1000	0	2	6.3.5.1
rxsp0719	Nicotinamide amidohydrolase	h2o[c] + ncam[c] -> nh4[c] + nac[c]	(ACPL_1161) or (ACPL_3603)	ACPL_1161 ACPL_3603		Metabolism of cofactors and vitamins:Nicotinate and nicotinamide metabolism	0	0	1000	0	2	3.5.1.19
rxsp0720	NADPH NAD oxidoreductase B-specific	nadph[c] + nad[c] <=> nadp[c] + nadh[c]	(ACPL_2465 and ACPL_2467 and ACPL_2468)	ACPL_2465 ACPL_2467 ACPL_2468		Metabolism of cofactors and vitamins:Nicotinate and nicotinamide metabolism	1	-1000	1000	0	2	1.6.1.1;1.6.1.2
rxsp0721	ATP nicotinamide-nucleotide adenylyltransferase	atp[c] + nmn[c] -> nad[c] + ppi[c]	(ACPL_569)	ACPL_569		Metabolism of cofactors and vitamins:Nicotinate and nicotinamide metabolism	0	0	1000	0	2	2.7.7.1;2.7.7.18
rxsp0722	ATP N-ribosylnicotinamide 5'-phosphotransferase	atp[c] + rnam[c] <=> adp[c] + nmn[c]	(ACPL_569)	ACPL_569		Metabolism of cofactors and vitamins:Nicotinate and nicotinamide metabolism	1	-1000	1000	0	2	2.7.1.22
rxsp0723	ATP nicotinamide-nucleotide adenylyltransferase	atp[c] + nicrnt[c] <=> ppi[c] + dnad[c]	(ACPL_1383)	ACPL_1383		Metabolism of cofactors and vitamins:Nicotinate and nicotinamide metabolism	1	-1000	1000	0	2	2.7.7.1;2.7.7.18
rxsp0724	Nicotinate D-ribonucleotide phosphohydrolase	h2o[c] + nicrnt[c] -> h[c] + pi[c] + nidrbn[c]	(ACPL_680) or (ACPL_888)	ACPL_680 ACPL_888		Metabolism of cofactors and vitamins:Nicotinate and nicotinamide metabolism	0	0	1000	0	2	3.1.3.5
rxsp0725	ketol-acid reductoisomerase	h[c] + nadph[c] + alac-S[c] -> nadp[c] + 23dhmb[c]	(ACPL_7369)	ACPL_7369		Metabolism of cofactors and vitamins:Pantothenate and CoA biosynthesis	0	0	1000	0	3	1.1.1.86
rxsp0726	3-methyl-2-oxobutanoate hydroxymethyltransferase	h2o[c] + mlthf[c] + 3mob[c] -> thf[c] + 2dhp[c]	(ACPL_1562)	ACPL_1562		Metabolism of cofactors and vitamins:Pantothenate and CoA biosynthesis	0	0	1000	0	3	2.1.2.11
rxsp0727	2-dehydropantoate 2-reductase (panE, apbA)	h[c] + nadph[c] + 2dhp[c] -> nadp[c] + pant-R[c]	(ACPL_6626)	ACPL_6626		Metabolism of cofactors and vitamins:Pantothenate and CoA biosynthesis	0	0	1000	0	3	1.1.1.169
rxsp0728	pantoate-beta-alanine ligase	atp[c] + ala-B[c] + pant-R[c] -> amp[c] + ppi[c] + pnto-R[c]	(ACPL_8064)	ACPL_8064		Metabolism of cofactors and vitamins:Pantothenate and CoA biosynthesis	0	0	1000	0	3	6.3.2.1
rxsp0729	phosphopantothenoylcysteine decarboxylase / phosphopantothenate-cysteine ligase	ctp[c] + cys-L[c] + 4ppan[c] -> ppi[c] + cmp[c] + 4ppcys[c]	(ACPL_6467)	ACPL_6467		Metabolism of cofactors and vitamins:Pantothenate and CoA biosynthesis	0	0	1000	0	3	6.3.2.5
rxsp0730	phosphopantothenoylcysteine decarboxylase / phosphopantothenate-cysteine ligase	atp[c] + cys-L[c] + 4ppan[c] -> amp[c] + ppi[c] + 4ppcys[c]	(ACPL_6467)	ACPL_6467		Metabolism of cofactors and vitamins:Pantothenate and CoA biosynthesis	0	0	1000	0	3	6.3.2.5
rxsp0731	CoA apo-acyl-carrier-protein pantetheinephosphotransferase	coa[c] + apoacp[c] -> acp[c] + pap[c]	(ACPL_842)	ACPL_842		Metabolism of cofactors and vitamins:Pantothenate and CoA biosynthesis	0	0	1000	0	2	2.7.8.7
rxsp0732	(R)-2,3-Dihydroxy-3-methylbutanoate hydro-lyase	23dhmb[c] -> h2o[c] + 3mob[c]	(ACPL_7373)	ACPL_7373		Metabolism of cofactors and vitamins:Pantothenate and CoA biosynthesis	0	0	1000	0	4	4.2.1.9
rxsp0733	pantetheine kinase	atp[c] + ptth[c] -> adp[c] + pan4p[c]	(ACPL_8059)	ACPL_8059		Metabolism of cofactors and vitamins:Pantothenate and CoA biosynthesis	0	0	1000	0	3	2.7.1.33
rxsp0734	phosphopantothenoylcysteine decarboxylase / phosphopantothenate-cysteine ligase	h[c] + 4ppcys[c] -> co2[c] + pan4p[c]	(ACPL_6467)	ACPL_6467		Metabolism of cofactors and vitamins:Pantothenate and CoA biosynthesis	0	0	1000	0	3	4.1.1.36
rxsp0735	ATP:pantetheine-4'-phosphate adenylyltransferase	atp[c] + pan4p[c] -> ppi[c] + dpcoa[c]	(ACPL_7323)	ACPL_7323		Metabolism of cofactors and vitamins:Pantothenate and CoA biosynthesis	0	0	1000	0	3	2.7.7.3
rxsp0736	dephospho-CoA kinase (coaE)	atp[c] + dpcoa[c] -> adp[c] + coa[c]	(ACPL_1833)	ACPL_1833		Metabolism of cofactors and vitamins:Pantothenate and CoA biosynthesis	0	0	1000	0	3	2.7.1.24
rxsp0737	acyl carrier protein phosphodiesterase	acp[c] + h2o[c] -> apoacp[c] + pan4p[c]				Metabolism of cofactors and vitamins:Pantothenate and CoA biosynthesis	0	0	1000	0	2	3.1.4.14
rxsp0738	7 8-Diaminononanoate carbon-dioxide cyclo-ligase	atp[c] + co2[c] + dann[c] <=> 3 h[c] + adp[c] + pi[c] + dtbt[c]	(ACPL_7041)	ACPL_7041		Metabolism of cofactors and vitamins:Biotin metabolism	1	-1000	1000	0	2	6.3.3.3
rxsp0739	6-Carboxyhexanoyl-CoA L-alanine C-carboxyhexanoyltransferase	h[c] + ala-L[c] + pmcoa[c] <=> coa[c] + co2[c] + 8aonn[c]	(ACPL_7029) or (ACPL_7042)	ACPL_7029 ACPL_7042		Metabolism of cofactors and vitamins:Biotin metabolism	1	-1000	1000	0	2	2.3.1.47
rxsp0740	S-Adenosyl-L-methionine 8-amino-7-oxononanoate aminotransferase	amet[c] + 8aonn[c] <=> dann[c] + amob[c]	(ACPL_6472)	ACPL_6472		Metabolism of cofactors and vitamins:Biotin metabolism	1	-1000	1000	0	2	2.6.1.62
rxsp0741	biotin-[acetyl-CoA carboxylase] synthetase	atp[c] + btn[c] + h[c] -> ppi[c] + btamp[c]	(ACPL_7716)	ACPL_7716		Metabolism of cofactors and vitamins:Biotin metabolism	0	0	1000	0	2	6.3.4.15
rxsp0742	biotin-[acetyl-CoA carboxylase] synthetase	btamp[c] + apocae[c] -> amp[c] + btn_cbxl[c]	(ACPL_7716)	ACPL_7716		Metabolism of cofactors and vitamins:Biotin metabolism	0	0	1000	0	2	6.3.4.15
rxsp0743	biotin synthetase	amet[c] + dtbt[c] + s[c] -> h[c] + met-L[c] + btn[c] + dad-5[c]	(ACPL_7043)	ACPL_7043		Metabolism of cofactors and vitamins:Biotin metabolism	0	0	1000	0	3	2.8.1.6
rxsp0744	8-amino-7-oxononanoate synthase	ala-L[c] + piacp[c] -> co2[c] + acp[c] + 8aonn[c]	(ACPL_7029)	ACPL_7029		Metabolism of cofactors and vitamins:Biotin metabolism	0	0	1000	0	1	2.3.1.47
rxsp0745	chorismate L-glutamine aminotransferase	gln-L[c] + chor[c] <=> glu-L[c] + 4adcho[c]	(ACPL_4410) or (ACPL_167) or (ACPL_167)	ACPL_4410 ACPL_167 ACPL_167		Metabolism of Cofactors and Vitamins:Folate biosynthesis	1	-1000	1000	0	2	2.6.1.85
rxsp0746	2-Amino-4-hydroxy-6-D-erythro-1 2 3-trihydroxypropyl-7 8-	dhnpt[c] -> 6hmhpt[c] + gcald[c]	(ACPL_8078)	ACPL_8078		Metabolism of Cofactors and Vitamins:Folate biosynthesis	0	0	1000	0	2	4.1.2.25
rxsp0747	4-amino-4-deoxychorismate pyruvate-lyase	4adcho[c] -> h[c] + pyr[c] + 4abz[c]	(ACPL_7954)	ACPL_7954		Metabolism of Cofactors and Vitamins:Folate biosynthesis	0	0	1000	0	2	4.1.3.38
rxsp0748	7 8-dihydropteroate L-glutamate ligase ADP-forming	atp[c] + glu-L[c] + dhpt[c] -> h[c] + adp[c] + pi[c] + dhf[c]	(ACPL_1361)	ACPL_1361		Metabolism of Cofactors and Vitamins:Folate biosynthesis	0	0	1000	0	2	6.3.2.12;6.3.2.17
rxsp0749	2-Amino-4-hydroxy-6-erythro-1 2 3-trihydroxypropyl	3 h2o[c] + ahdt[c] -> 3 h[c] + 3 pi[c] + dhnpt[c]	(ACPL_6867)	ACPL_6867		Metabolism of Cofactors and Vitamins:Folate biosynthesis	0	0	1000	0	2	3.1.3.1
rxsp0750	ATP-dependent DNA helicase	ahdt[c] + h2o[c] -> dhpmp[c] + ppi[c]	(ACPL_2506) or (ACPL_3072) or (ACPL_7179)	ACPL_2506 ACPL_3072 ACPL_7179		Metabolism of Cofactors and Vitamins:Folate biosynthesis	0	0	1000	0	2	3.6.1.-
rxsp0751	ATP-dependent DNA helicase	dhpmp[c] + h2o[c] -> dhnpt[c] + pi[c] + h[c]	(ACPL_2506) or (ACPL_3072) or (ACPL_7179)	ACPL_2506 ACPL_3072 ACPL_7179		Metabolism of Cofactors and Vitamins:Folate biosynthesis	0	0	1000	0	2	3.6.1.-
rxsp0752	ATP:2-amino-4-hydroxy-6-hydroxymethyl-7,8-dihydropteridine	atp[c] + 6hmhpt[c] -> amp[c] + 6hmhptpp[c]	(ACPL_8077)	ACPL_8077		Metabolism of Cofactors and Vitamins:Folate biosynthesis	0	0	1000	0	3	2.7.6.3
rxsp0753	dihydropteroate synthase (folP)	6hmhpt[c] + 4abz[c] -> h2o[c] + dhpt[c]	(ACPL_8079)	ACPL_8079		Metabolism of Cofactors and Vitamins:Folate biosynthesis	0	0	1000	0	3	2.5.1.15
rxsp0754	dihydropteroate synthase	6hmhptpp[c] + 4abz[c] -> ppi[c] + dhpt[c]	(ACPL_8079)	ACPL_8079		Metabolism of Cofactors and Vitamins:Folate biosynthesis	0	0	1000	0	3	2.5.1.15
rxsp0755	Tetrahydrofolate L-glutamate gamma-ligase ADP-forming	atp[c] + glu-L[c] + thf[c] -> h[c] + adp[c] + pi[c] + thfglu[c]	(ACPL_1361)	ACPL_1361		Metabolism of Cofactors and Vitamins:Folate biosynthesis	0	0	1000	0	2	6.3.2.17
rxsp0756	molybdenum cofactor biosynthesis protein	h2o[c] + gtp[c] -> h[c] + ppi[c] + precz[c]	(ACPL_8321) or (ACPL_8333)	ACPL_8321 ACPL_8333	Mocs1	Metabolism of Cofactors and Vitamins:Folate biosynthesis	0	0	1000	0	3
rxsp0757	GTP 7 8-8 9-dihydrolase c0	h2o[c] + gtp[c] -> h[c] + for[c] + ahdt[c]	(ACPL_8089)	ACPL_8089		Metabolism of Cofactors and Vitamins:Folate biosynthesis	0	0	1000	0	2
rxsp0758	5-Formyltetrahydrofolate cyclo-ligase ADP-forming	atp[c] + 5fthf[c] -> adp[c] + pi[c] + methf[c]	(ACPL_7813)	ACPL_7813		Metabolism of cofactors and vitamins:One carbon pool by folate	0	0	1000	0	2	6.3.3.2
rxsp0759	aminomethyltransferase	h2o[c] + methf[c] -> h[c] + 5fthf[c]	(ACPL_1621)	ACPL_1621		Metabolism of cofactors and vitamins:One carbon pool by folate	0	0	1000	0	3	2.1.2.10
rxsp0760	5,6,7,8-tetrahydrofolate:NADP + oxidoreductase	nadph[c] + 3 h[c] + fol[c] -> nadp[c] + thf[c]	(ACPL_395 and ACPL_396) or (ACPL_2975) or (ACPL_4301) or (ACPL_4485) or (ACPL_4899) or (ACPL_7079)	ACPL_395 ACPL_396 ACPL_2975 ACPL_4301 ACPL_4485 ACPL_4899 ACPL_7079		Metabolism of cofactors and vitamins:One carbon pool by folate	0	0	1000	0	2	1.5.1.3
rxsp0761	5 6 7 8-Tetrahydrofolate NADP oxidoreductase	h[c] + nadph[c] + dhf[c] -> nadp[c] + thf[c]	(ACPL_395 and ACPL_396) or (ACPL_2975) or (ACPL_4301) or (ACPL_4485) or (ACPL_4899) or (ACPL_7079)	ACPL_395 ACPL_396 ACPL_2975 ACPL_4301 ACPL_4485 ACPL_4899 ACPL_7079		Metabolism of cofactors and vitamins:One carbon pool by folate	0	0	1000	0	2	1.5.1.3
rxsp0762	10-Formyltetrahydrofolate amidohydrolase	h2o[c] + 10fthf[c] -> h[c] + for[c] + thf[c]	(ACPL_2087)	ACPL_2087		Metabolism of cofactors and vitamins:One carbon pool by folate	0	0	1000	0	2	3.5.1.10
rxsp0763	5-methyltetrahydrofolate NAD oxidoreductase	h[c] + nadh[c] + mlthf[c] -> nad[c] + 5mthf[c]	(ACPL_1709)	ACPL_1709		Metabolism of cofactors and vitamins:One carbon pool by folate	0	0	1000	0	2	1.5.1.20
rxsp0764	5-methyltetrahydrofolate NADP oxidoreductase	nadp[c] + 5mthf[c] <=> h[c] + nadph[c] + mlthf[c]	(ACPL_1709)	ACPL_1709		Metabolism of cofactors and vitamins:One carbon pool by folate	1	-1000	1000	0	2	1.5.1.20
rxsp0765	Dihydrofolate NADP oxidoreductase	nadp[c] + dhf[c] <=> h[c] + nadph[c] + fol[c]	(ACPL_395 and ACPL_396) or (ACPL_2975) or (ACPL_4301) or (ACPL_4485) or (ACPL_4899) or (ACPL_7079)	ACPL_395 ACPL_396 ACPL_2975 ACPL_4301 ACPL_4485 ACPL_4899 ACPL_7079		Metabolism of cofactors and vitamins:One carbon pool by folate	1	-1000	1000	0	2	1.5.1.3
rxsp0766	thymidylate synthase	mlthf[c] + dump[c] <=> dhf[c] + dtmp[c]	(ACPL_7080)	ACPL_7080		Metabolism of cofactors and vitamins:One carbon pool by folate	1	-1000	1000	0	3	2.1.1.45
rxsp0767	methylenetetrahydrofolate dehydrogenase (NADP + ) / methenyltetrahydrofolate cyclohydrolase	h[c] + 10fthf[c] <=> h2o[c] + methf[c]	(ACPL_7100)	ACPL_7100		Metabolism of cofactors and vitamins:One carbon pool by folate	1	-1000	1000	0	3	3.5.4.9
rxsp0768	methylenetetrahydrofolate dehydrogenase (NADP + ) / methenyltetrahydrofolate cyclohydrolase	nadph[c] + methf[c] <=> nadp[c] + mlthf[c]	(ACPL_7100)	ACPL_7100		Metabolism of cofactors and vitamins:One carbon pool by folate	1	-1000	1000	0	3	1.5.1.5
rxsp0769	L-methionyl-tRNA N-formyltransferase	mettrna[c] + 10fthf[c] -> thf[c] + fmettrna[c] + h[c]	(ACPL_6463)	ACPL_6463		Metabolism of cofactors and vitamins:One carbon pool by folate	0	0	1000	0	2	2.1.2.9
rxsp0770	S-4-Amino-5-oxopentanoate 4 5-aminomutase	5aop[c] <=> glu1sa[c]	(ACPL_2141) or (ACPL_404)	ACPL_2141 ACPL_404		Metabolism of cofactors and vitamins:Porphyrin and chlorophyll metabolism	1	-1000	1000	0	2	5.4.3.8
rxsp0771	L-glutamate-semialdehyde NADP	h[c] + nadph[c] + glutrna[c] <=> nadp[c] + trnaglu[c] + glu1sa[c]	(ACPL_7863)	ACPL_7863		Metabolism of cofactors and vitamins:Porphyrin and chlorophyll metabolism	1	-1000	1000	0	2	1.2.1.70
rxsp0772	nondiscriminating glutamyl-tRNA synthetase	atp[c] + glu-L[c] + trnaglu[c] + h[c] -> amp[c] + ppi[c] + glutrna[c]	(ACPL_1530)	ACPL_1530		Metabolism of cofactors and vitamins:Porphyrin and chlorophyll metabolism	0	0	1000	0	3	6.1.1.24
rxsp0773	5-Aminolevulinate hydro-lyase(adding 5-aminolevulinate|porphobilinogen synthase	2 5aop[c] -> 2 h2o[c] + h[c] + ppbng[c]	(ACPL_7860)	ACPL_7860		Metabolism of cofactors and vitamins:Porphyrin and chlorophyll metabolism	0	0	1000	0	4	4.2.1.24
rxsp0774	uroporphyrinogen decarboxylase	4 h[c] + uppg3[c] -> 4 co2[c] + cpppg3[c]	(ACPL_7086)	ACPL_7086		Metabolism of cofactors and vitamins:Porphyrin and chlorophyll metabolism	0	0	1000	0	3	4.1.1.37
rxsp0775	adenosylcobinamide amidohydrolase	adcobhex[c] + appl[c] <=> h2o[c] + adocbi[c]	(ACPL_6861)	ACPL_6861		Metabolism of cofactors and vitamins:Porphyrin and chlorophyll metabolism	1	-1000	1000	0	2	3.5.1.90
rxsp0776	ATP cobinamide Cobeta-adenosyltransferase	atp[c] + cbi[c] -> adocbi[c] + pppi[c]	(ACPL_5303) or (ACPL_7439)	ACPL_5303 ACPL_7439		Metabolism of cofactors and vitamins:Porphyrin and chlorophyll metabolism	0	0	1000	0	2	2.5.1.17
rxsp0777	rxn06979	2 atp[c] + 2 h2o[c] + 2 gln-L[c] + cobya[c] -> 2 h[c] + 2 adp[c] + 2 pi[c] + 2 glu-L[c] + co2dam[c]	(ACPL_1301) or (ACPL_5302)	ACPL_1301 ACPL_5302		Metabolism of cofactors and vitamins:Porphyrin and chlorophyll metabolism	0	0	1000	0	2	6.3.5.11
rxsp0778	cob(II)yrinic acid a,c-diamide reductase	fmnh2[c] + 2 co2dam[c] -> fmn[c] + 2 co1dam[c] + 2 h[c]	(ACPL_4734)	ACPL_4734		Metabolism of cofactors and vitamins:Porphyrin and chlorophyll metabolism	0	0	1000	0	4	1.16.8.1
rxsp0779	adenosylcobyric acid synthase	4 h2o[c] + 4 atp[c] + 4 gln-L[c] + adcobdam[c] -> 4 h[c] + 4 glu-L[c] + 4 adp[c] + 4 pi[c] + adcobhex[c]	(ACPL_1293)	ACPL_1293		Metabolism of cofactors and vitamins:Porphyrin and chlorophyll metabolism	0	0	1000	0	4	6.3.5.10
rxsp0780	adenosylcobyric acid:(R)-1-aminopropan-2-ol ligase (ADP-forming)	atp[c] + adcobhex[c] + appl[c] -> h[c] + adp[c] + pi[c] + adocbi[c]	(ACPL_1292)	ACPL_1292		Metabolism of cofactors and vitamins:Porphyrin and chlorophyll metabolism	0	0	1000	0	3	6.3.1.10
rxsp0781	Hydroxymethylbilane hydro-lyasecyclizing	hmbil[c] <=> h2o[c] + uppg3[c]	(ACPL_7861)	ACPL_7861		Metabolism of cofactors and vitamins:Porphyrin and chlorophyll metabolism	1	-1000	1000	0	2	4.2.1.75
rxsp0782	S-Adenosyl-L-methionine uroporphyrin-III C-methyltransferase	nad[c] + pre2[c] <=> h[c] + nadh[c] + scl[c]	(ACPL_1306) or (ACPL_1306) or (ACPL_7861)	ACPL_1306 ACPL_1306 ACPL_7861		Metabolism of cofactors and vitamins:Porphyrin and chlorophyll metabolism	1	-1000	1000	0	2	1.3.1.76
rxsp0783	S-Adenosyl-L-methionine precorrin-4 C20-methyltransferase	h[c] + amet[c] + pre2[c] <=> pre3a[c] + ahcys[c]	(ACPL_6901)	ACPL_6901		Metabolism of cofactors and vitamins:Porphyrin and chlorophyll metabolism	1	-1000	1000	0	2	2.1.1.130
rxsp0784	S-Adenosyl-L-methionine 1-precorrin-6Y C5 15-methyltransferase	pre6b[c] + 2 amet[c] <=> 2 h[c] + co2[c] + 2 ahcys[c] + pre8[c]	(ACPL_6993) or (ACPL_6993)	ACPL_6993 ACPL_6993		Metabolism of cofactors and vitamins:Porphyrin and chlorophyll metabolism	1	-1000	1000	0	2	2.1.1.132
rxsp0785	precorrin-6Y NADP oxidoreductase	nadp[c] + pre6b[c] <=> h[c] + nadph[c] + pre6a[c]	(ACPL_6995)	ACPL_6995		Metabolism of cofactors and vitamins:Porphyrin and chlorophyll metabolism	1	-1000	1000	0	2	1.3.1.54
rxsp0786	Precorrin 8X 11 12-methylmutase	h[c] + pre8[c] <=> hgbyr[c]	(ACPL_6900)	ACPL_6900		Metabolism of cofactors and vitamins:Porphyrin and chlorophyll metabolism	1	-1000	1000	0	2	5.4.1.2
rxsp0787	S-Adenosyl-L-methionine precorrin-3B C17-methyltransferase	amet[c] + pre3b[c] -> 2 h[c] + ahcys[c] + pre4[c]	(ACPL_6901)	ACPL_6901		Metabolism of cofactors and vitamins:Porphyrin and chlorophyll metabolism	0	0	1000	0	2	2.1.1.131
rxsp0788	S-adenosyl-L-methionine precorrin-4 C11 methyltransferase	amet[c] + pre4[c] -> h[c] + ahcys[c] + pre5[c]	(ACPL_6994)	ACPL_6994		Metabolism of cofactors and vitamins:Porphyrin and chlorophyll metabolism	0	0	1000	0	2	2.1.1.133
rxsp0789	Precorrin 5 <=> Precorrin 6X	h2o[c] + amet[c] + pre5[c] <=> 2 h[c] + ac[c] + pre6a[c] + ahcys[c]	(ACPL_6895)	ACPL_6895		Metabolism of cofactors and vitamins:Porphyrin and chlorophyll metabolism	1	-1000	1000	0	2	2.1.1.152
rxsp0790	ATP cobIyrinic acid-a c-diamide Cobeta-adenosyltransferase	atp[c] + co1dam[c] <=> pppi[c] + adcobdam[c]	(ACPL_5303) or (ACPL_7439)	ACPL_5303 ACPL_7439		Metabolism of cofactors and vitamins:Porphyrin and chlorophyll metabolism	1	-1000	1000	0	2	2.5.1.17
rxsp0791	Adenosylcobalamin 5'-phosphate synthase	agdpcbi[c] + rdmbzi[c] <=> gmp[c] + adocbl[c]	(ACPL_1622)	ACPL_1622		Metabolism of cofactors and vitamins:Porphyrin and chlorophyll metabolism	1	-1000	1000	0	2	2.7.8.26
rxsp0792	S-adenosyl-L-methionine cobalt-factor-II C20-methyltransferase	amet[c] + copre2[c] <=> h[c] + ahcys[c] + copre3[c]	(ACPL_6901)	ACPL_6901		Metabolism of cofactors and vitamins:Porphyrin and chlorophyll metabolism	1	-1000	1000	0	2	2.1.1.151
rxsp0793	precorrin-3B C17-methyltransferase	amet[c] + copre3[c] <=> h[c] + ahcys[c] + copre4[c]	(ACPL_6901)	ACPL_6901		Metabolism of cofactors and vitamins:Porphyrin and chlorophyll metabolism	1	-1000	1000	0	2	2.1.1.131
rxsp0794	cobalt-precorrin-4 methyltransferase	amet[c] + copre4[c] <=> ahcys[c] + copre5[c]	(ACPL_6994)	ACPL_6994		Metabolism of cofactors and vitamins:Porphyrin and chlorophyll metabolism	1	-1000	1000	0	2	2.1.1.133
rxsp0795	cobalt-precorrin 5A acylhydrolase	copre5[c] + h2o[c] -> copre5b[c] + acald[c] + h[c]	(ACPL_5301)	ACPL_5301		Metabolism of cofactors and vitamins:Porphyrin and chlorophyll metabolism	0	0	1000	0	2	3.7.1.12
rxsp0796	precorrin-6A reductase	h[c] + nadph[c] + copre6[c] <=> nadp[c] + codhpre6[c]	(ACPL_6995)	ACPL_6995		Metabolism of cofactors and vitamins:Porphyrin and chlorophyll metabolism	1	-1000	1000	0	2	1.3.1.54
rxsp0797	precorrin-8X methylmutase	copre8[c] <=> cobya[c]	(ACPL_6900)	ACPL_6900		Metabolism of cofactors and vitamins:Porphyrin and chlorophyll metabolism	1	-1000	1000	0	2	5.4.1.2
rxsp0798	L-threonine-O-3-phosphate carboxy-lyase	h[c] + thrp[c] -> co2[c] + applp[c]	(ACPL_1304)	ACPL_1304		Metabolism of cofactors and vitamins:Porphyrin and chlorophyll metabolism	0	0	1000	0	2	4.1.1.81
rxsp0799	rxn07588	amet[c] + codhpre6[c] <=> h[c] + coprin[c] + ahcys[c]	(ACPL_6993)	ACPL_6993		Metabolism of cofactors and vitamins:Porphyrin and chlorophyll metabolism	1	-1000	1000	0	2	21.1.-
rxsp0800	rxn07589	amet[c] + coprin[c] <=> co2[c] + ahcys[c] + copre8[c]	(ACPL_6993)	ACPL_6993		Metabolism of cofactors and vitamins:Porphyrin and chlorophyll metabolism	1	-1000	1000	0	2	2.1.1.196
rxsp0801	Hydrogenobyrinate <=> Hydrogenobyrinate a c diamide	2 atp[c] + h2o[c] + 2 gln-L[c] + hgbyr[c] <=> 2 adp[c] + 2 glu-L[c] + ppi[c] + hgbam[c]	(ACPL_1301) or (ACPL_5302)	ACPL_1301 ACPL_5302		Metabolism of cofactors and vitamins:Porphyrin and chlorophyll metabolism	1	-1000	1000	0	2	6.3.5.9
rxsp0802	Precorrin 3A Oxygen <=> Precorrin 3B	nadh[c] + o2[c] + pre3a[c] + h[c] <=> pre3b[c] + nad[c] + h2o[c]	(ACPL_6899)	ACPL_6899		Metabolism of cofactors and vitamins:Porphyrin and chlorophyll metabolism	1	-1000	1000	0	2	1.14.13.83
rxsp0803	Adenosylcobinamide-phosphate guanylyltransferase	adocbip[c] + gtp[c] + h[c] <=> agdpcbi[c] + ppi[c]	(ACPL_1623)	ACPL_1623		Metabolism of cofactors and vitamins:Porphyrin and chlorophyll metabolism	1	-1000	1000	0	2	2.7.7.62
rxsp0804	adenosylcobinamide kinase	adocbi[c] + atp[c] -> adocbip[c] + adp[c] + h[c]	(ACPL_1623)	ACPL_1623		Metabolism of cofactors and vitamins:Porphyrin and chlorophyll metabolism	0	0	1000	0	2	2.7.1.156
rxsp0805	hydroxymethylbilane synthase	h2o[c] + 4 ppbng[c] -> 4 nh4[c] + hmbil[c]	(ACPL_7862)	ACPL_7862		Metabolism of cofactors and vitamins:Porphyrin and chlorophyll metabolism	0	0	1000	0	4	2.5.1.61
rxsp0806	spontaneous	hmbil[c] -> uppg1[c] + h2o[c]				Metabolism of cofactors and vitamins:Porphyrin and chlorophyll metabolism	0	0	1000	0	2		spontaneous
rxsp0807	uroporphyrinogen decarboxylase	uppg1[c] + 4 h[c] -> 4 co2[c] + cpppg1[c]	(ACPL_7086)	ACPL_7086		Metabolism of cofactors and vitamins:Porphyrin and chlorophyll metabolism	0	0	1000	0	3	4.1.1.37
rxsp0808	protoheme IX farnesyltransferase	h2o[c] + pheme[c] + frdp[c] <=> ppi[c] + hemeO[c]	(ACPL_1866)	ACPL_1866		Metabolism of cofactors and vitamins:Porphyrin and chlorophyll metabolism	1	-1000	1000	0	3	2.5.1.-
rxsp0809	COX15	hemeO[c] + h2o[c] -> hemeA[c] + 4 h[c]	(ACPL_1869)	ACPL_1869		Metabolism of cofactors and vitamins:Porphyrin and chlorophyll metabolism	0	0	1000	0	2
rxsp0810	adenosylcobyric acid:(R)-1-aminopropan-2-yl phosphate ligase	atp[c] + adcobhex[c] + applp[c] -> 2 h[c] + adp[c] + pi[c] + adocbip[c]	(ACPL_1292)	ACPL_1292		Metabolism of cofactors and vitamins:Porphyrin and chlorophyll metabolism	0	0	1000	0	3	6.3.1.10
rxsp0811	nicotinate-nucleotide-dimethylbenzimidazole phosphoribosyltransferase	dmbzid[c] + nicrnt[c] -> h[c] + nac[c] + 5prdmbz[c]	(ACPL_1305)	ACPL_1305		Metabolism of cofactors and vitamins:Porphyrin and chlorophyll metabolism	0	0	1000	0	3	2.4.2.21
rxsp0812	putative oxygen-independent coproporphyrinogen III oxidase	cpppg3[c] + 2 amet[c] -> pppg9[c] + 2 co2[c] + 2 met-L[c] + 2 dad-5[c]	(ACPL_1403)	ACPL_1403		Metabolism of cofactors and vitamins:Porphyrin and chlorophyll metabolism	0	0	1000	0	2	1.3.99.22
rxsp0813	cobIalamin adenosyltransferase	atp[c] + cbl1[c] <=> pppi[c] + adocbl[c]	(ACPL_5303) or (ACPL_7439)	ACPL_5303 ACPL_7439		Metabolism of cofactors and vitamins:Porphyrin and chlorophyll metabolism	1	-1000	1000	0	2	2.5.1.17
rxsp0814	3-octaprenyl-4-hydroxybenzoate carboxy-lyase	3ophb[c] + h[c] -> 2oph[c] + co2[c]	(ACPL_411) or (ACPL_413)	ACPL_411 ACPL_413		Metabolism of cofactors and vitamins:Ubiquinone and other terpenoid-quinone biosynthesis	0	0	1000	0	2	4.1.1.-
rxsp0815	ubiquinone biosynthesis protein	o2[c] + h[c] + nadph[c] + 2oph[c] -> nadp[c] + h2o[c] + 2ohph[c]	(ACPL_7606) or (ACPL_4463)	ACPL_7606 ACPL_4463		Metabolism of cofactors and vitamins:Ubiquinone and other terpenoid-quinone biosynthesis	0	0	1000	0	2
rxsp0816	2-succinyl-5-enolpyruvyl-6-hydroxy-3-cyclohexene-1-carboxylic-acid synthase	ichor[c] + akg[c] + h[c] -> succyca[c] + co2[c]				Metabolism of cofactors and vitamins:Ubiquinone and other terpenoid-quinone biosynthesis	0	0	1000	0	2	2.2.1.9
rxsp0817	2-succinyl-6-hydroxy-2,4-cyclohexadiene-1-carboxylate synthase	succyca[c] -> pyr[c] + 2shchc[c]	(ACPL_5975)	ACPL_5975		Metabolism of cofactors and vitamins:Ubiquinone and other terpenoid-quinone biosynthesis	0	0	1000	0	3	4.2.99.20
rxsp0818	O-succinylbenzoate synthase	2shchc[c] -> h2o[c] + sucbz[c]	(ACPL_2332)	ACPL_2332		Metabolism of cofactors and vitamins:Ubiquinone and other terpenoid-quinone biosynthesis	0	0	1000	0	3	4.2.1.113
rxsp0819	o-succinylbenzoate—CoA ligase	sucbz[c] + atp[c] + coa[c] -> sbzcoa[c] + adp[c] + pi[c]				Metabolism of cofactors and vitamins:Ubiquinone and other terpenoid-quinone biosynthesis	0	0	1000	0	2	6.2.1.26
rxsp0820	1,4-dihydroxy-2-naphthoyl-CoA synthase	sbzcoa[c] + h[c] -> dinacoa[c] + h2o[c]				Metabolism of cofactors and vitamins:Ubiquinone and other terpenoid-quinone biosynthesis	0	0	1000	0	2	4.1.3.36
rxsp0821	1,4-dihydroxy-2-naphthoyl-CoA hydrolase	dinacoa[c] + h2o[c] -> dhna[c] + coa[c] + h[c]				Metabolism of cofactors and vitamins:Ubiquinone and other terpenoid-quinone biosynthesis	0	0	1000	0	2	3.1.2.28
rxsp0822	1,4-dihydroxy-2-naphthoate polyprenyltransferase	dhna[c] + octdp[c] -> 2dmmq8[c] + ppi[c] + co2[c] + h[c]				Metabolism of cofactors and vitamins:Ubiquinone and other terpenoid-quinone biosynthesis	0	0	1000	0	2	2.5.1.74
rxsp0823	demethylmenaquinone methyltransferase	2dmmq8[c] + amet[c] -> mk[c] + ahcys[c] + h[c]	(ACPL_442)	ACPL_442		Metabolism of cofactors and vitamins:Ubiquinone and other terpenoid-quinone biosynthesis	0	0	1000	0	2	2.1.1.163
rxsp0824	ubiquinone/menaquinone biosynthesis methyltransferase	amet[c] + delle[c] -> h[c] + ahcys[c] + VitaminK1[c]	(ACPL_442)	ACPL_442		Metabolism of cofactors and vitamins:Ubiquinone and other terpenoid-quinone biosynthesis	0	0	1000	0	3	2.1.1.163
rxsp0825	ubiquinone/menaquinone biosynthesis methyltransferase	amet[c] + 2dmmql8[c] -> h[c] + ahcys[c] + mql8[c]	(ACPL_442)	ACPL_442		Metabolism of cofactors and vitamins	0	0	1000	0	3	2.1.1.163
rxsp0826	S-Adenosyl-L-methionine uroporphyrin-III C-methyltransferase	2 amet[c] + uppg3[c] <=> 2 h[c] + 2 ahcys[c] + pre2[c]	(ACPL_1306) or (ACPL_7861)	ACPL_1306 ACPL_7861		Metabolism of cofactors and vitamins	1	-1000	1000	0	2	2.1.1.107
rxsp0827	Protoporphyrinogen-IX oxygen oxidoreductase	3 o2[c] + 2 pppg9[c] <=> 6 h2o[c] + 2 ppp9[c]	(ACPL_7085)	ACPL_7085		Metabolism of cofactors and vitamins	1	-1000	1000	0	2	1.3.3.4
rxsp0828	lipoic acid synthetase	2 amet[c] + c80acp[c] + 2 suldo[c] <=> 2 met-L[c] + 2 dad-5[c] + lipacp[c]	(ACPL_1610)	ACPL_1610		Metabolism of cofactors and vitamins:Lipoic acid metabolism	1	-1000	1000	0	3	2.8.1.8
rxsp0829	lipoyl-[acp]:protein N6-lipoyltransferase	lipacp[c] + apoprotein[c] <=> prlysine[c] + acp[c] + h[c]	(ACPL_1613)	ACPL_1613		Metabolism of cofactors and vitamins:Lipoic acid metabolism	1	-1000	1000	0	2	2.3.1.181
rxsp0830	Adenosine 5'-monophosphate phosphohydrolase	h2o[c] + amp[c] -> h[c] + pi[c] + adn[c]	(ACPL_680) or (ACPL_888)	ACPL_680 ACPL_888		Nucleotide metabolism:Purine metabolism	0	0	1000	0	2	3.1.3.5
rxsp0831	Inosine ribohydrolase	h2o[c] + ins[c] -> rib-D[c] + hxan[c]	(ACPL_5014)	ACPL_5014		Nucleotide metabolism:Purine metabolism	0	0	1000	0	2	3.2.2.1
rxsp0832	ATP AMP phosphotransferase	atp[c] + amp[c] <=> 2 adp[c]	(ACPL_6377) or (ACPL_803)	ACPL_6377 ACPL_803		Nucleotide metabolism:Purine metabolism	1	-1000	1000	0	2	2.7.4.3
rxsp0833	N6-1 2-DicarboxyethylAMP AMP-lyase	dcamp[c] <=> fum[c] + amp[c]	(ACPL_230)	ACPL_230		Nucleotide metabolism:Purine metabolism	1	-1000	1000	0	2	4.3.2.2
rxsp0834	IMP 1 2-hydrolase decyclizing	h2o[c] + imp[c] <=> fprica[c]	(ACPL_897)	ACPL_897		Nucleotide metabolism:Purine metabolism	1	-1000	1000	0	2	3.5.4.10
rxsp0835	IMP L-aspartate ligase GDP-forming	gtp[c] + asp-L[c] + imp[c] <=> 2 h[c] + pi[c] + gdp[c] + dcamp[c]	(ACPL_226) or (ACPL_6714)	ACPL_226 ACPL_6714		Nucleotide metabolism:Purine metabolism	1	-1000	1000	0	2	6.3.4.4
rxsp0836	phosphoribosylglycinamide formyltransferase 1	gar[c] + 10fthf[c] <=> h[c] + thf[c] + fgam[c]	(ACPL_896)	ACPL_896		Nucleotide metabolism:Purine metabolism	1	-1000	1000	0	3	2.1.2.2
rxsp0837	phosphoribosylformylglycinamidine cyclo-ligase	atp[c] + fpram[c] -> h[c] + adp[c] + pi[c] + air[c]	(ACPL_237)	ACPL_237		Nucleotide metabolism:Purine metabolism	0	0	1000	0	3	6.3.3.1
rxsp0838	IMP dehydrogenase (guaB)	nad[c] + h2o[c] + imp[c] -> nadh[c] + h[c] + xmp[c]	(ACPL_869)	ACPL_869		Nucleotide metabolism:Purine metabolism	0	0	1000	0	3	1.1.1.205
rxsp0839	xanthosine-5'-phosphate:ammonia ligase (AMP-forming)	nh4[c] + atp[c] + xmp[c] -> h[c] + amp[c] + ppi[c] + gmp[c]	(ACPL_873)	ACPL_873		Nucleotide metabolism:Purine metabolism	0	0	1000	0	3	6.3.5.2
rxsp0840	hypoxanthine phosphoribosyltransferase	prpp[c] + hxan[c] <=> ppi[c] + imp[c]	(ACPL_8091)	ACPL_8091		Nucleotide metabolism:Purine metabolism	1	-1000	1000	0	3	2.4.2.8
rxsp0841	purine-nucleoside phosphorylase	r1p[c] + hxan[c] <=> pi[c] + ins[c] + h[c]	(ACPL_8137)	ACPL_8137		Nucleotide metabolism:Purine metabolism	1	-1000	1000	0	3	2.4.2.1
rxsp0842	purine-nucleoside phosphorylase	pi[c] + xtsn[c] + h[c] <=> r1p[c] + xan[c]	(ACPL_8137)	ACPL_8137		Nucleotide metabolism:Purine metabolism	1	-1000	1000	0	3	2.4.2.1
rxsp0843	purine-nucleoside phosphorylase	pi[c] + adn[c] + h[c] <=> ade[c] + r1p[c]	(ACPL_8137)	ACPL_8137		Nucleotide metabolism:Purine metabolism	1	-1000	1000	0	3	2.4.2.1
rxsp0844	ade; adenine deaminase	h2o[c] + h[c] + ade[c] -> nh4[c] + hxan[c]	(ACPL_7999)	ACPL_7999		Nucleotide metabolism:Purine metabolism	0	0	1000	0	3	3.5.4.2
rxsp0845	hypoxanthine phosphoribosyltransferase/xanthine phosphoribosyltransferase	ade[c] + prpp[c] -> amp[c] + ppi[c]	(ACPL_6529)	ACPL_6529		Nucleotide metabolism:Purine metabolism	0	0	1000	0	3	2.4.2.7
rxsp0846	purine-nucleoside phosphorylase	pi[c] + dad-2[c] + h[c] <=> ade[c] + 2dr1p[c]	(ACPL_8137)	ACPL_8137		Nucleotide metabolism:Purine metabolism	1	-1000	1000	0	3	2.4.2.1
rxsp0847	purine-nucleoside phosphorylase	pi[c] + din[c] + h[c] <=> 2dr1p[c] + hxan[c]	(ACPL_8137)	ACPL_8137		Nucleotide metabolism:Purine metabolism	1	-1000	1000	0	3	2.4.2.1
rxsp0848	dITP/XTP pyrophosphatase	h2o[c] + itp[c] -> ppi[c] + imp[c]	(ACPL_1172)	ACPL_1172		Nucleotide metabolism:Purine metabolism	0	0	1000	0	3	3.6.1.19
rxsp0849	hypoxanthine phosphoribosyltransferase/xanthine phosphoribosyltransferase	prpp[c] + xan[c] -> ppi[c] + xmp[c]	(ACPL_8091)	ACPL_8091		Nucleotide metabolism:Purine metabolism	0	0	1000	0	3	2.4.2.8/2.4.2.22
rxsp0850	adenine phosphoribosyltransferase/hypoxanthine phosphoribosyltransferase/xanthine phosphoribosyltransferase	prpp[c] + gua[c] <=> ppi[c] + gmp[c]	(ACPL_6529) or (ACPL_8091)	ACPL_6529 ACPL_8091		Nucleotide metabolism:Purine metabolism	1	-1000	1000	0	3	2.4.2.7/2.4.2.8/2.4.2.22
rxsp0851	purine-nucleoside phosphorylase	r1p[c] + gua[c] <=> pi[c] + gsn[c] + h[c]	(ACPL_8137)	ACPL_8137		Nucleotide metabolism:Purine metabolism	1	-1000	1000	0	3	2.4.2.1
rxsp0852	purine-nucleoside phosphorylase	pi[c] + dgsn[c] + h[c] <=> 2dr1p[c] + gua[c]	(ACPL_8137)	ACPL_8137		Nucleotide metabolism:Purine metabolism	1	-1000	1000	0	3	2.4.2.1
rxsp0853	dITP/XTP pyrophosphatase	h2o[c] + gtp[c] -> ppi[c] + gmp[c]	(ACPL_1172)	ACPL_1172		Nucleotide metabolism:Purine metabolism	0	0	1000	0	3	3.6.1.19
rxsp0854	nucleoside-diphosphate kinase	atp[c] + gdp[c] <=> adp[c] + gtp[c]	(ACPL_1365)	ACPL_1365		Nucleotide metabolism:Purine metabolism	1	-1000	1000	0	3	2.7.4.6
rxsp0855	pyruvate 2-O-phosphotransferase	gdp[c] + pep[c] -> gtp[c] + pyr[c]	(ACPL_1815)	ACPL_1815		Nucleotide metabolism:Purine metabolism	0	0	1000	0	2	2.7.1.40
rxsp0856	dITP/XTP pyrophosphatase	h2o[c] + dgtp[c] -> ppi[c] + dgmp[c]	(ACPL_1172)	ACPL_1172		Nucleotide metabolism:Purine metabolism	0	0	1000	0	3	3.6.1.19
rxsp0857	dITP/XTP pyrophosphatase	h2o[c] + utp[c] -> ppi[c] + ump[c]	(ACPL_1172)	ACPL_1172		Nucleotide metabolism:Purine metabolism	0	0	1000	0	3	3.6.1.19
rxsp0858	Xanthine NAD oxidoreductase	nad[c] + h2o[c] + hxan[c] <=> h[c] + nadh[c] + xan[c]	(ACPL_2776)	ACPL_2776		Nucleotide metabolism:Purine metabolism	1	-1000	1000	0	2	1.17.1.4
rxsp0859	ATP pyrophosphate-lyase cyclizing	atp[c] -> ppi[c] + camp[c]	(ACPL_6712) or (ACPL_8108)	ACPL_6712 ACPL_8108		Nucleotide metabolism:Purine metabolism	0	0	1000	0	2	4.6.1.1
rxsp0860	Xanthosine-5'-phosphate L-glutamine amido-ligase AMP-forming	atp[c] + h2o[c] + gln-L[c] + xmp[c] -> h[c] + glu-L[c] + ppi[c] + amp[c] + gmp[c]	(ACPL_1569) or (ACPL_3389) or (ACPL_873)	ACPL_1569 ACPL_3389 ACPL_873		Nucleotide metabolism:Purine metabolism	0	0	1000	0	2	6.3.5.2
rxsp0861	Adenosine aminohydrolase	h[c] + h2o[c] + adn[c] -> nh4[c] + ins[c]	(ACPL_5523) or (ACPL_6558) or (ACPL_7764)	ACPL_5523 ACPL_6558 ACPL_7764		Nucleotide metabolism:Purine metabolism	0	0	1000	0	2	3.5.4.4
rxsp0862	ATP phosphohydrolase protein-secreting	atp[c] + h2o[c] -> h[c] + adp[c] + pi[c]	(peg.0)	peg.0		Nucleotide metabolism:Purine metabolism	0	0	1000	0	2	3.6.1.3
rxsp0863	ATP adenosine 5'-phosphotransferase	atp[c] + adn[c] <=> adp[c] + amp[c]	(ACPL_1638)	ACPL_1638		Nucleotide metabolism:Purine metabolism	1	-1000	1000	0	2	2.7.1.20;2.7.1.74
rxsp0864	Inosine 5'-monophosphate phosphohydrolase	h2o[c] + imp[c] -> h[c] + pi[c] + ins[c]	(ACPL_680) or (ACPL_888)	ACPL_680 ACPL_888		Nucleotide metabolism:Purine metabolism	0	0	1000	0	2	3.1.3.5
rxsp0865	Guanosine 5'-monophosphate phosphohydrolase	h2o[c] + gmp[c] -> h[c] + pi[c] + gsn[c]	(ACPL_680) or (ACPL_888)	ACPL_680 ACPL_888		Nucleotide metabolism:Purine metabolism	0	0	1000	0	2	3.1.3.5
rxsp0866	Adenosine ribohydrolase	h2o[c] + adn[c] -> rib-D[c] + ade[c]	(ACPL_5014)	ACPL_5014		Nucleotide metabolism:Purine metabolism	0	0	1000	0	2	3.2.2.1
rxsp0867	ATP AMP phosphotransferase	atp[c] + damp[c] <=> adp[c] + dadp[c]	(ACPL_6377) or (ACPL_803)	ACPL_6377 ACPL_803		Nucleotide metabolism:Purine metabolism	1	-1000	1000	0	2	2.7.4.11;2.7.4.3
rxsp0868	Guanosine ribohydrolase	h2o[c] + gsn[c] -> rib-D[c] + gua[c]	(ACPL_5014)	ACPL_5014		Nucleotide metabolism:Purine metabolism	0	0	1000	0	2	3.2.2.1
rxsp0869	2'-Deoxyguanosine 5'-monophosphate phosphohydrolase	h2o[c] + dgmp[c] -> h[c] + pi[c] + dgsn[c]	(ACPL_680) or (ACPL_888)	ACPL_680 ACPL_888		Nucleotide metabolism:Purine metabolism	0	0	1000	0	2	3.1.3.5
rxsp0870	2'-Deoxyadenosine 5'-monophosphate phosphohydrolase	h2o[c] + damp[c] <=> h[c] + pi[c] + dad-2[c]	(ACPL_680) or (ACPL_888)	ACPL_680 ACPL_888		Nucleotide metabolism:Purine metabolism	1	-1000	1000	0	2	3.1.3.5
rxsp0871	Xanthosine ribohydrolase	h2o[c] + xtsn[c] -> rib-D[c] + xan[c]	(ACPL_5014)	ACPL_5014		Nucleotide metabolism:Purine metabolism	0	0	1000	0	2	3.2.2.1
rxsp0872	Deoxyadenosine aminohydrolase	h[c] + h2o[c] + dad-2[c] -> nh4[c] + din[c]	(ACPL_5523) or (ACPL_6558) or (ACPL_7764)	ACPL_5523 ACPL_6558 ACPL_7764		Nucleotide metabolism:Purine metabolism	0	0	1000	0	2	3.5.4.4
rxsp0873	Xanthosine 5'-phosphate phosphohydrolase	h2o[c] + xmp[c] -> h[c] + pi[c] + xtsn[c]	(ACPL_680) or (ACPL_888)	ACPL_680 ACPL_888		Nucleotide metabolism:Purine metabolism	0	0	1000	0	2	3.1.3.5
rxsp0874	D-Ribose 1,5-phosphomutase	r1p[c] <=> r5p[c]	(ACPL_2870)	ACPL_2870		Nucleotide metabolism:Purine metabolism	1	-1000	1000	0	2	5.4.2.2;5.4.2.7
rxsp0875	ATP D-ribose-5-phosphate pyrophosphotransferase	atp[c] + r5p[c] <=> amp[c] + prpp[c]	(ACPL_6739) or (ACPL_7788)	ACPL_6739 ACPL_7788		Nucleotide metabolism:Purine metabolism	1	-1000	1000	0	2	2.7.6.1
rxsp0876	ADPribose ribophosphohydrolase	h2o[c] + adprib[c] -> amp[c] + r5p[c]	(ACPL_3671) or (ACPL_6345)	ACPL_3671 ACPL_6345		Nucleotide metabolism:Purine metabolism	0	0	1000	0	2	3.6.1.13
rxsp0877	dGTP triphosphohydrolase	h2o[c] + dgtp[c] -> h[c] + dgsn[c] + pppi[c]	(ACPL_1452) or (ACPL_7063)	ACPL_1452 ACPL_7063		Nucleotide metabolism:Purine metabolism	0	0	1000	0	2	3.1.5.1
rxsp0878	xanthine NAD oxidoreductase	nad[c] + h2o[c] + xan[c] <=> h[c] + nadh[c] + urate[c]	(ACPL_2776)	ACPL_2776		Nucleotide metabolism:Purine metabolism	1	-1000	1000	0	2	1.17.1.4
rxsp0879	2' 3'-Cyclic AMP 3'-nucleotidohydrolase	h2o[c] + 23camp[c] <=> 3amp[c]	(ACPL_1505)	ACPL_1505		Nucleotide metabolism:Purine metabolism	1	-1000	1000	0	2	3.1.4.16
rxsp0880	5-Phospho-D-ribosylamine glycine ligase ADP-forming	gly[c] + atp[c] + pram[c] <=> h[c] + adp[c] + pi[c] + gar[c]	(ACPL_227)	ACPL_227		Nucleotide metabolism:Purine metabolism	1	-1000	1000	0	2	6.3.4.13
rxsp0881	1-5-Phospho-D-ribosyl-5-amino-4-imidazolecarboxylate carboxy-lyase	co2[c] + air[c] -> h[c] + 5aizc[c]	(ACPL_5385 and ACPL_5386)	ACPL_5385 ACPL_5386		Nucleotide metabolism:Purine metabolism	0	0	1000	0	2	4.1.1.21
rxsp0882	1-5'-Phosphoribosyl-5-amino-4-N-succinocarboxamide-imidazole	25aics[c] <=> fum[c] + aicar[c]	(ACPL_230)	ACPL_230		Nucleotide metabolism:Purine metabolism	1	-1000	1000	0	2	4.3.2.2
rxsp0883	2' 3'-Cyclic GMP 3'-nucleotidohydrolase	h2o[c] + 23cgmp[c] <=> 3gmp[c]	(ACPL_1505)	ACPL_1505		Nucleotide metabolism:Purine metabolism	1	-1000	1000	0	2	3.1.4.16
rxsp0884	hydroxyisourate hydrolase	hdoxat[c] + h2o[c] -> houdicbte[c] + h[c]	(ACPL_6613)	ACPL_6613		Nucleotide metabolism:Purine metabolism	0	0	1000	0	2	3.5.2.17
rxsp0885	rxn04456	h[c] + houdicbte[c] -> co2[c] + alltn[c]	(peg.0)	peg.0		Nucleotide metabolism:Purine metabolism	0	0	1000	0	2	4.1.1-
rxsp0886	rxn04457	h[c] + houdicbte[c] -> co2[c] + altion[c]				Nucleotide metabolism:Purine metabolism	0	0	1000	0	2		spontaneous
rxsp0887	phosphoribosylglycinamide formyltransferase 1	h2o[c] + gar[c] + methf[c] -> 2 h[c] + thf[c] + fgam[c]	(ACPL_896)	ACPL_896		Nucleotide metabolism:Purine metabolism	0	0	1000	0	3	2.1.2.2
rxsp0888	amidophosphoribosyltransferase	h2o[c] + gln-L[c] + prpp[c] -> ppi[c] + glu-L[c] + pram[c]	(ACPL_236)	ACPL_236		Nucleotide metabolism:Purine metabolism	0	0	1000	0	3	2.4.2.14
rxsp0889	phosphoribosylformylglycinamidine synthase	h2o[c] + atp[c] + gln-L[c] + fgam[c] -> h[c] + glu-L[c] + adp[c] + pi[c] + fpram[c]	(ACPL_233) or (ACPL_232)	ACPL_233 ACPL_232		Nucleotide metabolism:Purine metabolism	0	0	1000	0	3	6.3.5.3
rxsp0890	adenine phosphoribosyltransferase	ppi[c] + aicar[c] <=> prpp[c] + amimc[c]	(ACPL_6529)	ACPL_6529		Nucleotide metabolism:Purine metabolism	1	-1000	1000	0	3	2.4.2.7
rxsp0891	nucleoside-diphosphate kinase	atp[c] + dadp[c] -> adp[c] + datp[c]	(ACPL_1365)	ACPL_1365		Nucleotide metabolism:Purine metabolism	0	0	1000	0	3	2.7.4.6
rxsp0892	dITP/XTP pyrophosphatase	h2o[c] + xtp[c] -> ppi[c] + xmp[c]	(ACPL_1172)	ACPL_1172		Nucleotide metabolism:Purine metabolism	0	0	1000	0	3	3.6.1.19
rxsp0893	nucleoside-diphosphate kinase	atp[c] + dgdp[c] -> adp[c] + dgtp[c]	(ACPL_1365)	ACPL_1365		Nucleotide metabolism:Purine metabolism	0	0	1000	0	3	2.7.4.6
rxsp0894	GTP pyrophosphokinase	atp[c] + gtp[c] -> amp[c] + gdptp[c]	(ACPL_6528) or (ACPL_4785)	ACPL_6528 ACPL_4785		Nucleotide metabolism:Purine metabolism	0	0	1000	0	3	2.7.6.5
rxsp0895	guanosine 3'-diphosphate 5'-triphosphate 5'-phosphohydrolase	gdptp[c] + h2o[c] -> gdpdp[c] + pi[c] + h[c]	(ACPL_937)	ACPL_937		Nucleotide metabolism:Purine metabolism	0	0	1000	0	2	3.6.1.40;3.6.1.11
rxsp0896	nucleoside-diphosphate kinase	atp[c] + didp[c] -> adp[c] + ditp[c]	(ACPL_1365)	ACPL_1365		Nucleotide metabolism:Purine metabolism	0	0	1000	0	3	2.7.4.6
rxsp0897	dITP/XTP pyrophosphatase	h2o[c] + ditp[c] -> ppi[c] + dimp[c]	(ACPL_1172)	ACPL_1172		Nucleotide metabolism:Purine metabolism	0	0	1000	0	3	3.6.1.19
rxsp0898	ribonucleoside-diphosphate reductase subunit alpha	gdp[c] + trdrd[c] -> dgdp[c] + trdox[c] + h2o[c]	(ACPL_649)	ACPL_649		Nucleotide metabolism:Purine metabolism	0	0	1000	0	2	1.17.4.1
rxsp0899	phosphoribosylaminoimidazolesuccinocarboxamide synthase	atp[c] + 5aizc[c] + asp-L[c] <=> adp[c] + 25aics[c] + pi[c] + 2 h[c]	(ACPL_8174)	ACPL_8174		Nucleotide metabolism:Purine metabolism	1	-1000	1000	0	2	6.3.2.6
rxsp0900	10-Formyltetrahydrofolate 5'-phosphoribosyl-5-amino-4-	10fthf[c] + aicar[c] <=> thf[c] + fprica[c]	(ACPL_897)	ACPL_897		Nucleotide metabolism:Purine metabolism	1	-1000	1000	0	2	2.1.2.3
rxsp0901	Uridine 5'-monophosphate phosphohydrolase	h2o[c] + ump[c] -> h[c] + pi[c] + uri[c]	(ACPL_680) or (ACPL_888)	ACPL_680 ACPL_888		Nucleotide metabolism:Purine metabolism	0	0	1000	0	2	3.1.3.5
rxsp0902	ATP uridine 5'-phosphotransferase	atp[c] + uri[c] -> adp[c] + ump[c]	(ACPL_4365) or (ACPL_5292)	ACPL_4365 ACPL_5292		Nucleotide Metabolism:Pyrimidine metabolism	0	0	1000	0	2	2.7.1.48
rxsp0903	ATP deoxyuridine 5'-phosphotransferase	atp[c] + duri[c] <=> adp[c] + dump[c]	(ACPL_5558) or (ACPL_8201)	ACPL_5558 ACPL_8201		Nucleotide Metabolism:Pyrimidine metabolism	1	-1000	1000	0	2	2.7.1.21
rxsp0904	carbamoyl-phosphate:L-aspartate carbamoyltransferase	asp-L[c] + cbp[c] -> 2 h[c] + pi[c] + cbasp[c]	(ACPL_6477)	ACPL_6477		Nucleotide Metabolism:Pyrimidine metabolism	0	0	1000	0	4	2.1.3.2
rxsp0905	uracil phosphoribosyltransferase	prpp[c] + ura[c] <=> ppi[c] + ump[c]	(ACPL_7753) or (ACPL_6478)	ACPL_7753 ACPL_6478		Nucleotide Metabolism:Pyrimidine metabolism	1	-1000	1000	0	3	2.4.2.9
rxsp0906	cytidylate kinase/uridylate kinase	atp[c] + ump[c] <=> adp[c] + udp[c]	(ACPL_6312) or (ACPL_7259)	ACPL_6312 ACPL_7259		Nucleotide Metabolism:Pyrimidine metabolism	1	-1000	1000	0	3	2.7.4.14/2.7.4.22
rxsp0907	cytidine deaminase	h2o[c] + h[c] + cytidine[c] -> nh4[c] + uri[c]	(ACPL_7768)	ACPL_7768		Nucleotide Metabolism:Pyrimidine metabolism	0	0	1000	0	3	3.5.4.5
rxsp0908	Orotidine-5'-phosphate carboxy-lyase	h[c] + orot5p[c] -> co2[c] + ump[c]	(ACPL_6471)	ACPL_6471		Nucleotide Metabolism:Pyrimidine metabolism	0	0	1000	0	2	4.1.1.23
rxsp0909	GTP uridine 5'-phosphotransferase	uri[c] + gtp[c] -> ump[c] + gdp[c]	(ACPL_4365) or (ACPL_5292)	ACPL_4365 ACPL_5292		Nucleotide Metabolism:Pyrimidine metabolism	0	0	1000	0	2	2.7.1.48
rxsp0910	P1 P4-Bis5'-nucleosyl-tetraphosphate nucleotidohydrolase	h2o[c] + UppppU[c] -> ump[c] + utp[c]	(ACPL_963)	ACPL_963		Nucleotide Metabolism:Pyrimidine metabolism	0	0	1000	0	2	3.6.1.17
rxsp0911	Uracil hydro-lyase adding D-ribose 5-phosphate	r5p[c] + ura[c] <=> h2o[c] + psd5p[c]	(ACPL_1773 and ACPL_6321) or (ACPL_813 and ACPL_7209)	ACPL_1773 ACPL_6321 ACPL_813 ACPL_7209		Nucleotide Metabolism:Pyrimidine metabolism	1	-1000	1000	0	2	4.2.1.70
rxsp0912	Orotidine-5'-phosphate pyrophosphate phosphoribosyltransferase	prpp[c] + orot[c] <=> ppi[c] + orot5p[c]	(ACPL_8120)	ACPL_8120		Nucleotide Metabolism:Pyrimidine metabolism	1	-1000	1000	0	2	2.4.2.10
rxsp0913	2' 3'-Cyclic UMP 3'-nucleotidohydrolase	h2o[c] + 23cump[c] <=> 3ump[c]	(ACPL_1505)	ACPL_1505		Nucleotide Metabolism:Pyrimidine metabolism	1	-1000	1000	0	2	3.1.4.16
rxsp0914	2' 3'-Cyclic CMP 3'-nucleotidohydrolase	h2o[c] + 23ccmp[c] <=> 3cmp[c]	(ACPL_1505)	ACPL_1505		Nucleotide Metabolism:Pyrimidine metabolism	1	-1000	1000	0	2	3.1.4.16
rxsp0915	ucleoside triphosphate pyrophosphohydrolase	h2o[c] + dttp[c] -> ppi[c] + dtmp[c]	(ACPL_929)	ACPL_929		Nucleotide Metabolism:Pyrimidine metabolism	0	0	1000	0	2	3.6.1.19
rxsp0916	ucleoside triphosphate pyrophosphohydrolase	h2o[c] + dctp[c] -> ppi[c] + dcmp[c]	(ACPL_929)	ACPL_929		Nucleotide Metabolism:Pyrimidine metabolism	0	0	1000	0	2	3.6.1.19
rxsp0917	ucleoside triphosphate pyrophosphohydrolase	h2o[c] + atp[c] -> ppi[c] + amp[c]	(ACPL_929)	ACPL_929		Nucleotide Metabolism:Pyrimidine metabolism	0	0	1000	0	2	3.6.1.19
rxsp0918		orot[c] + succ[c] <=> dhor-S[c] + fum[c]	(ACPL_6473)	ACPL_6473		Nucleotide Metabolism:Pyrimidine metabolism	1	-1000	1000	0	2	1.3.98.1
rxsp0919	dihydroorotase	h2o[c] + dhor-S[c] <=> h[c] + cbasp[c]	(ACPL_6476)	ACPL_6476		Nucleotide Metabolism:Pyrimidine metabolism	1	-1000	1000	0	4	3.5.2.3
rxsp0920	pyrimidine-nucleoside phosphorylase	csn[c] + r1p[c] -> pi[c] + cytidine[c] + h[c]	(ACPL_7767)	ACPL_7767		Nucleotide Metabolism:Pyrimidine metabolism	0	0	1000	0	3	2.4.2.2
rxsp0921	purine-nucleoside phosphorylase	pi[c] + duri[c] + h[c] <=> 2dr1p[c] + ura[c]	(ACPL_8137)	ACPL_8137		Nucleotide Metabolism:Pyrimidine metabolism	1	-1000	1000	0	3	2.4.2.1
rxsp0922	nucleoside-diphosphate kinase	atp[c] + udp[c] -> adp[c] + utp[c]	(ACPL_1365)	ACPL_1365		Nucleotide Metabolism:Pyrimidine metabolism	0	0	1000	0	3	2.7.4.6
rxsp0923	CTP synthase	nh4[c] + atp[c] + utp[c] -> 2 h[c] + adp[c] + pi[c] + ctp[c]	(ACPL_6346)	ACPL_6346		Nucleotide Metabolism:Pyrimidine metabolism	0	0	1000	0	3	6.3.4.2
rxsp0924	CTP synthase	h2o[c] + atp[c] + gln-L[c] + utp[c] -> 2 h[c] + glu-L[c] + adp[c] + pi[c] + ctp[c]	(ACPL_6346)	ACPL_6346		Nucleotide Metabolism:Pyrimidine metabolism	0	0	1000	0	3	6.3.4.2
rxsp0925	dCTP deaminase	h2o[c] + h[c] + ctp[c] -> nh4[c] + utp[c]	(ACPL_177)	ACPL_177		Nucleotide Metabolism:Pyrimidine metabolism	0	0	1000	0	3	3.5.4.13
rxsp0926	nucleoside-diphosphate kinase	atp[c] + cdp[c] -> adp[c] + ctp[c]	(ACPL_1365)	ACPL_1365		Nucleotide Metabolism:Pyrimidine metabolism	0	0	1000	0	3	2.7.4.6
rxsp0927	cytidylate kinase	adp[c] + cdp[c] <=> atp[c] + cmp[c]	(ACPL_6312)	ACPL_6312		Nucleotide Metabolism:Pyrimidine metabolism	1	-1000	1000	0	3	2.7.4.14
rxsp0928	2'-Deoxycytidine diphosphate:oxidized-thioredoxin 2'-oxidoreductase	cdp[c] + trdrd[c] -> dcdp[c] + trdox[c] + h2o[c]	(ACPL_649) or (ACPL_650) or (ACPL_7148)	ACPL_649 ACPL_650 ACPL_7148		Nucleotide Metabolism:Pyrimidine metabolism	0	0	1000	0	2	1.17.4.1
rxsp0929	nucleoside-diphosphate kinase	atp[c] + dcdp[c] -> adp[c] + dctp[c]	(ACPL_1365)	ACPL_1365		Nucleotide Metabolism:Pyrimidine metabolism	0	0	1000	0	3	2.7.4.6
rxsp0930	cytidylate kinase	atp[c] + dcmp[c] <=> adp[c] + dcdp[c]	(ACPL_6312)	ACPL_6312		Nucleotide Metabolism:Pyrimidine metabolism	1	-1000	1000	0	3	2.7.4.14
rxsp0931	cytidine deaminase	h2o[c] + h[c] + dcyt[c] -> nh4[c] + duri[c]	(ACPL_7768)	ACPL_7768		Nucleotide Metabolism:Pyrimidine metabolism	0	0	1000	0	3	3.5.4.5
rxsp0932	dTMP kinase	atp[c] + dump[c] <=> adp[c] + dudp[c]	(ACPL_494)	ACPL_494		Nucleotide Metabolism:Pyrimidine metabolism	1	-1000	1000	0	3	2.7.4.9
rxsp0933	nucleoside-diphosphate kinase	atp[c] + dudp[c] -> adp[c] + dutp[c]	(ACPL_1365)	ACPL_1365		Nucleotide Metabolism:Pyrimidine metabolism	0	0	1000	0	3	2.7.4.6
rxsp0934	nucleoside-diphosphate kinase	atp[c] + dtdp[c] -> adp[c] + dttp[c]	(ACPL_1365)	ACPL_1365		Nucleotide Metabolism:Pyrimidine metabolism	0	0	1000	0	3	2.7.4.6
rxsp0935	dCMP deaminase (CMP)	h2o[c] + h[c] + cmp[c] -> nh4[c] + ump[c]	(ACPL_177)	ACPL_177		Nucleotide Metabolism:Pyrimidine metabolism	0	0	1000	0	3	3.5.4.13
rxsp0936	dITP/XTP pyrophosphatase	h2o[c] + dutp[c] -> ppi[c] + dump[c]	(ACPL_1172)	ACPL_1172		Nucleotide Metabolism:Pyrimidine metabolism	0	0	1000	0	3	3.6.1.19
rxsp0937	dCTP deaminase	h2o[c] + h[c] + dctp[c] -> nh4[c] + dutp[c]	(ACPL_177)	ACPL_177		Nucleotide Metabolism:Pyrimidine metabolism	0	0	1000	0	3	3.5.4.13
rxsp0938	uridine kinase	atp[c] + cytidine[c] -> cmp[c] + adp[c]	(ACPL_4365)	ACPL_4365		Nucleotide Metabolism:Pyrimidine metabolism	0	0	1000	0	2	2.7.1.48
rxsp0939	cytidine deaminase	cytidine[c] + h2o[c] + h[c] -> uri[c] + nh4[c]	(ACPL_7768)	ACPL_7768		Nucleotide Metabolism:Pyrimidine metabolism	0	0	1000	0	2	3.5.4.5
rxsp0940	Cytidine-5'-monophosphate phosphohydrolase	h2o[c] + cmp[c] -> h[c] + pi[c] + cytidine[c]	(ACPL_680) or (ACPL_888)	ACPL_680 ACPL_888		Nucleotide Metabolism:Pyrimidine metabolism	0	0	1000	0	2	3.1.3.5
rxsp0941	UTP cytidine 5'-phosphotransferase	cytidine[c] + utp[c] <=> udp[c] + cmp[c]	(ACPL_4365) or (ACPL_5292)	ACPL_4365 ACPL_5292		Nucleotide Metabolism:Pyrimidine metabolism	1	-1000	1000	0	2	2.7.1.48
rxsp0942	GTP cytidine 5'-phosphotransferase	cytidine[c] + gtp[c] -> cmp[c] + gdp[c]	(ACPL_4365) or (ACPL_5292)	ACPL_4365 ACPL_5292		Nucleotide Metabolism:Pyrimidine metabolism	0	0	1000	0	2	2.7.1.48
rxsp0943	ITP uridine 5'-phosphotransferase	uri[c] + itp[c] <=> ump[c] + idp[c]	(ACPL_4365) or (ACPL_5292)	ACPL_4365 ACPL_5292		Nucleotide Metabolism:Pyrimidine metabolism	1	-1000	1000	0	2	2.7.1.48
rxsp0944	ATP thymidine 5'-phosphotransferase	atp[c] + thymd[c] <=> adp[c] + dtmp[c]	(ACPL_5558) or (ACPL_8201)	ACPL_5558 ACPL_8201		Nucleotide Metabolism:Pyrimidine metabolism	1	-1000	1000	0	2	2.7.1.21
rxsp0945	Thymidylate 5'-phosphohydrolase	h2o[c] + dtmp[c] -> h[c] + pi[c] + thymd[c]	(ACPL_680) or (ACPL_888)	ACPL_680 ACPL_888		Nucleotide Metabolism:Pyrimidine metabolism	0	0	1000	0	2	3.1.3.35;3.1.3.5
rxsp0946	2'-Deoxycytidine 5'-monophosphate phosphohydrolase	h2o[c] + dcmp[c] -> h[c] + pi[c] + dcyt[c]	(ACPL_680) or (ACPL_888)	ACPL_680 ACPL_888		Nucleotide Metabolism:Pyrimidine metabolism	0	0	1000	0	2	3.1.3.5
rxsp0947	ATP dTMP phosphotransferase	atp[c] + dtmp[c] <=> adp[c] + dtdp[c]	(ACPL_494) or (ACPL_974)	ACPL_494 ACPL_974		Nucleotide Metabolism:Pyrimidine metabolism	1	-1000	1000	0	2	2.7.4.12;2.7.4.9
rxsp0948	5'-nucleotidase dUMP	h2o[c] + dump[c] -> h[c] + pi[c] + duri[c]	(ACPL_1512) or (ACPL_680) or (ACPL_888)	ACPL_1512 ACPL_680 ACPL_888		Nucleotide Metabolism:Pyrimidine metabolism	0	0	1000	0	2	3.1.3.5
rxsp0949	nucleoside-diphosphate kinase	atp[c] + idp[c] -> adp[c] + itp[c]	(ACPL_1365)	ACPL_1365		Nucleotide metabolism	0	0	1000	0	3	2.7.4.6
rxsp0950	guanylate kinase	atp[c] + gmp[c] <=> adp[c] + gdp[c]	(ACPL_6469)	ACPL_6469		Nucleotide metabolism	1	-1000	1000	0	3	2.7.4.8
rxsp0951	NAD kinase dTTP	nad[c] + dttp[c] <=> nadp[c] + dtdp[c]	(ACPL_6354) or (ACPL_6857)	ACPL_6354 ACPL_6857		Nucleotide metabolism	1	-1000	1000	0	2	2.7.1.23
rxsp0952	NADH dehydrogenase ubiquinone-8 & 3.5 protons	5 h[c] + nadh[c] + q8[c] -> nad[c] + 4 h[e] + q8h2[c]	(ACPL_445 and ACPL_446 and ACPL_447 and ACPL_448 and ACPL_449 and ACPL_450 and ACPL_451 and ACPL_453 and ACPL_456) or (ACPL_452 and ACPL_454 and ACPL_455 and ACPL_457 and ACPL_458) or (ACPL_736 and ACPL_740 and ACPL_741 and ACPL_742 and ACPL_743 and ACPL_744 and ACPL_745 and ACPL_746 and ACPL_747) or (ACPL_7851) or (ACPL_8067)	ACPL_445 ACPL_446 ACPL_447 ACPL_448 ACPL_449 ACPL_450 ACPL_451 ACPL_453 ACPL_456 ACPL_452 ACPL_454 ACPL_455 ACPL_457 ACPL_458 ACPL_736 ACPL_740 ACPL_741 ACPL_742 ACPL_743 ACPL_744 ACPL_745 ACPL_746 ACPL_747 ACPL_7851 ACPL_8067		Energy metabolism:Oxidative Phosphorylation	0	0	1000	0	2	1.6.5.3
rxsp0953	succinate dehydrogenase irreversible	succ[c] + q8[c] <=> fum[c] + q8h2[c]	(ACPL_1721 and ACPL_1722) or (ACPL_1722) or (ACPL_5619) or (ACPL_5619) or (ACPL_7654) or (ACPL_7654 and ACPL_7655)	ACPL_1721 ACPL_1722 ACPL_1722 ACPL_5619 ACPL_5619 ACPL_7654 ACPL_7654 ACPL_7655		Energy metabolism:Oxidative Phosphorylation	1	-1000	1000	0	2	1.3.99.1
rxsp0954	cytochrome-c reductase	q8h2[c] + 2 ficytc[c] + 2 h[c] -> q8[c] + 2 focytc[c] + 4 h[e]				Energy metabolism:Oxidative Phosphorylation	0	0	1000	0	2
rxsp0955	cytochrome-c oxidase H/e- = 2	0.5 o2[c] + 4 h[c] + 2 focytc[c] -> h2o[c] + 2 h[e] + 2 ficytc[c]	(ACPL_1156 and ACPL_1642 and ACPL_1648) or (ACPL_1642 and ACPL_1648 and ACPL_1976) or (ACPL_1642 and ACPL_1648 and ACPL_2710)	ACPL_1156 ACPL_1642 ACPL_1648 ACPL_1642 ACPL_1648 ACPL_1976 ACPL_1642 ACPL_1648 ACPL_2710		Energy metabolism:Oxidative Phosphorylation	0	0	1000	0	2	1.9.3.1
rxsp0956	ATP synthase four protons for one ATP	adp[c] + pi[c] + 4 h[e] -> 3 h[c] + atp[c] + h2o[c]	(ACPL_7347 and ACPL_7346)	ACPL_7347 ACPL_7346		Energy metabolism:Oxidative Phosphorylation	0	0	1000	0	2	3.6.3.14
rxsp0957	polyphosphate kinase	atp[c] + ppi[c] <=> adp[c] + pppi[c] + h[c]	(ACPL_7342)	ACPL_7342		Energy metabolism:Oxidative Phosphorylation	1	-1000	1000	0	3	2.7.4.1
rxsp0958	Pyrophosphate phosphohydrolase	h2o[c] + ppi[c] -> 2 h[c] + 2 pi[c]	(ACPL_8095)	ACPL_8095		Energy metabolism:Oxidative Phosphorylation	0	0	1000	0	2	3.6.1.1
rxsp0959	polyphosphate kinase	atp[c] + pi[c] + h[c] -> ppi[c] + adp[c]	(ACPL_7342)	ACPL_7342		Energy metabolism:Oxidative Phosphorylation	0	0	1000	0	3	2.7.4.1
rxsp0960	Ferredoxin NADP oxidoreductase	nadph[c] + fdxox[c] <=> nadp[c] + fdxrd[c] + h[c]	(ACPL_4665)	ACPL_4665		Energy metabolism:Oxidative Phosphorylation	1	-1000	1000	0	2	1.18.1.2
rxsp0961	TRDR(thioredoxin reductase (NADPH))	h[c] + nadph[c] + trdox[c] <=> nadp[c] + trdrd[c]	(ACPL_3583) or (ACPL_5513) or (ACPL_6856) or (ACPL_8371)	ACPL_3583 ACPL_5513 ACPL_6856 ACPL_8371		Energy metabolism:Oxidative Phosphorylation	1	-1000	1000	0	2	1.6.4.5;1.8.1.9
rxsp0962	formate dehydrogenase quinone-8 2 protons	3 h[c] + for[c] + q8[c] -> co2[c] + 2 h[e] + q8h2[c]	(ACPL_7347 and ACPL_7346)	ACPL_7347 ACPL_7346		Energy metabolism:Oxidative Phosphorylation	0	0	1000	0	2	1.2.2.1
rxsp0963	NADH dehydrogenase ubiquinone-8	q8[c] + h[c] + nadh[c] -> nad[c] + q8h2[c]	(ACPL_589) or (ACPL_5557) or (ACPL_945)	ACPL_589 ACPL_5557 ACPL_945		Energy metabolism:Oxidative Phosphorylation	0	0	1000	0	2	1.6.5.3
rxsp0964	succinate dehyrdogenase	q8[c] + fadh2[c] <=> q8h2[c] + fad[c]	(ACPL_1721 and ACPL_1722) or (ACPL_5619) or (ACPL_7654 and ACPL_7655)	ACPL_1721 ACPL_1722 ACPL_5619 ACPL_7654 ACPL_7655		Energy metabolism:Oxidative Phosphorylation	1	-1000	1000	0	2	Undetermined
rxsp0965	Nitrate reductase Ubiquinol-8	2 h[c] + q8h2[c] + no3[c] -> h2o[c] + 2 h[e] + q8[c] + no2[c]	(ACPL_8197)	ACPL_8197		Energy metabolism:Oxidative Phosphorylation	0	0	1000	0	2	1.7.99.4
rxsp0966	Glycerol-3-phosphate dehydrogenase	glyc3p[c] + q8[c] -> dhap[c] + q8h2[c]	(ACPL_5625) or (ACPL_3763) or (ACPL_3763)	ACPL_5625 ACPL_3763 ACPL_3763		Energy metabolism:Oxidative Phosphorylation	0	0	1000	0	2	1.1.99.5
rxsp0967	5 10-Methylenetetrahydromethanopterin coenzyme-F420 oxidoreductase	mthtp[c] + rcof420[c] <=> mhmpt[c] + cof420[c]	(ACPL_6050) or (ACPL_7243)	ACPL_6050 ACPL_7243		Energy metabolism:Methane metabolism	1	-1000	1000	0	2	1.5.99.11
rxsp0968	Carbonic acid hydro-lyase	co2[c] + h2o[c] -> h[c] + hco3[c]	(ACPL_1517) or (ACPL_4101)	ACPL_1517 ACPL_4101		Energy Metabolism:Nitrogen metabolism	0	0	1000	0	2	4.2.1.1
rxsp0969	nitric oxide NADPH2 oxygen oxidoreductase	2 o2[c] + nadh[c] + 2 no[c] -> h[c] + nad[c] + 2 no3[c]	(ACPL_8248)	ACPL_8248		Energy Metabolism:Nitrogen metabolism	0	0	1000	0	2	1.14.12.17
rxsp0970	nitric oxide NADPH2 oxygen oxidoreductase	2 o2[c] + nadph[c] + 2 no[c] -> h[c] + nadp[c] + 2 no3[c]	(ACPL_8248)	ACPL_8248		Energy Metabolism:Nitrogen metabolism	0	0	1000	0	2	1.14.12.17
rxsp0971	ammonium-hydroxide NADP oxidoreductase	5 h[c] + 3 nadh[c] + no2[c] -> 3 nad[c] + 2 h2o[c] + nh4[c]	(ACPL_2465 and ACPL_2467 and ACPL_2468)	ACPL_2465 ACPL_2467 ACPL_2468		Energy Metabolism:Nitrogen metabolism	0	0	1000	0	2	1.7.1.4
rxsp0972	ammonium-hydroxide NADP oxidoreductase	5 h[c] + 3 nadph[c] + no2[c] -> 3 nadp[c] + 2 h2o[c] + nh4[c]	(ACPL_1427 and ACPL_1428)	ACPL_1427 ACPL_1428		Energy Metabolism:Nitrogen metabolism	0	0	1000	0	2	1.7.1.4
rxsp0973	nitrite/sulphite reductase	no2[c] + 6 fdxrd[c] + 8 h[c] -> nh4[c] + 6 fdxox[c] + 2 h2o[c]	(ACPL_7562)	ACPL_7562		Energy Metabolism:Nitrogen metabolism	0	0	1000	0	2	1.7.7.1
rxsp0974	ATP carbamate phosphotransferase	atp[c] + co2[c] + nh4[c] <=> h[c] + adp[c] + cbp[c]	(ACPL_3997)	ACPL_3997		Energy Metabolism:Nitrogen metabolism	1	-1000	1000	0	2	2.7.2.2
rxsp0975	Sulfate adenyltransferase	atp[c] + h2o[c] + gtp[c] + so4[c] -> pi[c] + ppi[c] + gdp[c] + aps[c]	(ACPL_6475 and ACPL_6474 )	ACPL_6475 ACPL_6474		Energy metabolism:Sulfur metabolism	0	0	1000	0	2	2.7.7.4
rxsp0976	Sulfate adenyltransferase	h[c] + atp[c] + so4[c] <=> ppi[c] + aps[c]	(ACPL_7782 and ACPL_7783) or (ACPL_915)	ACPL_7782 ACPL_7783 ACPL_915		Energy metabolism:Sulfur metabolism	1	-1000	1000	0	2	2.7.7.4
rxsp0977	Taurine 2-oxoglutarate O2 oxidoreductase sulfite-forming	o2[c] + akg[c] + taur[c] -> co2[c] + so3[c] + succ[c] + amacald[c]	(ACPL_2388)	ACPL_2388		Energy metabolism:Sulfur metabolism	0	0	1000	0	2	1.14.11.17
rxsp0978	Hydrogen-sulfide ferredoxin oxidoreductase	7 h[c] + so3[c] + 3 fdxrd[c] -> 3 h2o[c] + h2s[c] + 3 fdxox[c]	(ACPL_7562)	ACPL_7562		Energy metabolism:Sulfur metabolism	0	0	1000	0	2	1.8.7.1
rxsp0979	adenylylsulfate kinase	atp[c] + aps[c] -> adp[c] + paps[c]	(ACPL_915)	ACPL_915		Energy metabolism:Sulfur metabolism	0	0	1000	0	3	2.7.1.25
rxsp0980	3'-Phospho-5'-adenylyl sulfate 3'-phosphohydrolase	paps[c] + h2o[c] -> aps[c] + pi[c] + h[c]	(ACPL_7784)	ACPL_7784		Energy metabolism:Sulfur metabolism	0	0	1000	0	2	3.1.3.7
rxsp0981	phosphoadenosine phosphosulfate reductase	trdrd[c] + paps[c] -> so3[c] + trdox[c] + pap[c]	(ACPL_7560)	ACPL_7560		Energy metabolism:Sulfur metabolism	0	0	1000	0	3	1.8.4.8
rxsp0982	FMNH2-dependent monooxygenase (methanesulfonate)	o2[c] + fmnh2[c] + mso3[c] -> h2o[c] + so3[c] + fald[c] + fmn[c]	(ACPL_2550)	ACPL_2550		Energy metabolism:Sulfur metabolism	0	0	1000	0	3	1.14.14.5
rxsp0983	adenosine 3',5'-bisphosphate 3'-phosphohydrolase	h2o[c] + pap[c] -> amp[c] + pi[c] + h[c]	(ACPL_7784)	ACPL_7784		Energy metabolism:Sulfur metabolism	0	0	1000	0	2	3.1.3.7
rxsp0984	hydrogen peroxide reductase thioredoxin	h2o2[c] + trdrd[c] -> 2 h2o[c] + trdox[c]	(ACPL_7828) or (ACPL_8372)	ACPL_7828 ACPL_8372		Energy Metabolism	0	0	1000	0	2
rxsp0985	Isochorismate pyruvate-hydrolase	h2o[c] + ichor[c] -> pyr[c] + 23ddhb[c]	(ACPL_2961)	ACPL_2961		Metabolism of terpenoids and polyketides:Biosynthesis of siderophore group nonribosomal peptides	0	0	1000	0	2	3.3.2.1
rxsp0986	isochorismate synthase	chor[c] <=> ichor[c]	(ACPL_6155)	ACPL_6155		Metabolism of terpenoids and polyketides:Biosynthesis of siderophore group nonribosomal peptides	1	-1000	1000	0	2	5.4.4.2
rxsp0987	rxn04454	ichor[c] -> pyr[c] + salc[c]	(ACPL_4958)	ACPL_4958		Metabolism of terpenoids and polyketides:Biosynthesis of siderophore group nonribosomal peptides	0	0	1000	0	2	4.1.99.-
rxsp0988	dTDP-4-dehydro-6-deoxy-D-glucose 3,5-epimerase	dtdp4d6dg[c] + 2 h[c] -> dtdprmn[c]	(ACPL_3098)	ACPL_3098		Metabolism of terpenoids and polyketides:Polyketide sugar unit biosynthesis;Biosynthesis of other secondary metabolites:Streptomycin biosynthesis	0	0	1000	0	2	5.1.3.13
rxsp0989	dTDP-6-deoxy-L-mannose NADP 4-oxidoreductase	nadp[c] + dtdprmn[c] <=> h[c] + nadph[c] + dtdp4d6dm[c]	(ACPL_3095) or (ACPL_3183) or (ACPL_4291)	ACPL_3095 ACPL_3183 ACPL_4291		Metabolism of terpenoids and polyketides:Polyketide sugar unit biosynthesis;Biosynthesis of other secondary metabolites:Streptomycin biosynthesis	1	-1000	1000	0	2	1.1.1.133
rxsp0990	trans trans-Farnesyl-diphosphate isopentenyl-diphosphate	frdp[c] + ipdp[c] -> ppi[c] + ggdp[c]	(ACPL_1708) or (ACPL_255) or (ACPL_3947)	ACPL_1708 ACPL_255 ACPL_3947		Metabolism of terpenoids and polyketides:Terpenoid backbone biosynthesis	0	0	1000	0	2	2.5.1.29
rxsp0991	Geranylgeranyl-diphosphate:geranylgeranyl-diphosphate geranylgeranyltransferase	2 ggdp[c] -> prdip[c] + ppi[c]	(ACPL_256)	ACPL_256		Metabolism of terpenoids and polyketides:Terpenoid backbone biosynthesis	0	0	1000	0	2	2.5.1.32
rxsp0992	geranylgeranyl-diphosphate geranylgeranyltransferase	prdip[c] -> 15cisp[c] + ppi[c]	(ACPL_256)	ACPL_256		Metabolism of terpenoids and polyketides:Terpenoid backbone biosynthesis	0	0	1000	0	2	2.5.1.32
rxsp0993	Isopentenyl-diphosphate delta3-delta2-isomerase	ipdp[c] <=> dmpp[c]	(ACPL_253)	ACPL_253		Metabolism of terpenoids and polyketides:Terpenoid backbone biosynthesis	1	-1000	1000	0	2	5.3.3.2
rxsp0994	1-deoxy-D-xylulose-5-phosphate synthase	pyr[c] + h[c] + g3p[c] -> co2[c] + dxyl5p[c]	(ACPL_7098)	ACPL_7098		Metabolism of terpenoids and polyketides:Terpenoid backbone biosynthesis	0	0	1000	0	3	2.2.1.7
rxsp0995	1-deoxy-D-xylulose-5-phosphate reductoisomerase	h[c] + nadph[c] + dxyl5p[c] <=> nadp[c] + 2me4p[c]	(ACPL_7249)	ACPL_7249		Metabolism of terpenoids and polyketides:Terpenoid backbone biosynthesis	1	-1000	1000	0	3	1.1.1.267
rxsp0996	2-C-methyl-D-erythritol 4-phosphate cytidylyltransferase	ctp[c] + 2me4p[c] -> ppi[c] + 4c2me[c]	(ACPL_8037)	ACPL_8037		Metabolism of terpenoids and polyketides:Terpenoid backbone biosynthesis	0	0	1000	0	3	2.7.7.60
rxsp0997	4-diphosphocytidyl-2-C-methyl-D-erythritol kinase	atp[c] + 4c2me[c] -> adp[c] + 2p4c2me[c]	(ACPL_7794)	ACPL_7794		Metabolism of terpenoids and polyketides:Terpenoid backbone biosynthesis	0	0	1000	0	3	2.7.1.148
rxsp0998	2-C-methyl-D-erythritol 2,4-cyclodiphosphate synthase	2p4c2me[c] -> cmp[c] + 2mecdp[c]	(ACPL_8036)	ACPL_8036		Metabolism of terpenoids and polyketides:Terpenoid backbone biosynthesis	0	0	1000	0	3	4.6.1.12
rxsp0999	(E)-4-hydroxy-3-methylbut-2-enyl-diphosphate synthase	nadh[c] + 2mecdp[c] + h[c] -> nad[c] + h2o[c] + h2mb4p[c]	(ACPL_7247)	ACPL_7247		Metabolism of terpenoids and polyketides:Terpenoid backbone biosynthesis	0	0	1000	0	3	1.17.7.1
rxsp1000	4-hydroxy-3-methylbut-2-enyl diphosphate reductase	nadh[c] + h[c] + h2mb4p[c] -> nad[c] + h2o[c] + ipdp[c]	(ACPL_7699)	ACPL_7699		Metabolism of terpenoids and polyketides:Terpenoid backbone biosynthesis	0	0	1000	0	3	1.17.1.2
rxsp1001	4-hydroxy-3-methylbut-2-enyl diphosphate reductase	nadh[c] + h[c] + h2mb4p[c] -> nad[c] + h2o[c] + dmpp[c]	(ACPL_7699)	ACPL_7699		Metabolism of terpenoids and polyketides:Terpenoid backbone biosynthesis	0	0	1000	0	3	1.17.1.2
rxsp1002	dimethylallyltranstransferase	dmpp[c] + ipdp[c] <=> grdp[c] + ppi[c]	(ACPL_1708) and (ACPL_255) and (ACPL_3947)	ACPL_1708 ACPL_255 ACPL_3947		Metabolism of terpenoids and polyketides:Terpenoid backbone biosynthesis	1	-1000	1000	0	2	2.5.1.1
rxsp1003	(2E,6E)-farnesyl diphosphate synthase	grdp[c] + ipdp[c] <=> frdp[c] + ppi[c]	(ACPL_1708) and (ACPL_255) and (ACPL_3947)	ACPL_1708 ACPL_255 ACPL_3947		Metabolism of terpenoids and polyketides:Terpenoid backbone biosynthesis	1	-1000	1000	0	2	2.5.1.10
rxsp1004	all-trans-octaprenyl-diphosphate synthase	frdp[c] + 5 ipdp[c] -> octdp[c] + 5 ppi[c]				Metabolism of terpenoids and polyketides:Terpenoid backbone biosynthesis	0	0	1000	0	2	2.5.1.90
rxsp1005	undecaprenyl diphosphate synthase	frdp[c] + 8 ipdp[c] <=> 8 ppi[c] + udcpdp[c]	(ACPL_1421)	ACPL_1421		Metabolism of terpenoids and polyketides:Terpenoid backbone biosynthesis	1	-1000	1000	0	3	2.5.1.31
rxsp1006	2-epi-5-epi-valiolone synthase	s7p[c] + nad[c] -> 25evne[c] + pi[c] + nadh[c] + 2 h[c]	(ACPL_3680)	ACPL_3680	AcbC	Acarbose metabolites	0	0	1000	0	4	4.2.3.4
rxsp1007	2-epi-5-epi-valiolone 7-kinase	25evne[c] + atp[c] -> 25evne7p[c] + adp[c] + h[c]	(ACPL_3676)	ACPL_3676	AcbM	Acarbose metabolites	0	0	1000	0	4	2.7.1.-
rxsp1008	2-epi-5-epi-valiolone-7-phosphate 2-epimerase	25evne7p[c] -> 5evne7p[c]	(ACPL_3679)	ACPL_3679	AcbO	Acarbose metabolites	0	0	1000	0	4
rxsp1009	cyclitol dehydrogenase	5evne7p[c] + nadh[c] + h[c] -> 5evlol7p[c] + nad[c]	(ACPL_3677)	ACPL_3677	AcbL	Acarbose metabolites	0	0	1000	0	4	1.1.1.-
rxsp1010	cyclitol oxidoreductase	5evlol7p[c] + 2 h[c] -> 1evnol7p[c] + h2o[c]	(ACPL_3678)	ACPL_3678	AcbN	Acarbose metabolites	0	0	1000	0	4	1.1.1.-
rxsp1011	1-epi-valienol-7-phosphate 1-kinase	atp[c] + 1evnol7p[c] -> 1evnol17p[c] + adp[c]	(ACPL_3668)	ACPL_3668	AcbU	Acarbose metabolites	0	0	1000	0	0
rxsp1012	1-epi-valienol-1,7-bisphosphate-1-adenylyltransferase	atp[c] + 1evnol17p[c] + h2o[c] -> ndpvnol7p[c] + pi[c] + h[c]	(ACPL_3670)	ACPL_3670	AcbR	Acarbose metabolites	0	0	1000	0	0	2.7.7.27
rxsp1013	glycosyltransferase	dtdp4addg[c] + ndpvnol7p[c] -> dtdpase7p[c] + adp[c] + pi[c]	(ACPL_3669) and (ACPL_3672)	ACPL_3669 ACPL_3672	AcbIS	Acarbose metabolites	0	0	1000	0	1	2.4.1.-
rxsp1014		dtdpase7p[c] + malt[c] -> acar7p[c] + dtdp[c] + 4 h[c]	(ACPL_3672) and (ACPL_3673)	ACPL_3672 ACPL_3673	AcbIJ	Acarbose metabolites	0	0	1000	0	1
rxsp1015	acarviose transferase	acar[e] + glc-D[e] -> com2[e] + malt[e]	(ACPL_3684)	ACPL_3684	AcbD	Acarbose metabolites	0	0	1000	0	4	2.4.1.19
rxsp1016	acarviose transferase	acar[e] + malttr[e] -> com4b[e] + malt[e]	(ACPL_3684)	ACPL_3684	AcbD	Acarbose metabolites	0	0	1000	0	4	2.4.1.19
rxsp1017	Alpha-amylase	starch[e] + 5 h2o[e] -> 6 glc-D[e]	(ACPL_3683) and (ACPL_3663)	ACPL_3683 ACPL_3663	AcbEZ	Acarbose metabolites	0	0	1000	0	4	3.2.1.1
rxsp1018	acarviose transferase	acar[e] + glc-D[e] -> acarglc[e] + h2o[e]	(ACPL_3684)	ACPL_3684	AcbD	Acarbose metabolites	0	0	1000	0	4	2.4.1.19
rxsp1019	acarviose transferase	acar[e] + malt[e] -> acarmalt[e] + h2o[e]	(ACPL_3684)	ACPL_3684	AcbD	Acarbose metabolites	0	0	1000	0	4	2.4.1.19
rxsp1020	acarviose transferase	acar[e] + sucr[e] -> acarsucr[e] + h2o[e]	(ACPL_3684)	ACPL_3684	AcbD	Acarbose metabolites	0	0	1000	0	4	2.4.1.19
rxsp1021	acarviose transferase	acar[e] + malttr[e] -> acarmalttr[e] + h2o[e]	(ACPL_3684)	ACPL_3684	AcbD	Acarbose metabolites	0	0	1000	0	4	2.4.1.19
rxsp1022	acarviose transferase	acar[e] + malthx[e] -> acarmalthx[e] + h2o[e]	(ACPL_3684)	ACPL_3684	AcbD	Acarbose metabolites	0	0	1000	0	4	2.4.1.19
rxsp1023	acarglc transport via ABC system	atp[c] + acarglc[c] + h[c] -> acarglc7p[c] + adp[c] + h2o[c]	(ACPL_3675)	ACPL_3675	AcbK	Acarbose metabolites	0	0	1000	0	4
rxsp1024	acarmalt transport via ABC system	atp[c] + acarmalt[c] -> acarmalt7p[c] + adp[c] + h[c]	(ACPL_3675)	ACPL_3675	AcbK	Acarbose metabolites	0	0	1000	0	4
rxsp1025	acarsucr transport via ABC system	atp[c] + acarsucr[c] -> acarsucr7p[c] + adp[c] + h[c]	(ACPL_3675)	ACPL_3675	AcbK	Acarbose metabolites	0	0	1000	0	4
rxsp1026	acarmalttr transport via ABC system	atp[c] + acarmalttr[c] -> acarmalttr7p[c] + adp[c] + h[c]	(ACPL_3675)	ACPL_3675	AcbK	Acarbose metabolites	0	0	1000	0	4
rxsp1027	acarmalthx transport via ABC system	atp[c] + acarmalthx[c] -> acarmalthx7p[c] + adp[c] + h[c]	(ACPL_3675)	ACPL_3675	AcbK	Acarbose metabolites	0	0	1000	0	4
rxsp1028	acarbose 4-alpha-glucanotransferase	acarglc7p[c] + 2 h2o[c] -> acar7p[c] + glc-D[c] + 2 h[c]	(ACPL_3674)	ACPL_3674	AcbQ	Acarbose metabolites	0	0	1000	0	0	2.4.1.25
rxsp1029	acarbose 4-alpha-glucanotransferase	acarmalt7p[c] + h2o[c] -> acar7p[c] + malt[c]	(ACPL_3674)	ACPL_3674	AcbQ	Acarbose metabolites	0	0	1000	0	0	2.4.1.25
rxsp1030	acarbose 4-alpha-glucanotransferase	acarsucr7p[c] + h2o[c] -> acar7p[c] + sucr[c]	(ACPL_3674)	ACPL_3674	AcbQ	Acarbose metabolites	0	0	1000	0	0	2.4.1.25
rxsp1031	acarbose 4-alpha-glucanotransferase	acarmalttr7p[c] + h2o[c] -> acar7p[c] + malttr[c]	(ACPL_3674)	ACPL_3674	AcbQ	Acarbose metabolites	0	0	1000	0	0	2.4.1.25
rxsp1032	acarbose 4-alpha-glucanotransferase	acarmalthx7p[c] + h2o[c] -> acar7p[c] + malthx[c]	(ACPL_3674)	ACPL_3674	AcbQ	Acarbose metabolites	0	0	1000	0	0	2.4.1.25
rxsp1033		acar7p[c] -> comc7p[c]	(ACPL_6622)	ACPL_6622	TreY	Acarbose metabolites	0	0	1000	0	4	5.4.99.15
rxsp1034	dTTP alpha-D-glucose-1-phosphate thymidylyltransferase	dttp[c] + g1p[c] <=> dtdpglc[c] + ppi[c]	(ACPL_3682)	ACPL_3682	AcbA	Acarbose metabolites	1	-1000	1000	0	4	2.7.7.24;2.7.7.33
rxsp1035	dTDPglucose 4 6-hydro-lyase	dtdpglc[c] <=> h2o[c] + dtdp4d6dg[c]	(ACPL_3096) or (ACPL_3681)	ACPL_3096 ACPL_3681	AcbB	Acarbose metabolites	1	-1000	1000	0	4	4.2.1.46
rxsp1036	dTDP-4-keto-6-deoxy-glucose 4-aminotransferase	dtdp4d6dg[c] + glu-L[c] <=> dtdp4addg[c] + akg[c]	(ACPL_3667)	ACPL_3667	AcbV	Acarbose metabolites	1	-1000	1000	0	4	2.6.1.33
rxsp1037	UDP-N-acetylmuramoyl-L-alanyl-D-glutamate meso-2 6-	atp[c] + uamag[c] + 26dap-M[c] -> h[c] + adp[c] + pi[c] + ugmd[c]	(ACPL_1757)	ACPL_1757		Other metabolic function(Glycan biosynthesis and metabolism:Peptidoglycan biosynthesis)	0	0	1000	0	2	6.3.2.13
rxsp1038	UDP-N-acetylglucosamine-N-acetylmuramyl-pentapeptidepyrophosphoryl-undecaprenol N-acetylglucosamine transferase	uacgam[c] + uagmda[c] <=> udp[c] + uaagmda[c]	(ACPL_1761)	ACPL_1761		Other metabolic function(Glycan biosynthesis and metabolism:Peptidoglycan biosynthesis)	1	-1000	1000	0	2	2.4.1.227
rxsp1039	Undecaprenyl-diphosphate phosphohydrolase	h2o[c] + udcpdp[c] -> h[c] + pi[c] + udcpp[c]	(ACPL_3286) or (ACPL_4305)	ACPL_3286 ACPL_4305		Other metabolic function(Glycan biosynthesis and metabolism:Peptidoglycan biosynthesis)	0	0	1000	0	2	3.6.1.27
rxsp1040	UDPMurAcoyl-L-Ala-D-gamma-Glu-L-Lys-D-Ala-D-Ala undecaprenyl-	udcpp[c] + ugmda[c] <=> ump[c] + uagmda[c]	(ACPL_1759) or (ACPL_4935)	ACPL_1759 ACPL_4935		Other metabolic function(Glycan biosynthesis and metabolism:Peptidoglycan biosynthesis)	1	-1000	1000	0	2	2.7.8.13
rxsp1041	D-AlanineD-Alanine ligase ADP-forming	atp[c] + 2 ala-D[c] <=> h[c] + adp[c] + pi[c] + alaala[c]	(ACPL_7334) or (ACPL_8376)	ACPL_7334 ACPL_8376		Other metabolic function(Glycan biosynthesis and metabolism:Peptidoglycan biosynthesis)	1	-1000	1000	0	2	6.3.2.4
rxsp1042	Undecaprenyl-diphospho-N-acetylmuramoyl-N-acetylglucosamine-	atp[c] + nh4[c] + uaaGgla[c] -> h[c] + adp[c] + pi[c] + uaaGgtla[c]	(ACPL_1564) or (ACPL_1578)	ACPL_1564 ACPL_1578		Other metabolic function(Glycan biosynthesis and metabolism:Peptidoglycan biosynthesis)	0	0	1000	0	2	6.3.1.2
rxsp1043	UDP-N-acetylmuramoyl-L-alanyl-D-glutamyl-L-lysine:alanyl-D-alanine ligase	atp[c] + alaala[c] + uGgl[c] -> uGgla[c] + adp[c] + pi[c] + h[c]	(ACPL_1758)	ACPL_1758		Other metabolic function(Glycan biosynthesis and metabolism:Peptidoglycan biosynthesis)	0	0	1000	0	2	6.3.2.10
rxsp1044	UDPMurAcoyl-L-Ala-D-gamma-Glu-L-Lys-D-Ala-D-Ala undecaprenyl-	udcpp[c] + uGgla[c] <=> ump[c] + uaGgla[c]	(ACPL_1759) or (ACPL_4935)	ACPL_1759 ACPL_4935		Other metabolic function(Glycan biosynthesis and metabolism:Peptidoglycan biosynthesis)	1	-1000	1000	0	2	2.7.8.13
rxsp1045	UDP-N-acetylglucosamine-N-acetylmuramyl-pentapeptidepyrophosphoryl-undecaprenol N-acetylglucosamine transferase	uacgam[c] + uaGgla[c] <=> udp[c] + uaaGgla[c]	(ACPL_1761)	ACPL_1761		Other metabolic function(Glycan biosynthesis and metabolism:Peptidoglycan biosynthesis)	1	-1000	1000	0	2	2.4.1.227
rxsp1046	minor teichoic acid synthesis (n=30)	h2o[c] + 30 udpg[c] + 30 uacgala[c] -> 30 udp[c] + 30 ump[c] + tcam_bs[c]	(ACPL_7803)	ACPL_7803		Other metabolic function(Glycan biosynthesis and metabolism)	0	0	1000	0	1
rxsp1047	dTDP-4-dehydro-6-deoxy-D-glucose 3 5-epimerase	dtdp4d6dg[c] -> dtdp4d6dm[c]	(ACPL_3098)	ACPL_3098		Other metabolic function(Biosynthesis of other secondary metabolites:Streptomycin biosynthesis)	0	0	1000	0	2	5.1.3.13
rxsp1048	4-Nitrophenyl phosphate phosphohydrolase	h2o[c] + nphap[c] -> h[c] + pi[c] + 4hyne[c]	(ACPL_6867)	ACPL_6867		Other metabolic function(Xenobiotics biodegradation and metabolism:Aminobenzoate degradation)	0	0	1000	0	2	3.1.3.1
rxsp1049	R07700	3 h[c] + o2[c] + Aniline[c] -> nh4[c] + catechol[c]	(ACPL_1211)	ACPL_1211		Other metabolic function(Xenobiotics biodegradation and metabolism:Aminobenzoate degradation)	0	0	1000	0	3	1.14.-.-
rxsp1050	4-Carboxymethylbut-3-en-4-olide enol-lactonohydrolase	5odhf2a[c] + h2o[c] -> h[c] + 3oxadp[c]	(ACPL_2370) or (ACPL_4466) or (ACPL_7946)	ACPL_2370 ACPL_4466 ACPL_7946		Other metabolic function(Xenobiotics biodegradation and metabolism:Benzoate degradation)	0	0	1000	0	2	3.1.1.24
rxsp1051	3-oxoadipate CoA-transferase	succoa[c] + 3oxadp[c] -> oxadpcoa[c] + succ[c]	(ACPL_2753) and (ACPL_2754)	ACPL_2753 ACPL_2754		Other metabolic function(Xenobiotics biodegradation and metabolism:Benzoate degradation)	0	0	1000	0	2	2.3.8.6
rxsp1052	4-oxalocrotonate tautomerase	2hmc[c] <=> oxalc[c]	(ACPL_4254)	ACPL_4254		Other metabolic function(Xenobiotics biodegradation and metabolism:Benzoate degradation)	1	-1000	1000	0	2	5.3.2.-
rxsp1053	2-Carboxy-2 5-dihydro-5-oxofuran-2-acetate lyase decyclizing	2c25dho[c] <=> h[c] + 3cmuc[c]	(ACPL_2369)	ACPL_2369		Other metabolic function(Xenobiotics biodegradation and metabolism:Benzoate degradation)	1	-1000	1000	0	2	5.5.1.2
rxsp1054	4-Carboxymuconolactone carboxy-lyase	h[c] + 2c25dho[c] -> 5odhf2a[c] + co2[c]	(ACPL_4034)	ACPL_4034		Other metabolic function(Xenobiotics biodegradation and metabolism:Benzoate degradation)	0	0	1000	0	2	4.1.1.44
rxsp1055	Protocatechuate oxygen 3 4-oxidoreductase decyclizing	o2[c] + 34dhbz[c] -> 2 h[c] + 3cmuc[c]	(ACPL_4750 and ACPL_4752)	ACPL_4750 ACPL_4752		Other metabolic function(Xenobiotics biodegradation and metabolism:Benzoate degradation)	0	0	1000	0	2	1.13.11.3
rxsp1056	4-hydroxybenzoate 3-monooxygenase	4hbz[c] + nadph[c] + o2[c] + h[c] -> 34dhbz[c] + nadp[c] + h2o[c]	(ACPL_2365)	ACPL_2365		Other metabolic function(Xenobiotics biodegradation and metabolism:Benzoate degradation)	0	0	1000	0	2	1.14.13.2
rxsp1057	(3S)-3-hydroxyacyl-CoA hydro-lyase	5c2pcoa[c] + h2o[c] -> 3hadpcoa[c]	(ACPL_2500) or (ACPL_4503)	ACPL_2500 ACPL_4503		Other metabolic function(Xenobiotics biodegradation and metabolism:Caprolactam degradation)	0	0	1000	0	2	4.2.1.17
rxsp1058	S-3-hydroxyacyl-CoA NAD oxidoreductase	nad[c] + 3hadpcoa[c] <=> h[c] + nadh[c] + oxadpcoa[c]	(ACPL_2500) or (ACPL_2500 and ACPL_7091) or (ACPL_2500 and ACPL_7436)	ACPL_2500 ACPL_2500 ACPL_7091 ACPL_2500 ACPL_7436		Other metabolic function(Xenobiotics biodegradation and metabolism:Caprolactam degradation)	1	-1000	1000	0	2	1.1.1.35
rxsp1059	Benzene 1,2-dioxygenase system ferredoxin subunit	anth[c] + nadh[c] + o2[c] + 3 h[c] -> catechol[c] + co2[c] + nh4[c] + nad[c]	(ACPL_1873)	ACPL_1873		Other metabolic function(Xenobiotics biodegradation and metabolism:Chloroalkane and chloroalkene degradation)	0	0	1000	0	2	1.14.12.1
rxsp1060	aldehyde dehydrogenase (formaldehyde, NAD) formaldehyde dehydrogenase	nad[c] + h2o[c] + fald[c] -> nadh[c] + 2 h[c] + for[c]	(ACPL_4766)	ACPL_4766		Other metabolic function(Xenobiotics biodegradation and metabolism:Chloroalkane and chloroalkene degradation)	0	0	1000	0	4	1.21.4.6
rxsp1061	Salicylate 1-monooxygenase	o2[c] + nadh[c] + salc[c] + 2 h[c] -> co2[c] + nad[c] + catechol[c] + h2o[c]	(ACPL_6577)	ACPL_6577		Other metabolic function	0	0	1000	0	2	1.14.13.1
rxsp1062	superoxide dismutase	2 o2s[c] -> o2[c] + h2o2[c]	(ACPL_279)	ACPL_279		Other metabolic function	0	0	1000	0	3	1.15.1.1
rxsp1063	alanine dehydrogenase (ald)	nad[c] + h2o[c] + gly[c] -> nh4[c] + nadh[c] + h[c] + glx[c]	(ACPL_5389)	ACPL_5389		Other metabolic function	0	0	1000	0	3	1.4.1.1
rxsp1064	FMNH2-dependent monooxygenase (butanesulfonate)	o2[c] + fmnh2[c] + buts[c] -> h2o[c] + so3[c] + btal[c] + fmn[c]	(ACPL_2550)	ACPL_2550		Other metabolic function	0	0	1000	0	3	1.14.14.5
rxsp1065	FMNH2-dependent monooxygenase	o2[c] + fmnh2[c] + istnt[c] -> h2o[c] + so3[c] + gcald[c] + fmn[c]	(ACPL_2550 )	ACPL_2550		Other metabolic function	0	0	1000	0	3	1.14.14.5
rxsp1066	FMNH2-dependent monooxygenase (ethanesulfonate)	o2[c] + fmnh2[c] + eths[c] -> h2o[c] + so3[c] + acald[c] + fmn[c]	(ACPL_2550)	ACPL_2550		Other metabolic function	0	0	1000	0	3	1.14.14.5
rxsp1067	FMNH2-dependent monooxygenase (sulfoacetate)	o2[c] + fmnh2[c] + sula[c] -> h2o[c] + so3[c] + glx[c] + fmn[c]	(ACPL_2550)	ACPL_2550		Other metabolic function	0	0	1000	0	3	1.14.14.5
rxsp1068	acetyl-CoA acyltransferase (fadA)	accoa[c] + succoa[c] <=> coa[c] + oxadpcoa[c]	(ACPL_948)	ACPL_948		Other metabolic function	1	-1000	1000	0	3	2.3.1.16
rxsp1069	10-Formyltetrahydrofolate L-glutamate ligase ADP-forming	atp[c] + glu-L[c] + 10fthf[c] -> h[c] + adp[c] + pi[c] + fthfglu[c]	(ACPL_1361)	ACPL_1361		Other metabolic function	0	0	1000	0	2	6.3.2.12
rxsp1070	NG NG-Dimethyl-L-arginine dimethylamidohydrolase	h2o[c] + ngarg[c] -> citr-L[c] + dma[c]	(ACPL_7531) or (ACPL_8312)	ACPL_7531 ACPL_8312		Other metabolic function	0	0	1000	0	2	3.5.3.18
rxsp1071	trans-4-Hydroxy-L-proline NAD oxidoreductase	fad[c] + 4hpro-LT[c] <=> fadh2[c] + 1p3h5c[c]	(ACPL_5475) or (ACPL_7874)	ACPL_5475 ACPL_7874		Other metabolic function	1	-1000	1000	0	2	1.5.1.12
rxsp1072	UDP-N-acetyl-D-mannosamine N-acetyl-beta-D-	unaga[c] + uacmam[c] <=> udp[c] + acgenol[c]	(ACPL_905)	ACPL_905		Other metabolic function	1	-1000	1000	0	2	2.4.1.187
rxsp1073	S-adenosyl-L-methionine E-prop-1-ene-1 2 3-tricarboxylate	amet[c] + acon-T[c] <=> ahcys[c] + aconm[c]	(ACPL_6559)	ACPL_6559		Other metabolic function	1	-1000	1000	0	2	2.1.1.144
rxsp1074	rxn04132	h2o[c] + hdoxat[c] -> co2[c] + altion[c]				Other metabolic function	0	0	1000	0	2		spontaneous
rxsp1075	rxn04133	h2o[c] + hdoxat[c] -> co2[c] + alltn[c]				Other metabolic function	0	0	1000	0	2		spontaneous
rxsp1076	NCAIR synthetase and NCAIR mutase	atp[c] + air[c] + hco3[c] -> h[c] + adp[c] + pi[c] + 5aizc[c]	(ACPL_7782 and ACPL_7783)	ACPL_7782 ACPL_7783		Other metabolic function	0	0	1000	0	2
rxsp1077	aldehyde dehydrogenase aminoacetaldehyde NAD	nad[c] + h2o[c] + amacald[c] <=> 2 h[c] + gly[c] + nadh[c]	(ACPL_7230) or (ACPL_1056 and ACPL_7756) or (ACPL_1056)	ACPL_7230 ACPL_1056 ACPL_7756 ACPL_1056		Other metabolic function	1	-1000	1000	0	2
rxsp1078	FMN-dependent monooxygenase taurine	o2[c] + fmnh2[c] + taur[c] -> h2o[c] + so3[c] + fmn[c] + amacald[c]	(ACPL_2550) or (ACPL_2785)	ACPL_2550 ACPL_2785		Other metabolic function	0	0	1000	0	2
rxsp1079	peptide-methionine thioredoxin-disulfide S-oxidoreductase	h2o[c] + trdox[c] + pmnie[c] <=> trdrd[c] + pmoxd[c]	(ACPL_7078)	ACPL_7078		Other metabolic function	1	-1000	1000	0	2	1.8.4.12
rxsp1080	Acetoin dehydrogenase	nad[c] + coa[c] + actn-R[c] <=> h[c] + acald[c] + nadh[c] + accoa[c]	(ACPL_3123)	ACPL_3123		Other metabolic function	1	-1000	1000	0	2
rxsp1081	FMN-dependent monooxygenase hexanesulfonate	o2[c] + fmnh2[c] + hexs[c] -> h2o[c] + so3[c] + fmn[c] + hxal[c]	(ACPL_2550) or (ACPL_2785)	ACPL_2550 ACPL_2785		Other metabolic function	0	0	1000	0	2
rxsp1082	Polyglycerol-phosphate alpha-glucosyltransferase	45 udpg[c] + ptac[c] <=> ptag[c] + 45 udp[c]	(ACPL_1663)	ACPL_1663		Other metabolic function	1	-1000	1000	0	2	2.4.1.52
rxsp1083	palmitoyl-lipoteichoic acid synthesis n=24 linked glucose substituted	24 udpg[c] + palac[c] <=> 24 udp[c] + palacg[c]	(ACPL_1663)	ACPL_1663		Other metabolic function	1	-1000	1000	0	2	2.4.1.52
rxsp1084	myristoyl-lipoteichoic acid synthesis n=24 linked glucose substituted	24 udpg[c] + mlpac[c] <=> 24 udp[c] + mlpacg[c]	(ACPL_1663)	ACPL_1663		Other metabolic function	1	-1000	1000	0	2	2.4.1.52
rxsp1085	stearoyl-lipoteichoic acid synthesis n=24 linked glucose substituted	24 udpg[c] + stlpac[c] <=> 24 udp[c] + stlpacg[c]	(ACPL_1663)	ACPL_1663		Other metabolic function	1	-1000	1000	0	2	2.4.1.52
rxsp1086	isoheptadecanoyl-lipoteichoic acid synthesis n=24 linked glucose substituted	24 udpg[c] + isopac[c] <=> 24 udp[c] + isopacg[c]	(ACPL_1663)	ACPL_1663		Other metabolic function	1	-1000	1000	0	2	2.4.1.52
rxsp1087	anteisoheptadecanoyl-lipoteichoic acid synthesis n=24 linked glucose substituted	24 udpg[c] + aclchac[c] <=> 24 udp[c] + aclchacg[c]	(ACPL_1663)	ACPL_1663		Other metabolic function	1	-1000	1000	0	2	2.4.1.52
rxsp1088	isotetradecanoyl-lipoteichoic acid synthesis n=24 linked glucose substituted	24 udpg[c] + isocpac[c] <=> 24 udp[c] + isocpacg[c]	(ACPL_1663)	ACPL_1663		Other metabolic function	1	-1000	1000	0	2	2.4.1.52
rxsp1089	isopentadecanoyl-lipoteichoic acid synthesis n=24 linked glucose substituted	isopa[c] + 24 udpg[c] <=> 24 udp[c] + isopags[c]	(ACPL_1663)	ACPL_1663		Other metabolic function	1	-1000	1000	0	2	2.4.1.52
rxsp1090	anteisopentadecanoyl-lipoteichoic acid synthesis n=24 linked glucose substituted	24 udpg[c] + antepac[c] <=> 24 udp[c] + antepacg[c]	(ACPL_1663)	ACPL_1663		Other metabolic function	1	-1000	1000	0	2	2.4.1.52
rxsp1091	isohexadecanoyl-lipoteichoic acid synthesis n=24 linked glucose substituted	24 udpg[c] + isacid[c] <=> 24 udp[c] + isohexac[c]	(ACPL_1663)	ACPL_1663		Other metabolic function	1	-1000	1000	0	2	2.4.1.52
tr_comc7p/atp		atp[c] + comc7p[c] + 2 h2o[c] -> comc[e] + adp[c] + 2 pi[c] + h[c]				transporting subsystem	0	0	1000	0	4
tr_acar7p/atp		atp[c] + acar7p[c] + 2 h2o[c] -> acar[e] + adp[c] + 2 pi[c] + h[c]	(ACPL_3666) and (ACPL_3665) and (ACPL_3664)	ACPL_3666 ACPL_3665 ACPL_3664	AcbWXY	transporting subsystem	0	0	1000	0	4
tr_acarglc/atp	acarglc transport via ABC system	atp[c] + acarglc[e] + h2o[c] -> acarglc[c] + adp[c] + pi[c] + h[c]	(ACPL_6402 and (ACPL_3200 or ACPL_4618 or ACPL_5585 or ACPL_6401 or ACPL_6726) and (ACPL_3782 or ACPL_5386 or ACPL_6400))	ACPL_6402 ACPL_3200 ACPL_4618 ACPL_5585 ACPL_6401 ACPL_6726 ACPL_3782 ACPL_5386 ACPL_6400	MalEFG	transporting subsystem	0	0	1000	0	4
tr_acarmalt/atp	acarmalt transport via ABC system	atp[c] + acarmalt[e] + h2o[c] -> acarmalt[c] + adp[c] + pi[c] + h[c]	(ACPL_6402 and (ACPL_3200 or ACPL_4618 or ACPL_5585 or ACPL_6401 or ACPL_6726) and (ACPL_3782 or ACPL_5386 or ACPL_6400))	ACPL_6402 ACPL_3200 ACPL_4618 ACPL_5585 ACPL_6401 ACPL_6726 ACPL_3782 ACPL_5386 ACPL_6400	MalEFG	transporting subsystem	0	0	1000	0	4
tr_acarmalthx/atp	acarmalthx transport via ABC system	atp[c] + acarmalthx[e] + h2o[c] -> acarmalthx[c] + adp[c] + pi[c] + h[c]	(ACPL_6402 and (ACPL_3200 or ACPL_4618 or ACPL_5585 or ACPL_6401 or ACPL_6726) and (ACPL_3782 or ACPL_5386 or ACPL_6400))	ACPL_6402 ACPL_3200 ACPL_4618 ACPL_5585 ACPL_6401 ACPL_6726 ACPL_3782 ACPL_5386 ACPL_6400	MalEFG	transporting subsystem	0	0	1000	0	4
tr_acarmalttr/atp	acarmalttr transport via ABC system	atp[c] + acarmalttr[e] + h2o[c] -> acarmalttr[c] + adp[c] + pi[c] + h[c]	(ACPL_6402 and (ACPL_3200 or ACPL_4618 or ACPL_5585 or ACPL_6401 or ACPL_6726) and (ACPL_3782 or ACPL_5386 or ACPL_6400))	ACPL_6402 ACPL_3200 ACPL_4618 ACPL_5585 ACPL_6401 ACPL_6726 ACPL_3782 ACPL_5386 ACPL_6400	MalEFG	transporting subsystem	0	0	1000	0	4
tr_acarsucr/atp	acarsucr transport via ABC system	atp[c] + acarsucr[e] + h2o[c] -> acarsucr[c] + adp[c] + pi[c] + h[c]	(ACPL_6402 and (ACPL_3200 or ACPL_4618 or ACPL_5585 or ACPL_6401 or ACPL_6726) and (ACPL_3782 or ACPL_5386 or ACPL_6400))	ACPL_6402 ACPL_3200 ACPL_4618 ACPL_5585 ACPL_6401 ACPL_6726 ACPL_3782 ACPL_5386 ACPL_6400	MalEFG	transporting subsystem	0	0	1000	0	4
tr_ala-D/h	D-serine/D-alanine/glycine transporter	h[e] + ala-D[e] <=> h[c] + ala-D[c]	(ACPL_2894) or (ACPL_5768) or (ACPL_1227)	ACPL_2894 ACPL_5768 ACPL_1227		transporting subsystem	1	-1000	1000	0	4
tr_ala-D/na1	D-serine sodium symporter	na1[e] + ala-D[e] -> na1[c] + ala-D[c]	(ACPL_1548)	ACPL_1548		transporting subsystem	0	0	1000	0	2	2.A.21.4.1
tr_ala-L/atp	L-Alanine-ABC transport	atp[c] + h2o[c] + ala-L[e] -> h[c] + adp[c] + ala-L[c] + pi[c]	(ACPL_5010)	ACPL_5010		transporting subsystem	0	0	1000	0	2	3.A.1.4.2
tr_ala-L/na1	L-Alanine-sodium symport transporter	na1[e] + ala-L[e] -> ala-L[c] + na1[c]	(ACPL_1548)	ACPL_1548		transporting subsystem	0	0	1000	0	2	2.A.21.4.1
tr_ala-L-asp-L/atp	Dipeptide transport via ABC system ala-asp	atp[c] + h2o[c] + ala-L-asp-L[e] -> h[c] + adp[c] + pi[c] + ala-L-asp-L[c]	(ACPL_2189 and ACPL_2190 and ACPL_2191) or (ACPL_2518) or (ACPL_8127 and ACPL_2955) or (ACPL_5609 and ACPL_5612) or (ACPL_882 and ACPL_2190 and ACPL_8127) or (ACPL_8127 and ACPL_2190 and ACPL_8130)	ACPL_2189 ACPL_2190 ACPL_2191 ACPL_2518 ACPL_8127 ACPL_2955 ACPL_5609 ACPL_5612 ACPL_882 ACPL_2190 ACPL_8127 ACPL_8127 ACPL_2190 ACPL_8130		transporting subsystem	0	0	1000	0	2	TC-3.A.1.5
tr_ala-L-gln-L/atp	Dipeptide transport via ABC system ala-gln	atp[c] + h2o[c] + ala-L-gln-L[e] -> h[c] + adp[c] + pi[c] + ala-L-gln-L[c]	(ACPL_2189 and ACPL_2190 and ACPL_2191) or (ACPL_2518) or (ACPL_8127 and ACPL_2955) or (ACPL_5609 and ACPL_5612) or (ACPL_882 and ACPL_2190 and ACPL_8127) or (ACPL_8127 and ACPL_2190 and ACPL_8130)	ACPL_2189 ACPL_2190 ACPL_2191 ACPL_2518 ACPL_8127 ACPL_2955 ACPL_5609 ACPL_5612 ACPL_882 ACPL_2190 ACPL_8127 ACPL_8127 ACPL_2190 ACPL_8130		transporting subsystem	0	0	1000	0	2	TC-3.A.1.5
tr_ala-L-glu-L/atp	Dipeptide transport via ABC system ala-glu	atp[c] + h2o[c] + ala-L-glu-L[e] -> h[c] + adp[c] + pi[c] + ala-L-glu-L[c]	(ACPL_2189 and ACPL_2190 and ACPL_2191) or (ACPL_2518) or (ACPL_8127 and ACPL_2955) or (ACPL_5609 and ACPL_5612) or (ACPL_882 and ACPL_2190 and ACPL_8127) or (ACPL_8127 and ACPL_2190 and ACPL_8130)	ACPL_2189 ACPL_2190 ACPL_2191 ACPL_2518 ACPL_8127 ACPL_2955 ACPL_5609 ACPL_5612 ACPL_882 ACPL_2190 ACPL_8127 ACPL_8127 ACPL_2190 ACPL_8130		transporting subsystem	0	0	1000	0	2	TC-3.A.1.5
tr_ala-L-his-L/atp	Dipeptide transport via ABC system ala-his	atp[c] + h2o[c] + ala-L-his-L[e] -> h[c] + adp[c] + pi[c] + ala-L-his-L[c]	(ACPL_2189 and ACPL_2190 and ACPL_2191) or (ACPL_2518) or (ACPL_8127 and ACPL_2955) or (ACPL_5609 and ACPL_5612) or (ACPL_882 and ACPL_2190 and ACPL_8127) or (ACPL_8127 and ACPL_2190 and ACPL_8130)	ACPL_2189 ACPL_2190 ACPL_2191 ACPL_2518 ACPL_8127 ACPL_2955 ACPL_5609 ACPL_5612 ACPL_882 ACPL_2190 ACPL_8127 ACPL_8127 ACPL_2190 ACPL_8130		transporting subsystem	0	0	1000	0	2	TC-3.A.1.5
tr_ala-L-leu-L/atp	Dipeptide transport via ABC system ala-leu	atp[c] + h2o[c] + ala-L-leu-L[e] -> h[c] + adp[c] + pi[c] + ala-L-leu-L[c]	(ACPL_2189 and ACPL_2190 and ACPL_2191) or (ACPL_2518) or (ACPL_8127 and ACPL_2955) or (ACPL_5609 and ACPL_5612) or (ACPL_882 and ACPL_2190 and ACPL_8127) or (ACPL_8127 and ACPL_2190 and ACPL_8130)	ACPL_2189 ACPL_2190 ACPL_2191 ACPL_2518 ACPL_8127 ACPL_2955 ACPL_5609 ACPL_5612 ACPL_882 ACPL_2190 ACPL_8127 ACPL_8127 ACPL_2190 ACPL_8130		transporting subsystem	0	0	1000	0	2	TC-3.A.1.5
tr_ala-L-Thr-L/atp	Dipeptide transport via ABC system ala-thr	atp[c] + h2o[c] + ala-L-Thr-L[e] -> h[c] + adp[c] + pi[c] + ala-L-Thr-L[c]	(ACPL_2189 and ACPL_2190 and ACPL_2191) or (ACPL_2518) or (ACPL_8127 and ACPL_2955) or (ACPL_5609 and ACPL_5612) or (ACPL_882 and ACPL_2190 and ACPL_8127) or (ACPL_8127 and ACPL_2190 and ACPL_8130)	ACPL_2189 ACPL_2190 ACPL_2191 ACPL_2518 ACPL_8127 ACPL_2955 ACPL_5609 ACPL_5612 ACPL_882 ACPL_2190 ACPL_8127 ACPL_8127 ACPL_2190 ACPL_8130		transporting subsystem	0	0	1000	0	2	TC-3.A.1.5
tr_arab-L/atp	L-Arabinose-ABC transport	atp[c] + h2o[c] + arab-L[e] -> h[c] + adp[c] + pi[c] + arab-L[c]	(ACPL_1944 and ACPL_1945) or (ACPL_2432) or (ACPL_2780 and ACPL_2781) or (ACPL_3088) or (ACPL_3200 and ACPL_3201) or (ACPL_5117 and ACPL_5118 and ACPL_5119) or (ACPL_2042)	ACPL_1944 ACPL_1945 ACPL_2432 ACPL_2780 ACPL_2781 ACPL_3088 ACPL_3200 ACPL_3201 ACPL_5117 ACPL_5118 ACPL_5119 ACPL_2042		transporting subsystem	0	0	1000	0	2	3.A.1.2
tr_arg-L/atp	arg-L-ABC transport	atp[c] + h2o[c] + arg-L[e] -> h[c] + adp[c] + arg-L[c] + pi[c]	(ACPL_4751) or (ACPL_3783 and ACPL_4751) or (ACPL_2324)	ACPL_4751 ACPL_3783 ACPL_4751 ACPL_2324		transporting subsystem	0	0	1000	0	2	3.A.1.3.3; 3.A.1.3.12; 3.A.1.3.17; 3.A.1.3.11; 3.A.1.3.1
tr_arg-L/h	L-arginine transport in via proton symport	h[e] + arg-L[e] <=> h[c] + arg-L[c]	(ACPL_2894) or (ACPL_7102) or (ACPL_5768) or (ACPL_1227)	ACPL_2894 ACPL_7102 ACPL_5768 ACPL_1227		transporting subsystem	1	-1000	1000	0	4
tr_asn-L/h	L-asparagine transport in via proton symport	h[e] + asn-L[e] <=> h[c] + asn-L[c]	(ACPL_2894) or (ACPL_7102) or (ACPL_5768) or (ACPL_1227 )	ACPL_2894 ACPL_7102 ACPL_5768 ACPL_1227		transporting subsystem	1	-1000	1000	0	4
tr_buts/atp	butanesulfonate transport via ABC system	atp[c] + h2o[c] + buts[e] -> h[c] + adp[c] + pi[c] + buts[c]	(ACPL_2387)	ACPL_2387		transporting subsystem	0	0	1000	0	2
tr_cbl1/atp	Cob1alamin transport via ABC system	atp[c] + h2o[c] + cbl1[e] -> h[c] + adp[c] + pi[c] + cbl1[c]	(ACPL_424)	ACPL_424		transporting subsystem	0	0	1000	0	2
tr_cbl2/atp	Cobalamin uptake in via ABC transport	atp[c] + h2o[c] + cbl2[e] -> h[c] + adp[c] + pi[c] + cbl2[c]	(ACPL_424)	ACPL_424		transporting subsystem	0	0	1000	0	2
tr_cgly/atp	Dipeptide transport via ABC system cgly	atp[c] + h2o[c] + cgly[e] -> h[c] + adp[c] + pi[c] + cgly[c]	(ACPL_2189 and ACPL_2190 and ACPL_2191) or (ACPL_2518) or (ACPL_8127 and ACPL_2955) or (ACPL_5609 and ACPL_5612) or (ACPL_882 and ACPL_2190 and ACPL_8127) or (ACPL_8127 and ACPL_2190 and ACPL_8130)	ACPL_2189 ACPL_2190 ACPL_2191 ACPL_2518 ACPL_8127 ACPL_2955 ACPL_5609 ACPL_5612 ACPL_882 ACPL_2190 ACPL_8127 ACPL_8127 ACPL_2190 ACPL_8130		transporting subsystem	0	0	1000	0	2	TC-3.A.1.5
tr_co2	CO2 transport via diffusion	co2[e] <=> co2[c]	(peg.0)	peg.0		transporting subsystem	1	-1000	1000	0	2
tr_cys-L/h	transport of cysteine	h[e] + cys-L[e] <=> h[c] + cys-L[c]	(ACPL_2894) or (ACPL_7102) or (ACPL_5768) or (ACPL_1227)	ACPL_2894 ACPL_7102 ACPL_5768 ACPL_1227		transporting subsystem	1	-1000	1000	0	4
tr_dextrin/atp	Dextrin-ABC transport	atp[c] + h2o[c] + dextrin[e] -> h[c] + adp[c] + dextrin[c] + pi[c]	(ACPL_637)	ACPL_637		transporting subsystem	0	0	1000	0	2	3.A.1.1.1
tr_drib/atp	Deoxyribose transport via ABC system	atp[c] + h2o[c] + drib[e] -> h[c] + adp[c] + pi[c] + drib[c]	(ACPL_2041 and ACPL_2042 and ACPL_2044 and ACPL_2044 and ACPL_5443 and ACPL_860) or (ACPL_2041 and ACPL_2042 and ACPL_2452)	ACPL_2041 ACPL_2042 ACPL_2044 ACPL_2044 ACPL_5443 ACPL_860 ACPL_2041 ACPL_2042 ACPL_2452		transporting subsystem	0	0	1000	0	2
tr_eths/atp	ethanesulfonate transport via ABC system	atp[c] + h2o[c] + eths[e] -> h[c] + adp[c] + pi[c] + eths[c]	(ACPL_2387)	ACPL_2387		transporting subsystem	0	0	1000	0	2
tr_fe3,cit/atp	iron III dicitrate transport via ABC system	atp[c] + h2o[c] + 2 cit[e] -> h[c] + adp[c] + pi[c] + 2 cit[c]	(ACPL_5189)	ACPL_5189		transporting subsystem	0	0	1000	0	2
tr_gcald		gcald[c] <=> gcald[e]				transporting subsystem	1	-1000	1000	0	1
tr_glc-D/atp	D-Glucose-ABC transport	atp[c] + h2o[c] + glc-D[e] -> h[c] + adp[c] + glc-D[c] + pi[c]	(ACPL_1944 and ACPL_1945) or (ACPL_2432) or (ACPL_3200 and ACPL_3201) or (ACPL_6881 and ACPL_558 and ACPL_8014) or (ACPL_852) or (ACPL_2009 and ACPL_2386 and ACPL_5406)	ACPL_1944 ACPL_1945 ACPL_2432 ACPL_3200 ACPL_3201 ACPL_6881 ACPL_558 ACPL_8014 ACPL_852 ACPL_2009 ACPL_2386 ACPL_5406		transporting subsystem	0	0	1000	0	2	3.A.1.1.13; 3.A.1.1.24
tr_glcn/h	Gluconate permease	h[e] + glcn[e] -> h[c] + glcn[c]	(ACPL_3045)	ACPL_3045		transporting subsystem	0	0	1000	0	3	TC-2.A.8.1.8
tr_gln-L/atp	L-Glutamine-ABC transport	atp[c] + h2o[c] + gln-L[e] -> h[c] + adp[c] + pi[c] + gln-L[c]	(ACPL_5206) or (ACPL_3783) or (ACPL_1825) or (ACPL_4751) or (ACPL_7169) or (ACPL_2386) or (ACPL_2188)	ACPL_5206 ACPL_3783 ACPL_1825 ACPL_4751 ACPL_7169 ACPL_2386 ACPL_2188		transporting subsystem	0	0	1000	0	2	3.A.1.3; 3.A.1.3.2; 3.A.1.3.17; 3.A.1.3.7; 3.A.1.5.26
tr_glu-L/atp	glu-L-ABC transport	h2o[c] + atp[c] + glu-L[e] -> h[c] + adp[c] + pi[c] + glu-L[c]	(ACPL_7167 and (ACPL_7168 or ACPL_7169) and (ACPL_7166 or ACPL_2324)) or (ACPL_4751) or (ACPL_1825 and ACPL_4751 and ACPL_7169)	ACPL_7167 ACPL_7168 ACPL_7169 ACPL_7166 ACPL_2324 ACPL_4751 ACPL_1825 ACPL_4751 ACPL_7169		transporting subsystem	0	0	1000	0	2	3.A.1.3.9; 3.A.1.3.4; 3.A.1.3.7
tr_glu-L/h	Proton/sodium-glutamate symport protein	h[e] + glu-L[e] -> h[c] + glu-L[c]	(ACPL_7099)	ACPL_7099		transporting subsystem	0	0	1000	0	3
tr_glu-L/na1	Proton/sodium-glutamate symport protein	na1[e] + glu-L[e] <=> glu-L[c] + na1[c]	(ACPL_7099)	ACPL_7099		transporting subsystem	1	-1000	1000	0	4
tr_gly/h	glycine transport	h[e] + gly[e] <=> h[c] + gly[c]	(ACPL_2894) or (ACPL_7102) or (ACPL_5768) or (ACPL_1227 )	ACPL_2894 ACPL_7102 ACPL_5768 ACPL_1227		transporting subsystem	1	-1000	1000	0	3
tr_gly-asn-L/atp	Dipeptide transport via ABC system gly-asn	atp[c] + h2o[c] + gly-asn-L[e] -> h[c] + adp[c] + pi[c] + gly-asn-L[c]	(ACPL_2189 and ACPL_2190 and ACPL_2191) or (ACPL_2518) or (ACPL_8127 and ACPL_2955) or (ACPL_5609 and ACPL_5612) or (ACPL_882 and ACPL_2190 and ACPL_8127) or (ACPL_8127 and ACPL_2190 and ACPL_8130)	ACPL_2189 ACPL_2190 ACPL_2191 ACPL_2518 ACPL_8127 ACPL_2955 ACPL_5609 ACPL_5612 ACPL_882 ACPL_2190 ACPL_8127 ACPL_8127 ACPL_2190 ACPL_8130		transporting subsystem	0	0	1000	0	2	TC-3.A.1.5
tr_gly-asp-L/atp	Dipeptide transport via ABC system gly-asp	atp[c] + h2o[c] + gly-asp-L[e] -> h[c] + adp[c] + pi[c] + gly-asp-L[c]	(ACPL_2189 and ACPL_2190 and ACPL_2191) or (ACPL_2518) or (ACPL_8127 and ACPL_2955) or (ACPL_5609 and ACPL_5612) or (ACPL_882 and ACPL_2190 and ACPL_8127) or (ACPL_8127 and ACPL_2190 and ACPL_8130)	ACPL_2189 ACPL_2190 ACPL_2191 ACPL_2518 ACPL_8127 ACPL_2955 ACPL_5609 ACPL_5612 ACPL_882 ACPL_2190 ACPL_8127 ACPL_8127 ACPL_2190 ACPL_8130		transporting subsystem	0	0	1000	0	2	TC-3.A.1.5
tr_glyc	glycerol uptake facilitator protein	glyc[e] <=> glyc[c]	(ACPL_5627)	ACPL_5627		transporting subsystem	1	-1000	1000	0	4
tr_glyc3p/atp	sn-Glycerol ABC transport	atp[c] + h2o[c] + glyc3p[e] -> h[c] + adp[c] + pi[c] + glyc3p[c]	(ACPL_5608) or (ACPL_8014)	ACPL_5608 ACPL_8014		transporting subsystem	0	0	1000	0	2
tr_gly-cys-L/atp	Gly-Cys ABC transporters	atp[c] + h2o[c] + gly-cys-L[e] -> adp[c] + pi[c] + gly-cys-L[c] + h[c]	(ACPL_2189 and ACPL_2190 and ACPL_2191) or (ACPL_2518) or (ACPL_8127 and ACPL_2955) or (ACPL_5609 and ACPL_5612) or (ACPL_882 and ACPL_2190 and ACPL_8127) or (ACPL_8127 and ACPL_2190 and ACPL_8130)	ACPL_2189 ACPL_2190 ACPL_2191 ACPL_2518 ACPL_8127 ACPL_2955 ACPL_5609 ACPL_5612 ACPL_882 ACPL_2190 ACPL_8127 ACPL_8127 ACPL_2190 ACPL_8130		transporting subsystem	0	0	1000	0	2	3.A.1.5
tr_gly-gln-L/atp	Dipeptide transport via ABC system gly-gln	atp[c] + h2o[c] + gly-gln-L[e] -> h[c] + adp[c] + pi[c] + gly-gln-L[c]	(ACPL_2189 and ACPL_2190 and ACPL_2191) or (ACPL_2518) or (ACPL_8127 and ACPL_2955) or (ACPL_5609 and ACPL_5612) or (ACPL_882 and ACPL_2190 and ACPL_8127) or (ACPL_8127 and ACPL_2190 and ACPL_8130)	ACPL_2189 ACPL_2190 ACPL_2191 ACPL_2518 ACPL_8127 ACPL_2955 ACPL_5609 ACPL_5612 ACPL_882 ACPL_2190 ACPL_8127 ACPL_8127 ACPL_2190 ACPL_8130		transporting subsystem	0	0	1000	0	2	TC-3.A.1.5
tr_gly-glu-L/atp	Dipeptide transport via ABC system gly-glu	atp[c] + h2o[c] + gly-glu-L[e] -> h[c] + adp[c] + pi[c] + gly-glu-L[c]	(ACPL_2189 and ACPL_2190 and ACPL_2191) or (ACPL_2518) or (ACPL_8127 and ACPL_2955) or (ACPL_5609 and ACPL_5612) or (ACPL_882 and ACPL_2190 and ACPL_8127) or (ACPL_8127 and ACPL_2190 and ACPL_8130)	ACPL_2189 ACPL_2190 ACPL_2191 ACPL_2518 ACPL_8127 ACPL_2955 ACPL_5609 ACPL_5612 ACPL_882 ACPL_2190 ACPL_8127 ACPL_8127 ACPL_2190 ACPL_8130		transporting subsystem	0	0	1000	0	2	TC-3.A.1.5
tr_gly-leu-L/atp	Gly-Leu ABC transporters	atp[c] + h2o[c] + gly-leu-L[e] -> adp[c] + pi[c] + gly-leu-L[c] + h[c]	(ACPL_2189 and ACPL_2190 and ACPL_2191) or (ACPL_2518) or (ACPL_8127 and ACPL_2955) or (ACPL_5609 and ACPL_5612) or (ACPL_882 and ACPL_2190 and ACPL_8127) or (ACPL_8127 and ACPL_2190 and ACPL_8130)	ACPL_2189 ACPL_2190 ACPL_2191 ACPL_2518 ACPL_8127 ACPL_2955 ACPL_5609 ACPL_5612 ACPL_882 ACPL_2190 ACPL_8127 ACPL_8127 ACPL_2190 ACPL_8130		transporting subsystem	0	0	1000	0	2	3.A.1.5
tr_gly-met-L/atp	Dipeptide transport via ABC system gly-met	atp[c] + h2o[c] + gly-met-L[e] -> h[c] + adp[c] + pi[c] + gly-met-L[c]	(ACPL_2189 and ACPL_2190 and ACPL_2191) or (ACPL_2518) or (ACPL_8127 and ACPL_2955) or (ACPL_5609 and ACPL_5612) or (ACPL_882 and ACPL_2190 and ACPL_8127) or (ACPL_8127 and ACPL_2190 and ACPL_8130)	ACPL_2189 ACPL_2190 ACPL_2191 ACPL_2518 ACPL_8127 ACPL_2955 ACPL_5609 ACPL_5612 ACPL_882 ACPL_2190 ACPL_8127 ACPL_8127 ACPL_2190 ACPL_8130		transporting subsystem	0	0	1000	0	2	TC-3.A.1.5
tr_gly-phe-L/atp	Gly-Phe ABC transporters	atp[c] + h2o[c] + gly-phe-L[e] -> adp[c] + pi[c] + gly-phe-L[c] + h[c]	(ACPL_2189 and ACPL_2190 and ACPL_2191) or (ACPL_2518) or (ACPL_8127 and ACPL_2955) or (ACPL_5609 and ACPL_5612) or (ACPL_882 and ACPL_2190 and ACPL_8127) or (ACPL_8127 and ACPL_2190 and ACPL_8130)	ACPL_2189 ACPL_2190 ACPL_2191 ACPL_2518 ACPL_8127 ACPL_2955 ACPL_5609 ACPL_5612 ACPL_882 ACPL_2190 ACPL_8127 ACPL_8127 ACPL_2190 ACPL_8130		transporting subsystem	0	0	1000	0	2	3.A.1.5
tr_gly-pro-L/atp	Dipeptide transport via ABC system gly-pro-L	atp[c] + h2o[c] + gly-pro-L[e] -> h[c] + adp[c] + pi[c] + gly-pro-L[c]	(ACPL_2189 and ACPL_2190 and ACPL_2191) or (ACPL_2518) or (ACPL_8127 and ACPL_2955) or (ACPL_5609 and ACPL_5612) or (ACPL_882 and ACPL_2190 and ACPL_8127) or (ACPL_8127 and ACPL_2190 and ACPL_8130)	ACPL_2189 ACPL_2190 ACPL_2191 ACPL_2518 ACPL_8127 ACPL_2955 ACPL_5609 ACPL_5612 ACPL_882 ACPL_2190 ACPL_8127 ACPL_8127 ACPL_2190 ACPL_8130		transporting subsystem	0	0	1000	0	2	TC-3.A.1.5
tr_Gly-Tyr/atp	Gly-Try ABC transporters	atp[c] + h2o[c] + gly-tyr[e] -> adp[c] + pi[c] + gly-tyr[c] + h[c]	(ACPL_2189 and ACPL_2190 and ACPL_2191) or (ACPL_2518) or (ACPL_8127 and ACPL_2955) or (ACPL_5609 and ACPL_5612) or (ACPL_882 and ACPL_2190 and ACPL_8127) or (ACPL_8127 and ACPL_2190 and ACPL_8130)	ACPL_2189 ACPL_2190 ACPL_2191 ACPL_2518 ACPL_8127 ACPL_2955 ACPL_5609 ACPL_5612 ACPL_882 ACPL_2190 ACPL_8127 ACPL_8127 ACPL_2190 ACPL_8130		transporting subsystem	0	0	1000	0	2	3.A.1.5
tr_gua/h	guanine transport in via proton symport	h[e] + gua[e] <=> h[c] + gua[c]	(ACPL_542)	ACPL_542		transporting subsystem	1	-1000	1000	0	4
tr_h2o	H2Ot5	h2o[e] <=> h2o[c]	(peg.0)	peg.0		transporting subsystem	1	-1000	1000	0	2
tr_hco3/atp	HCO3(-)-ABC transport	atp[c] + h2o[c] + hco3[e] -> h[c] + adp[c] + hco3[c] + pi[c]	(ACPL_2386)	ACPL_2386		transporting subsystem	0	0	1000	0	2	3.A.1.16.3
tr_hexs/atp	hexanesulfonate transport via ABC system	atp[c] + h2o[c] + hexs[e] -> h[c] + adp[c] + pi[c] + hexs[c]	(ACPL_2387)	ACPL_2387		transporting subsystem	0	0	1000	0	2
tr_his-L/atp	L-Histidine-ABC transport	atp[c] + h2o[c] + his-L[e] -> h[c] + adp[c] + his-L[c] + pi[c]	(ACPL_3783 and ACPL_4751) or (ACPL_2324)	ACPL_3783 ACPL_4751 ACPL_2324		transporting subsystem	0	0	1000	0	2	3.A.1.3.12; 3.A.1.3.17;3.A.1.3.1
tr_adn/atp	adenosine-ABC transport	atp[c] + h2o[c] + adn[e] -> h[c] + adp[c] + ins[c] + pi[c]	(ACPL_7771)	ACPL_7771		transporting subsystem	0	0	1000	0	2	3.A.1.2.12; 3.A.1.2.10
tr_uri/atp	uridine-ABC transport	atp[c] + h2o[c] + uri[e] -> h[c] + adp[c] + ins[c] + pi[c]	(ACPL_7771)	ACPL_7771		transporting subsystem	0	0	1000	0	2	3.A.1.2.12; 3.A.1.2.17
tr_ins/atp	inosine-ABC transport	atp[c] + h2o[c] + ins[e] -> h[c] + adp[c] + ins[c] + pi[c]	(ACPL_7771)	ACPL_7771		transporting subsystem	0	0	1000	0	2	3.A.1.2.10; 3.A.1.2.17
tr_his-L/na1	L-Histidine-sodium symporter	na1[e] + his-L[e] -> his-L[c] + na1[c]	(ACPL_1548)	ACPL_1548		transporting subsystem	0	0	1000	0	2	2.A.21.4.1
tr_hxan/h	Hypoxanthine ion-coupled transport	h[e] + hxan[e] <=> h[c] + hxan[c]	(ACPL_542)	ACPL_542		transporting subsystem	1	-1000	1000	0	4
tr_ile-L/atp	L-Isoleucine-ABC transport	atp[c] + h2o[c] + ile-L[e] -> h[c] + adp[c] + pi[c] + ile-L[c]	(ACPL_1819 and ACPL_1820 and ACPL_1821 and ACPL_1822 and (ACPL_1823 or ACPL_6924)) or (ACPL_2748 and ACPL_2751) or (ACPL_7659 and (ACPL_7660 or ACPL_6924))	ACPL_1819 ACPL_1820 ACPL_1821 ACPL_1822 ACPL_1823 ACPL_6924 ACPL_2748 ACPL_2751 ACPL_7659 ACPL_7660 ACPL_6924		transporting subsystem	0	0	1000	0	2	3.A.1.4.1
tr_inost/atp	Inositol via ABC transporter	atp[c] + inost[e] + h2o[c] -> inost[c] + adp[c] + pi[c] + h[c]				transporting subsystem	0	0	1000	0	2
tr_istnt/atp	Isethionate transport via ABC system	atp[c] + h2o[c] + istnt[e] -> h[c] + adp[c] + pi[c] + istnt[c]	(ACPL_2387)	ACPL_2387		transporting subsystem	0	0	1000	0	2
tr_k	Potassium uptake	k[e] <=> k[c]	(ACPL_1316)	ACPL_1316		transporting subsystem	1	-1000	1000	0	2	1.A.1
tr_k/atp	K + -transporting ATPase	h2o[c] + atp[c] + k[e] -> h[c] + adp[c] + pi[c] + k[c]	(ACPL_3970)	ACPL_3970		transporting subsystem	0	0	1000	0	3
tr_k/h	potassium transport out via proton antiport	h[e] + k[c] <=> h[c] + k[e]	(ACPL_6148 and ACPL_1523 )	ACPL_6148 ACPL_1523		transporting subsystem	1	-1000	1000	0	2	TC-2.A.37
tr_lac-L/h	L-lactate permease	h[e] + lac-L[e] -> h[c] + lac-L[c]	(ACPL_2994) or (ACPL_1548)	ACPL_2994 ACPL_1548		transporting subsystem	0	0	1000	0	4	TC-2.A.14.1.1; 2.A.21.4.1
tr_L-alagly/atp	Dipeptide transport via ABC system ala-gly	atp[c] + h2o[c] + L-alagly[e] -> h[c] + adp[c] + pi[c] + L-alagly[c]	(ACPL_2189 and ACPL_2190 and ACPL_2191) or (ACPL_2518) or (ACPL_8127 and ACPL_2955) or (ACPL_5609 and ACPL_5612) or (ACPL_882 and ACPL_2190 and ACPL_8127) or (ACPL_8127 and ACPL_2190 and ACPL_8130)	ACPL_2189 ACPL_2190 ACPL_2191 ACPL_2518 ACPL_8127 ACPL_2955 ACPL_5609 ACPL_5612 ACPL_882 ACPL_2190 ACPL_8127 ACPL_8127 ACPL_2190 ACPL_8130		transporting subsystem	0	0	1000	0	2	TC-3.A.1.5
tr_lcts/atp	Lactose transport out via ABC system	atp[c] + h2o[c] + lcts[e] -> h[c] + adp[c] + pi[c] + lcts[c]	(ACPL_6148 and ACPL_1523 )	ACPL_6148 ACPL_1523		transporting subsystem	0	0	1000	0	2
tr_Lcyst/atp	Lcyst-ABC transport	atp[c] + h2o[c] + Lcyst[e] -> h[c] + adp[c] + Lcyst[c] + pi[c]	(ACPL_4751)	ACPL_4751		transporting subsystem	0	0	1000	0	2	3.A.1.3.14; 3.A.1.3.13
tr_Lcyst/atp	cysteate transport via ABC system	atp[c] + h2o[c] + Lcyst[e] -> h[c] + adp[c] + pi[c] + Lcyst[c]	(ACPL_2387)	ACPL_2387		transporting subsystem	0	0	1000	0	2
tr_leu-L/atp	L-Leucine-ABC transport	atp[c] + h2o[c] + leu-L[e] -> h[c] + adp[c] + pi[c] + leu-L[c]	(ACPL_1819 and ACPL_1820 and ACPL_1821 and ACPL_1822 and ACPL_1823) or (ACPL_7659 and ACPL_7660) or (ACPL_2748 and ACPL_2751) or (ACPL_1819 and ACPL_2474 and ACPL_2923 and (((ACPL_1820 and ACPL_2750 and ACPL_7661) or (ACPL_1821 and ACPL_2751 and ACPL_7662)) and ((ACPL_1823 and ACPL_2749 and ACPL_7660) or (ACPL_1822 and ACPL_2748 and ACPL_7659)))) or (ACPL_5010)	ACPL_1819 ACPL_1820 ACPL_1821 ACPL_1822 ACPL_1823 ACPL_7659 ACPL_7660 ACPL_2748 ACPL_2751 ACPL_2474 ACPL_2923 ACPL_2750 ACPL_7661 ACPL_7662 ACPL_2749 ACPL_7659 ACPL_5010		transporting subsystem	0	0	1000	0	2	3.A.1.4.2;3.A.1.4.1
tr_lys-L/atp	lys-L-ABC transport	atp[c] + h2o[c] + lys-L[e] -> h[c] + adp[c] + lys-L[c] + pi[c]	(ACPL_3783 and ACPL_4751) or (ACPL_2324)	ACPL_3783 ACPL_4751 ACPL_2324		transporting subsystem	0	0	1000	0	2	3.A.1.3.12; 3.A.1.3.17;3.A.1.3.1
tr_lys-L/h	LYSt3r	h[e] + lys-L[c] <=> h[c] + lys-L[e]	(ACPL_7633)	ACPL_7633		transporting subsystem	1	-1000	1000	0	2
tr_malt/atp	Maltose-ABC transport	atp[c] + h2o[c] + malt[e] -> h[c] + adp[c] + malt[c] + pi[c]	(ACPL_1944 and ACPL_1945) or (ACPL_2432) or (ACPL_3200 and ACPL_3201) or (ACPL_558) or (ACPL_5385 and ACPL_5386) or (ACPL_6095 and ACPL_6400 and ACPL_6401 and ACPL_6402 and ACPL_6840) or (ACPL_6400 and ACPL_6401 and ACPL_6402) or (ACPL_2580 and (ACPL_2579 or ACPL_2578) and ACPL_558 and ACPL_8014) or (ACPL_2386) or (ACPL_2952) or (ACPL_2386 and ACPL_2579 and ACPL_2578) or (ACPL_2008) or (ACPL_7166)	ACPL_1944 ACPL_1945 ACPL_2432 ACPL_3200 ACPL_3201 ACPL_558 ACPL_5385 ACPL_5386 ACPL_6095 ACPL_6400 ACPL_6401 ACPL_6402 ACPL_6840 ACPL_6400 ACPL_6401 ACPL_6402 ACPL_2580 ACPL_2579 ACPL_2578 ACPL_558 ACPL_8014 ACPL_2386 ACPL_2952 ACPL_2386 ACPL_2579 ACPL_2578 ACPL_2008 ACPL_7166	AglEFG	transporting subsystem	0	0	1000	0	2	3.A.1.1; 3.A.1.1.8; 3.A.1.1.23; 3.A.1.5.8; 3.A.1.1.22; 3.A.1.1.17; 3.A.1.1.25
tr_malthx/atp	maltohexaose transport via ABC system	atp[c] + h2o[c] + malthx[e] -> h[c] + adp[c] + pi[c] + malthx[c]	(ACPL_558) or (ACPL_6095) or (ACPL_6400 and ACPL_6401 and ACPL_6402) or (ACPL_6840)	ACPL_558 ACPL_6095 ACPL_6400 ACPL_6401 ACPL_6402 ACPL_6840		transporting subsystem	0	0	1000	0	2
tr_malttr/atp	Maltotriose-ABC transport	atp[c] + h2o[c] + malttr[e] -> h[c] + adp[c] + malttr[c] + pi[c]	(ACPL_2386) or (ACPL_2008) or (ACPL_6402 and (ACPL_6401 and ACPL_6400) and ACPL_8014) or ((ACPL_2010 and ACPL_2430 and ACPL_2481 and ACPL_6095) and ((ACPL_2009 and ACPL_2431 and ACPL_2482 and ACPL_6014) or (ACPL_2008 and ACPL_2432 and ACPL_2483 and ACPL_6093)) and (ACPL_558 and ACPL_8014))or (ACPL_2579 and ACPL_2580)	ACPL_2386 ACPL_2008 ACPL_6402 ACPL_6401 ACPL_6400 ACPL_8014 ACPL_2010 ACPL_2430 ACPL_2481 ACPL_6095 ACPL_2009 ACPL_2431 ACPL_2482 ACPL_6014 ACPL_2008 ACPL_2432 ACPL_2483 ACPL_6093 ACPL_558 ACPL_8014 ACPL_2579 ACPL_2580	AglEFG	transporting subsystem	0	0	1000	0	2	3.A.1.1.23;3.A.1.1.16;3.A.1.1.22
tr_met-D/atp	D-Methionine-ABC transport	atp[c] + h2o[c] + met-D[e] -> h[c] + adp[c] + pi[c] + met-D[c]	(ACPL_5753 and ACPL_5754 and ACPL_5754 and ACPL_5755)	ACPL_5753 ACPL_5754 ACPL_5754 ACPL_5755		transporting subsystem	0	0	1000	0	2
tr_met-L/atp	L-Methionine ABC transport	atp[c] + h2o[c] + met-L[e] -> h[c] + adp[c] + pi[c] + met-L[c]	(ACPL_1114 and ACPL_1115) or (ACPL_2324) or (ACPL_2386)	ACPL_1114 ACPL_1115 ACPL_2324 ACPL_2386		transporting subsystem	0	0	1000	0	2	3.A.1.24.3; 3.A.1.24.1; 3.A.1.24.2; 3.A.1.24.4
tr_met-L-ala-L/atp	Dipeptide transport via ABC system met-ala	atp[c] + h2o[c] + met-L-ala-L[e] -> h[c] + adp[c] + pi[c] + met-L-ala-L[c]	(ACPL_2189 and ACPL_2190 and ACPL_2191) or (ACPL_2518) or (ACPL_8127 and ACPL_2955) or (ACPL_5609 and ACPL_5612) or (ACPL_882 and ACPL_2190 and ACPL_8127) or (ACPL_8127 and ACPL_2190 and ACPL_8130)	ACPL_2189 ACPL_2190 ACPL_2191 ACPL_2518 ACPL_8127 ACPL_2955 ACPL_5609 ACPL_5612 ACPL_882 ACPL_2190 ACPL_8127 ACPL_8127 ACPL_2190 ACPL_8130		transporting subsystem	0	0	1000	0	2	TC-3.A.1.5
tr_metox/atp	L-methionine S-oxide transport via ABC system	atp[c] + h2o[c] + metox[e] -> h[c] + adp[c] + pi[c] + metox[c]	(ACPL_1014 and ACPL_6139 and ACPL_4110)	ACPL_1014 ACPL_6139 ACPL_4110		transporting subsystem	0	0	1000	0	2
tr_metox-R/atp	L-methionine R-oxide transport via ABC system	atp[c] + h2o[c] + metox-R[e] -> h[c] + adp[c] + pi[c] + metox-R[c]	(ACPL_1814 and ACPL_1813)	ACPL_1814 ACPL_1813		transporting subsystem	0	0	1000	0	2
tr_mops/atp	MOPS transport via ABC system	atp[c] + h2o[c] + mops[e] -> h[c] + adp[c] + pi[c] + mops[c]	(ACPL_2387)	ACPL_2387		transporting subsystem	0	0	1000	0	2
tr_mso3/atp	methanesulfonate transport via ABC system	atp[c] + h2o[c] + mso3[e] -> h[c] + adp[c] + pi[c] + mso3[c]	(ACPL_2387)	ACPL_2387		transporting subsystem	0	0	1000	0	2
tr_na1/h	Proton sodium antiport	h[c] + na1[e] <=> h[e] + na1[c]	(ACPL_3773) or (ACPL_621) or (ACPL_621) or (ACPL_6628) or (ACPL_6628)	ACPL_3773 ACPL_621 ACPL_621 ACPL_6628 ACPL_6628		transporting subsystem	1	-1000	1000	0	2
tr_ asp-L[e]		atp[c] + h2o[c] + asp-L[e] -> h[c] + adp[c] + asp-L[c] + pi[c]	(ACPL_7169) and (ACPL_1825) and (ACPL_4751)	ACPL_7169 ACPL_1825 ACPL_4751		transporting subsystem	0	0	1000	0	2	3.A.1.3.7
tr_ tyr-L[e]		atp[c] + h2o[c] + tyr-L[e] -> h[c] + adp[c] + tyr-L[c] + pi[c]	(ACPL_6924)	ACPL_6924		transporting subsystem	0	0	1000	0	2	3.A.1.4.1
tr_ pro-L[e]		atp[c] + h2o[c] + pro-L[e] -> h[c] + adp[c] + pro-L[c] + pi[c]	(ACPL_5010) or (ACPL_2386)	ACPL_5010 ACPL_2386		transporting subsystem	0	0	1000	0	2	3.A.1.4.2; 3.A.1.12.8; 3.A.1.12.4; 3.A.1.12.1;3.A.1.12.5;3.A.1.12.6
tr_fru		atp[c] + h2o[c] + fru[e] -> h[c] + adp[c] + fru[c] + pi[c]	(ACPL_611) and (ACPL_612) and (ACPL_613)			transporting subsystem	0	0	1000	0	2
tr_ phe-L[e]		atp[c] + h2o[c] + phe-L[e] -> h[c] + adp[c] + phe-L[c] + pi[c]	(ACPL_6924)	ACPL_6924		transporting subsystem	0	0	1000	0	2	3.A.1.4.1
tr_nh4	Ammonia transport via diffusion	nh4[e] <=> nh4[c]	(ACPL_6787) or (ACPL_7304)	ACPL_6787 ACPL_7304		transporting subsystem	1	-1000	1000	0	2
tr_nmn	NMN permease	nmn[e] <=> nmn[c]	(ACPL_568)	ACPL_568		transporting subsystem	1	-1000	1000	0	2
tr_no2/atp	nitrite-ABC system	atp[c] + h2o[c] + no2[e] -> h[c] + adp[c] + pi[c] + no2[c]	(ACPL_2386)	ACPL_2386		transporting subsystem	0	0	1000	0	2	3.A.1.16.1
tr_no2/h	nitrite transport in via proton symport	h[e] + no2[e] <=> h[c] + no2[c]	(ACPL_2105) or (ACPL_2571)	ACPL_2105 ACPL_2571		transporting subsystem	1	-1000	1000	0	2
tr_no3/atp	nitrate-ABC system	atp[c] + h2o[c] + no3[e] -> h[c] + adp[c] + pi[c] + no3[c]	(ACPL_2386)	ACPL_2386		transporting subsystem	0	0	1000	0	2	3.A.1.16.1
tr_no3/h	nitrate transport in via proton symport	h[e] + no3[e] <=> h[c] + no3[c]	(ACPL_2105) or (ACPL_2571)	ACPL_2105 ACPL_2571		transporting subsystem	1	-1000	1000	0	2
tr_o2	O2 transport via diffusion	o2[e] <=> o2[c]	(peg.0)	peg.0		transporting subsystem	1	-1000	1000	0	2
tr_orn/atp	L-Ornithine-ABC transport	atp[c] + h2o[c] + orn[e] -> h[c] + adp[c] + orn[c] + pi[c]	(ACPL_2324)	ACPL_2324		transporting subsystem	0	0	1000	0	2	3.A.1.3.1;3.A.1.3.11
tr_pi/atp	Orthophosphate-ABC transport	atp[c] + h2o[c] + pi[e] -> h[c] + adp[c] + 2 pi[c]	(ACPL_4750 and ACPL_4752) or (ACPL_7971 and (ACPL_7970 or ACPL_7969) and ACPL_7968) or (ACPL_3578)	ACPL_4750 ACPL_4752 ACPL_7971 ACPL_7970 ACPL_7969 ACPL_7968 ACPL_3578		transporting subsystem	0	0	1000	0	2	TC-3.A.1.7;3.A.1.7.1;3.A.1.7.2;3.A.1.9.2
tr_pi[e]/h	PIt6	h[e] + pi[e] <=> h[c] + pi[c]	(ACPL_2090) or (ACPL_5357) or (ACPL_7965)	ACPL_2090 ACPL_5357 ACPL_7965		transporting subsystem	1	-1000	1000	0	2	TC-2.A.20
tr_ppi/h	phosphate ABC transporter permease protein	h[c] + ppi[c] -> h[e] + ppi[e]	(ACPL_2090) or (ACPL_5357) or (ACPL_7965)	ACPL_2090 ACPL_5357 ACPL_7965		transporting subsystem	0	0	1000	0	2
tr_ptrc/atp	Putrescine-ABC transport	atp[c] + h2o[c] + ptrc[e] -> h[c] + adp[c] + pi[c] + ptrc[c]	(ACPL_7852 and ACPL_7853)	ACPL_7852 ACPL_7853		transporting subsystem	0	0	1000	0	2
tr_gal/atp	galactose ABC transport	atp[c] + h2o[c] + gal[e] -> h[c] + adp[c] + pi[c] + gal[c]	(ACPL_852) or (ACPL_7771)			transporting subsystem	0	0	1000	0	2	3.A.1.2.10; 3.A.1.1.13
tr_rib-D/atp	D-Ribose ABC transport	atp[c] + h2o[c] + rib-D[e] -> h[c] + adp[c] + pi[c] + rib-D[c]	(ACPL_2041 and ACPL_2042 and ACPL_2044 and ACPL_5443 and ACPL_860) or (ACPL_2041 and ACPL_2042 and ACPL_2452) or (ACPL_2041 and ACPL_2043 and ACPL_2044 and ACPL_2452 and ACPL_2042) or (ACPL_611 and ACPL_612 and ACPL_859)	ACPL_2041 ACPL_2042 ACPL_2044 ACPL_5443 ACPL_860 ACPL_2041 ACPL_2042 ACPL_2452 ACPL_2041 ACPL_2043 ACPL_2044 ACPL_2452 ACPL_2042 ACPL_611 ACPL_612 ACPL_859		transporting subsystem	0	0	1000	0	2	3.A.1.2;3.A.1.2.7
tr_rib-D/atp	D-ribose transport out via ABC system	atp[c] + h2o[c] + rib-D[c] -> h[c] + adp[c] + pi[c] + rib-D[e]	(ACPL_2041 and ACPL_2042 and ACPL_2044 and ACPL_2044 and ACPL_5443 and ACPL_860) or (ACPL_2041 and ACPL_2042 and ACPL_2452)	ACPL_2041 ACPL_2042 ACPL_2044 ACPL_2044 ACPL_5443 ACPL_860 ACPL_2041 ACPL_2042 ACPL_2452		transporting subsystem	0	0	1000	0	2	TC-3.A.1.2
tr_sbt-D/atp	Sorbitol via ABC transporter	atp[c] + sbt-D[e] + h2o[c] -> sbt-D[c] + adp[c] + pi[c] + h[c]	(ACPL_558) or (ACPL_8014)	ACPL_558 ACPL_8014		transporting subsystem	0	0	1000	0	2
tr_ser-D/h	D-serine/D-alanine/glycine transporter	h[e] + ser-D[e] <=> h[c] + ser-D[c]	(ACPL_2894) or (ACPL_710) or (ACPL_5768) or (ACPL_1227 )	ACPL_2894 ACPL_710 ACPL_5768 ACPL_1227		transporting subsystem	1	-1000	1000	0	3
tr_ser-L/h	L-serine transport in via proton symport	h[e] + ser-L[e] <=> h[c] + ser-L[c]	(ACPL_2894) or (ACPL_7102) or (ACPL_5768) or (ACPL_1227)	ACPL_2894 ACPL_7102 ACPL_5768 ACPL_1227		transporting subsystem	1	-1000	1000	0	4	TC-2.A.42
tr_so4/atp	sulfate transport via ABC system	atp[c] + h2o[c] + so4[e] -> h[c] + adp[c] + pi[c] + so4[c]	(ACPL_2386)	ACPL_2386		transporting subsystem	0	0	1000	0	2	3.A.1.6.3; 3.A.1.6.1
tr_so4/h	sulfate transport in via proton symport	h[e] + so4[e] <=> h[c] + so4[c]	peg.0	peg.0		transporting subsystem	1	-1000	1000	0	2	TC-2.A.53
tr_spmd/atp	Spermidine-ABC transport	atp[c] + h2o[c] + spmd[e] -> h[c] + adp[c] + pi[c] + spmd[c]	(ACPL_7782 and ACPL_7783)	ACPL_7782 ACPL_7783		transporting subsystem	0	0	1000	0	2
tr_starch	starch uptake	starch[e] <=> starch[c]				transporting subsystem	1	-1000	1000	0	2
tr_sucr/atp	Sucrose-ABC transport	atp[c] + h2o[c] + sucr[e] -> h[c] + adp[c] + sucr[c] + pi[c]	(ACPL_2580 and (ACPL_2579 or ACPL_2578) and (ACPL_2386 or (ACPL_558 and ACPL_8014))) or (ACPL_7166) or (ACPL_2386 and ACPL_4617)	ACPL_2580 ACPL_2579 ACPL_2578 ACPL_2386 ACPL_558 ACPL_8014 ACPL_7166 ACPL_2386 ACPL_4617		transporting subsystem	0	0	1000	0	2	3.A.1.1.8;3.A.1.1.17;3.A.1.1.25
tr_sula/atp	sulfoacetate transport via ABC system	atp[c] + h2o[c] + sula[e] -> h[c] + adp[c] + pi[c] + sula[c]	(ACPL_2387)	ACPL_2387		transporting subsystem	0	0	1000	0	2
tr_taur/atp	Taurine-ABC transport	atp[c] + h2o[c] + taur[e] -> h[c] + adp[c] + pi[c] + taur[c]	(ACPL_2465 and ACPL_2387) or (ACPL_2544)	ACPL_2465 ACPL_2387 ACPL_2544		transporting subsystem	0	0	1000	0	2	3.A.1.17
tr_thm/atp	Thiamin-ABC transport	atp[c] + h2o[c] + thm[e] -> h[c] + adp[c] + pi[c] + thm[c]	(ACPL_7443 and ACPL_7445 and ACPL_7446 and ACPL_7447 and ACPL_7448 and ACPL_7449 and ACPL_7450 and ACPL_7451) or (ACPL_6766)	ACPL_7443 ACPL_7445 ACPL_7446 ACPL_7447 ACPL_7448 ACPL_7449 ACPL_7450 ACPL_7451 ACPL_6766		transporting subsystem	0	0	1000	0	2	3.A.1.19.1
tr_thr-L/h	L-threonine transport in via proton symport	h[e] + thr-L[e] <=> h[c] + thr-L[c]	(ACPL_2894) or (ACPL_7102) or (ACPL_5768) or (ACPL_1227)	ACPL_2894 ACPL_7102 ACPL_5768 ACPL_1227		transporting subsystem	1	-1000	1000	0	4
tr_tre/atp	Trehalose-ABC transport	atp[c] + h2o[c] + tre[e] -> h[c] + adp[c] + tre[c] + pi[c]	(ACPL_2580 and (ACPL_2579 or ACPL_2578) and (ACPL_558 and ACPL_8014)) or (ACPL_2386 and ACPL_2579 and ACPL_2578) or (ACPL_2008) or (ACPL_637) or (ACPL_7166) or (ACPL_4617)	ACPL_2580 ACPL_2579 ACPL_2578 ACPL_558 ACPL_8014 ACPL_2386 ACPL_2579 ACPL_2578 ACPL_2008 ACPL_637 ACPL_7166 ACPL_4617		transporting subsystem	0	0	1000	0	2	3.A.1.1.32; 3.A.1.1.23; 3.A.1.1.8; 3.A.1.1.22; 3.A.1.1.15; 3.A.1.1.17; 3.A.1.1.25
tr_trp-L/h	trp-L transport in via proton symport	h[e] + trp-L[e] <=> h[c] + trp-L[c]				transporting subsystem	1	-1000	1000	0	2
tr_acetate	acetate-sodium symporter	na1[e] + ac[e] -> ac[c] + na1[c]	(ACPL_8293)	ACPL_8293		transporting subsystem	0	0	1000	0	2	2.A.21.7.2; 2.A.21.7.3
tr_pyruate	Pyruate-sodium symporter	na1[e] + pyr[e] -> pyr[c] + na1[c]	(ACPL_1548) or (ACPL_8293)	ACPL_1548 ACPL_8293		transporting subsystem	0	0	1000	0	2	2.A.21.4.1; 2.A.21.7.3
tr_urea	Urea transport via facilitate diffusion	urea[e] <=> urea[c]	(peg.0)	peg.0		transporting subsystem	1	-1000	1000	0	2
tr_urea/atp	urea-ABC transport	atp[c] + h2o[c] + urea[e] -> h[c] + adp[c] + urea[c] + pi[c]	(ACPL_5010)	ACPL_5010		transporting subsystem	0	0	1000	0	2	3.A.1.4.4
tr_val-L/atp	L-Valine-ABC transport	atp[c] + h2o[c] + val-L[e] -> h[c] + adp[c] + pi[c] + val-L[c]	(ACPL_1819 and ACPL_1820 and ACPL_1821 and ACPL_1822 and (ACPL_1823 or ACPL_6924)) or (ACPL_2748 and ACPL_2751) or (ACPL_7659 and (ACPL_7660 or ACPL_6924))	ACPL_1819 ACPL_1820 ACPL_1821 ACPL_1822 ACPL_1823 ACPL_6924 ACPL_2748 ACPL_2751 ACPL_7659 ACPL_7660 ACPL_6924		transporting subsystem	0	0	1000	0	2
tr_vb12/atp	Vitamin ABC transport	atp[c] + h2o[c] + vb12[e] -> h[c] + adp[c] + pi[c] + vb12[c]	(ACPL_424)	ACPL_424		transporting subsystem	0	0	1000	0	2
tr_xyl-D/atp	xylose-ABC transport	atp[c] + h2o[c] + xyl-D[e] -> h[c] + adp[c] + xyl-D[c] + pi[c]	(ACPL_858 and ACPL_860 and ACPL_859)	ACPL_858 ACPL_860 ACPL_859		transporting subsystem	0	0	1000	0	2	3.A.1.2.4
tr_mnl/pts	PTS system, mannitol-specific IIAB component	pep[c] + mnl[e] -> pyr[c] + mnl1p[c]	(ACPL_6370 and ACPL_6371)	ACPL_6370 ACPL_6371		Transporting system	0	0	1000	0	2	2.7.1.69
biomass	biomass	53.9255 h2o[c] + 0.5911 ala-L[c] + 0.2612 arg-L[c] + 0.1183 asn-L[c] + 0.3532 asp-L[c] + 0.0073 cys-L[c] + 0.665 glu-L[c] + 0.2202 gln-L[c] + 0.4705 gly[c] + 0.092 his-L[c] + 0.1718 ile-L[c] + 0.4494 leu-L[c] + 0.1863 lys-L[c] + 0.0617 met-L[c] + 0.1251 phe-L[c] + 0.2022 pro-L[c] + 0.1702 ser-L[c] + 0.2453 thr-L[c] + 0.0705 trp-L[c] + 0.0708 tyr-L[c] + 0.3747 val-L[c] + 0.0054 datp[c] + 0.0133 dg…				biomass	0	0	1000	1	1
ex_dtdpase7p	EX dtdpase7p	dtdpase7p[e] <=>				Exchange reaction	1	0	1000	0	1
ex_acarglc	EX acarglc	acarglc[e] <=>				Exchange reaction	1	0	1000	0	1
ex_acarmalt	EX acarmalt	acarmalt[e] <=>				Exchange reaction	1	0	1000	0	1
ex_acarmalthx	EX acarmalthx	acarmalthx[e] <=>				Exchange reaction	1	0	1000	0	1
ex_acarmalttr	EX acarmalttr	acarmalttr[e] <=>				Exchange reaction	1	0	1000	0	1
ex_acarsucr	EX acarsucr	acarsucr[e] <=>				Exchange reaction	1	0	1000	0	1
ex_acar	EX acar	acar[e] <=>				Exchange reaction	1	0	1000	0	1
ex_com4b	EX com4b	com4b[e] <=>				Exchange reaction	1	0	1000	0	1
ex_comc	EX comc	comc[e] <=>				Exchange reaction	1	0	1000	0	1
ex_com2	EX com2	com2[e] <=>				Exchange reaction	1	0	1000	0	1
ex_rib-D	EX D-Ribose	rib-D[e] <=>				Exchange reaction	1	0	1000	0	1
ex_xyl-D	EX D-Xylose	xyl-D[e] <=>				Exchange reaction	1	0	1000	0	1
ex_sbt-D	EX Sorbitol	sbt-D[e] <=>				Exchange reaction	1	0	1000	0	1
ex_starch	EX Starch	starch[e] <=>				Exchange reaction	1	0	1000	0	1
ex_sucr	EX sucrose	sucr[e] <=>				Exchange reaction	1	0	1000	0	1
ex_gal	EX galactose	gal[e] <=>				Exchange reaction	1	0	1000	0	1
ex_inost	EX Inositol	inost[e] <=>				Exchange reaction	1	0	1000	0	1
ex_tre	EX trehalose	tre[e] <=>				Exchange reaction	1	0	1000	0	1
ex_lcts	EX LACT	lcts[e] <=>				Exchange reaction	1	0	1000	0	1
ex_fru		fru[e] <=>				Exchange reaction	1	0	1000	0	1
ex_glc-D	EX D-Glucose e0	glc-D[e] <=>				Exchange reaction	1	0	1000	0	1
EX_glcn	EX D-Gluconic acid	glcn[e] <=>				Exchange reaction	1	0	1000	0	1
ex_lac-L	EX L-Lactate	lac-L[e] <=>				Exchange reaction	1	0	1000	0	1
ex_malt	EX Maltose	malt[e] <=>				Exchange reaction	1	-0.172	1000	0	1
ex_malthx	EX Maltohexaose	malthx[e] <=>				Exchange reaction	1	0	1000	0	1
ex_malttr	EX Maltotriose	malttr[e] <=>				Exchange reaction	1	0	1000	0	1
ex_glyc	EX Glycerol	glyc[e] <=>				Exchange reaction	1	0	1000	0	1
ex_dextrin	EX Dextrin	dextrin[e] <=>				Exchange reaction	1	0	1000	0	1
ex_ac	EX Acetate	ac[e] <=>				Exchange reaction	1	0	1000	0	1
ex_pyruvate	EX Pyruvate	pyr[e] <=>				Exchange reaction	1	0	1000	0	1
ex_mnl	EX Mannitol	mnl[e] <=>				Exchange reaction	1	0	1000	0	1
ex_cit	EX Citrate	cit[e] <=>				Exchange reaction	1	0	1000	0	1
ex_arab-L	EX L-Arabinose	arab-L[e] <=>				Exchange reaction	1	0	1000	0	1
ex_asp-L	ex_asp-L	asp-L[e] <=>				Exchange reaction	1	0	1000	0	1
ex_tyr-L	EX tyr	tyr-L[e] <=>				Exchange reaction	1	0	1000	0	1
ex_pro-L	EX pro	pro-L[e] <=>				Exchange reaction	1	0	1000	0	1
ex_phe-L	EX phe	phe-L[e] <=>				Exchange reaction	1	0	1000	0	1
ex_his-L	EX His	his-L[e] <=>				Exchange reaction	1	0	1000	0	1
ex_asn-L	EX L-Asparagine	asn-L[e] <=>				Exchange reaction	1	0	1000	0	1
ex_arg-L	EX L-Arginine	arg-L[e] <=>				Exchange reaction	1	0	1000	0	1
ex_ala-D	EX D-Alanine	ala-D[e] <=>				Exchange reaction	1	0	1000	0	1
ex_ala-L	EX L-Alanine	ala-L[e] <=>				Exchange reaction	1	0	1000	0	1
ex_gln-L	EX L-Glutamine	gln-L[e] <=>				Exchange reaction	1	0	1000	0	1
ex_glu-L	EX L-Glutamate	glu-L[e] <=>				Exchange reaction	1	0	1000	0	1
ex_gly	EX Glycine	gly[e] <=>				Exchange reaction	1	0	1000	0	1
ex_ile-L	EX L-Isoleucine	ile-L[e] <=>				Exchange reaction	1	0	1000	0	1
ex_leu-L	EX L-Leucine	leu-L[e] <=>				Exchange reaction	1	0	1000	0	1
ex_trp-L	EX L-Tryptophan	trp-L[e] <=>				Exchange reaction	1	0	1000	0	1
ex_cys-L	EX L-Cysteine	cys-L[e] <=>				Exchange reaction	1	0	1000	0	1
ex_lys-L	EX L-Lysine	lys-L[e] <=>				Exchange reaction	1	0	1000	0	1
ex_val-L	EX L-Valine	val-L[e] <=>				Exchange reaction	1	0	1000	0	1
ex_thr-L	EX L-Threonine	thr-L[e] <=>				Exchange reaction	1	0	1000	0	1
ex_ser-D	EX D-Serine	ser-D[e] <=>				Exchange reaction	1	0	1000	0	1
ex_ser-L	EX Ser-L	ser-L[e] <=>				Exchange reaction	1	0	1000	0	1
ex_met-D	EX D-Methionine	met-D[e] <=>				Exchange reaction	1	0	1000	0	1
ex_met-L	EX L-Methionine	met-L[e] <=>				Exchange reaction	1	0	1000	0	1
ex_met-L-ala-L	EX met-L-ala-L	met-L-ala-L[e] <=>				Exchange reaction	1	0	1000	0	1
ex_gly-cys-L	EX Gly-Cys	gly-cys-L[e] <=>				Exchange reaction	1	0	1000	0	1
ex_gly-gln-L	EX Gly-Gln	gly-gln-L[e] <=>				Exchange reaction	1	0	1000	0	1
ex_gly-glu-L	EX gly-glu-L	gly-glu-L[e] <=>				Exchange reaction	1	0	1000	0	1
ex_gly-leu-L	EX Gly-Leu	gly-leu-L[e] <=>				Exchange reaction	1	0	1000	0	1
ex_gly-met-L	EX Gly-Met	gly-met-L[e] <=>				Exchange reaction	1	0	1000	0	1
ex_gly-phe-L	EX Gly-Phe	gly-phe-L[e] <=>				Exchange reaction	1	0	1000	0	1
ex_gly-pro-L	EX gly-pro-L	gly-pro-L[e] <=>				Exchange reaction	1	0	1000	0	1
ex_Gly-Tyr	EX Gly-Tyr	gly-tyr[e] <=>				Exchange reaction	1	0	1000	0	1
ex_gly-asn-L	EX gly-asn-L	gly-asn-L[e] <=>				Exchange reaction	1	0	1000	0	1
ex_cgly	EX Cys-Gly	cgly[e] <=>				Exchange reaction	1	0	1000	0	1
ex_gly-asp-L	EX gly-asp-L	gly-asp-L[e] <=>				Exchange reaction	1	0	1000	0	1
ex_ala-L-asp-L	EX ala-L-asp-L	ala-L-asp-L[e] <=>				Exchange reaction	1	0	1000	0	1
ex_ala-L-gln-L	EX Ala-Gln	ala-L-gln-L[e] <=>				Exchange reaction	1	0	1000	0	1
ex_ala-L-glu-L	EX ala-L-glu-L	ala-L-glu-L[e] <=>				Exchange reaction	1	0	1000	0	1
ex_ala-L-his-L	EX Ala-His	ala-L-his-L[e] <=>				Exchange reaction	1	0	1000	0	1
ex_ala-L-leu-L	EX Ala-Leu	ala-L-leu-L[e] <=>				Exchange reaction	1	0	1000	0	1
ex_ala-L-Thr-L	EX ala-L-Thr-L	ala-L-Thr-L[e] <=>				Exchange reaction	1	0	1000	0	1
ex_orn	EX L-Ornithine	orn[e] <=>				Exchange reaction	1	0	1000	0	1
ex_urea	EX Urea	urea[e] <=>				Exchange reaction	1	0	1000	0	1
ex_no2	EX Nitrite	no2[e] <=>				Exchange reaction	1	0	1000	0	1
ex_nh4	EX NH3	nh4[e] <=>				Exchange reaction	1	-0.308	1000	0	1
ex_no3	EX Nitrate	no3[e] <=>				Exchange reaction	1	0	1000	0	1
ex_so4	EX Sulfate	so4[e] <=>				Exchange reaction	1	-1000	1000	0	1
ex_buts	EX butanesulfonate	buts[e] <=>				Exchange reaction	1	0	1000	0	1
ex_cbl1	EX Cbl	cbl1[e] <=>				Exchange reaction	1	0	1000	0	1
ex_cbl2	EX Vitamin B12r	cbl2[e] <=>				Exchange reaction	1	0	1000	0	1
ex_co2	EX CO2	co2[e] <=>				Exchange reaction	1	0	1000	0	1
ex_drib	EX Thyminose	drib[e] <=>				Exchange reaction	1	0	1000	0	1
ex_eths	EX ethanesulfonate	eths[e] <=>				Exchange reaction	1	0	1000	0	1
ex_galur[c]	EX D-Galacturonate	galur[c] <=>				Exchange reaction	1	0	1000	0	1
ex_gcald	EX Glycolaldehyde	gcald[e] <=>				Exchange reaction	1	0	1000	0	1
ex_glyc3p	EX Glycerol-3-phosphate	glyc3p[e] <=>				Exchange reaction	1	0	1000	0	1
ex_glycogenb[c]	EX glycogenn-1	glycogenb[c] <=>				Exchange reaction	1	0	1000	0	1
ex_gua	EX Guanine	gua[e] <=>				Exchange reaction	1	0	1000	0	1
ex_h	EX H	h[e] <=>				Exchange reaction	1	-1000	1000	0	1
ex_h2o	EX H2O	h2o[e] <=>				Exchange reaction	1	-1000	1000	0	1
ex_hco3	EX hco3	hco3[e] <=>				Exchange reaction	1	0	1000	0	1
ex_hexs	EX hexanesulfonate	hexs[e] <=>				Exchange reaction	1	0	1000	0	1
ex_hxan	EX HYXN	hxan[e] <=>				Exchange reaction	1	0	1000	0	1
ex_istnt	EX Isethionate	istnt[e] <=>				Exchange reaction	1	0	1000	0	1
ex_k	EX K	k[e] <=>				Exchange reaction	1	-1000	1000	0	1
ex_L-alagly	EX L-alanylglycine	L-alagly[e] <=>				Exchange reaction	1	0	1000	0	1
ex_Lcyst	EX L-Cysteate	Lcyst[e] <=>				Exchange reaction	1	0	1000	0	1
ex_metox	EX L-Methionine S-oxide	metox[e] <=>				Exchange reaction	1	0	1000	0	1
ex_metox-R	EX L-methionine R-oxide	metox-R[e] <=>				Exchange reaction	1	0	1000	0	1
ex_mops	EX MOPS	mops[e] <=>				Exchange reaction	1	0	1000	0	1
ex_mso3	EX methanesulfonate	mso3[e] <=>				Exchange reaction	1	0	1000	0	1
ex_na1	EX Na	na1[e] <=>				Exchange reaction	1	-1000	1000	0	1
ex_nmn	EX Nicotinamide ribonucleotide	nmn[e] <=>				Exchange reaction	1	0	1000	0	1
ex_o2	EX O2	o2[e] <=>				Exchange reaction	1	-1000	1000	0	1
ex_pi	EX Phosphate	pi[e] <=>				Exchange reaction	1	-1000	1000	0	1
ex_ppi	EX PPi	ppi[e] <=>				Exchange reaction	1	0	1000	0	1
ex_ptrc	EX Putrescine	ptrc[e] <=>				Exchange reaction	1	0	1000	0	1
ex_spmd	EX Spermidine	spmd[e] <=>				Exchange reaction	1	0	1000	0	1
ex_sula	EX Sulfoacetate	sula[e] <=>				Exchange reaction	1	0	1000	0	1
ex_taur	EX Taurine	taur[e] <=>				Exchange reaction	1	0	1000	0	1
ex_adn	EX adenosine	adn[e] <=>				Exchange reaction	1	0	1000	0	1
ex_uri	EX uridine	uri[e] <=>				Exchange reaction	1	0	1000	0	1
ex_ins	EX inosine	ins[e] <=>				Exchange reaction	1	0	1000	0	1
ex_thm	EX Thiamin	thm[e] <=>				Exchange reaction	1	0	1000	0	1
ex_vb12	EX Vitamin B12	vb12[e] <=>				Exchange reaction	1	0	1000	0	1

## Sheet: metabolites
Metabolite name	Metabolite description	Metabolite neutral formula	Metabolite charged formula	Metabolite charge	Metabolite Compartment	Metabolite KEGGID	Metabolite PubChemID	Metabolite CheBI ID	Metabolite Smile
1agpe120[c]	1-Acyl-sn-glycero-3-phosphoethanolamine_dodecanoyl	C17H36NO7P	C17H36NO7P	0	c
1agpe140[c]	1-Acyl-sn-glycero-3-phosphoethanolamine_tetradecanoyl	C19H40NO7P	C19H40NO7P	0	c
1agpe141[c]	1-Acyl-sn-glycero-3-phosphoethanolamine_tetradec-7-enoyl	C19H38NO7P	C19H38NO7P	0	c
1agpe160[c]	1-Acyl-sn-glycero-3-phosphoethanolamine_hexadecanoyl	C21H44NO7P	C21H44NO7P	0	c
1agpg120[c]	1-Acyl-sn-glycero-3-phosphoglycerol_dodecanoyl	C18H37O9P	C18H36O9P	-1	c
1agpg140[c]	1-Acyl-sn-glycero-3-phosphoglycerol_tetradecanoyl	C20H41O9P	C20H40O9P	-1	c
1agpg141[c]	1-Acyl-sn-glycero-3-phosphoglycerol_tetradec-7-enoyl	C20H39O9P	C20H38O9P	-1	c
1agpg160[c]	1-Acyl-sn-glycero-3-phosphoglycerol_hexadecanoyl	C22H45O9P	C22H44O9P	-1	c
1ddecg3p[c]	1-dodecanoyl-sn-glycerol_3-phosphate	C15H31O7P	C15H30O7P	-1	c
1hdecg3p[c]	1-hexadecanoyl-sn-glycerol_3-phosphate	C19H39O7P	C19H38O7P	-1	c
1tdec7eg3p[c]	1-tetradec-7-enoyl-sn-glycerol_3-phosphate	C17H33O7P	C17H32O7P	-1	c
1tdecg3p[c]	1-tetradecanoyl-sn-glycerol_3-phosphate	C17H35O7P	C17H34O7P	-1	c
2agpe120[c]	2-Acyl-sn-glycero-3-phosphoethanolamine_dodecanoyl	C17H36NO7P	C17H36NO7P	0	c
2agpe140[c]	2-Acyl-sn-glycero-3-phosphoethanolamine_tetradecanoyl	C19H40NO7P	C19H40NO7P	0	c
2agpe141[c]	2-Acyl-sn-glycero-3-phosphoethanolamine_tetradec-7-enoyl	C19H38NO7P	C19H38NO7P	0	c
2agpe160[c]	2-Acyl-sn-glycero-3-phosphoethanolamine_n-C16_0	C21H44NO7P	C21H44NO7P	0	c
2agpg120[c]	2-Acyl-sn-glycero-3-phosphoglycerol_dodecanoyl	C18H37O9P	C18H36O9P	-1	c
2agpg140[c]	2-Acyl-sn-glycero-3-phosphoglycerol_tetradecanoyl	C20H41O9P	C20H40O9P	-1	c
2agpg141[c]	2-Acyl-sn-glycero-3-phosphoglycerol_tetradec-7-enoyl	C20H39O9P	C20H38O9P	-1	c
2agpg160[c]	2-Acyl-sn-glycero-3-phosphoglycerol_hexadecanoyl	C22H45O9P	C22H44O9P	-1	c
2ddecg3p[c]	2-dodecanoyl-sn-glycerol_3-phosphate	C15H31O7P	C15H30O7P	-1	c
2hdecg3p[c]	2-hexadecanoyl-sn-glycerol_3-phosphate	C19H39O7P	C19H38O7P	-1	c
2tdec7eg3p[c]	2-tetradec-7-enoyl-sn-glycerol_3-phosphate	C17H33O7P	C17H32O7P	-1	c
2tdecg3p[c]	2-tetradecanoyl-sn-glycerol_3-phosphate	C17H35O7P	C17H34O7P	-1	c
aclchac[c]	Anteisoheptadecanoyllipoteichoic_acid_n=24__linked__unsubstituted	C121H260O135P24	C121H236O135P24	-24	c
aclchacg[c]	Anteisoheptadecanoyllipoteichoic_acid_n=24__linked__glucose_substituted	C265H500O255P24	C265H476O255P24	-24	c
antepac[c]	Anteisopentadecanoyllipoteichoic_acid_n=24__linked__unsubstituted	C117H252O135P24	C117H228O135P24	-24	c
antepacg[c]	Anteisopentadecanoyllipoteichoic_acid_n=24__linked__glucose_substituted	C261H492O255P24	C261H468O255P24	-24	c
antigl3p[c]	1-anteisopentadecanoyl-sn-glycerol_3-phosphate	C18H37O7P	C18H36O7P	-1	c
apgl3p[c]	1-anteisoheptadecanoyl-sn-glycerol 3-phosphate	C20H41O7P	C20H40O7P	-1	c
buts[c]	butanesulfonate	C4H10O3S	C4H9O3S	-1	c
buts[e]	butanesulfonate	C4H10O3S	C4H9O3S	-1	e
cbs_374[c]	isobutyryl-ACP	C15H28N2O8PRS	C15H27N2O8PRS	-1	c
cbs_378[c]	isovaleryl-ACP	C16H30N2O8PRS	C16H29N2O8PRS	-1	c
cbs_99[c]	2-methylbutyryl-ACP	C16H30N2O8PRS	C16H29N2O8PRS	-1	c
cdpdddecg[c]	CDP-1,2-didodecanoylglycerol	C36H65N3O15P2	C36H63N3O15P2	-2	c
cdpdgl[c]	CDP-1,2-dianteisopentadecanoylglycerol	C42H77N3O15P2	C42H75N3O15P2	-2	c
cdpdhdec9eg[c]	CDP-1,2-dihexadec-9-enoylglycerol	C44H77N3O15P2	C44H75N3O15P2	-2	c
cdpdhdecg[c]	CDP-1,2-dihexadecanoylglycerol	C44H81N3O15P2	C44H79N3O15P2	-2	c
cdpdhgl[c]	CDP-1,2-diisohexadecanoylglycerol	C44H81N3O15P2	C44H79N3O15P2	-2	c
cdpdpgl[c]	CDP-1,2-diisoheptadecanoylglycerol	C46H85N3O15P2	C46H83N3O15P2	-2	c
cdpdtdec7eg[c]	CDP-1,2-ditetradec-7-enoylglycerol	C40H69N3O15P2	C40H67N3O15P2	-2	c
cdpdtdecg[c]	CDP-1,2-ditetradecanoylglycerol	C40H73N3O15P2	C40H71N3O15P2	-2	c
cdpdylgl[c]	CDP-1,2-diisotetradecanoylglycerol	C40H73N3O15P2	C40H71N3O15P2	-2	c
cdpgl[c]	CDP-1,2-dianteisoheptadecanoylglycerol	C46H85N3O15P2	C46H83N3O15P2	-2	c
dcgl3p[c]	1,2-diisohexadecanoyl-sn-glycerol_3-phosphate	C35H69O8P	C35H68O8P	-1	c
diagphe[c]	Dianteisopentadecanoylphosphatidylglycerophosphate	C36H72O13P2	C36H70O13P2	-2	c
dihexpgl[c]	Diisohexadecanoylphosphatidylglycerophosphate	C38H76O13P2	C38H74O13P2	-2	c
diicagl3p[c]	1,2-diisotetradecanoyl-sn-glycerol 3-phosphate	C31H61O8P	C31H60O8P	-1	c
dpcaygl3p[c]	1,2-dianteisopentadecanoyl-sn-glycerol 3-phosphate	C33H65O8P	C33H64O8P	-1	c
dpcgp[c]	Diisoheptadecanoylphosphatidylglycerophosphate	C40H80O13P2	C40H78O13P2	-2	c
dpgl3p[c]	1,2-dianteisoheptadecanoyl-sn-glycerol 3-phosphate	C37H73O8P	C37H72O8P	-1	c
dppgl3p[c]	Dianteisoheptadecanoylphosphatidylglycerophosphate	C40H80O13P2	C40H78O13P2	-2	c
dtppylgp[c]	Diisotetradecanoylphosphatidylglycerophosphate	C34H68O13P2	C34H66O13P2	-2	c
fa12coa[c]	fa12coa|Anteiso-C17:0 CoA Anteisoheptadecanoyl-CoA	C38H68N7O17P3S	C38H65N7O17P3S	-3	c
fa1coa[c]	fa1coa	C35H62N7O17P3S	C35H59N7O17P3S	-3	c
fa6coa[c]	fa6coa	C37H66N7O17P3S	C37H63N7O17P3S	-3	c
gly-cys-L[c]	Gly-Cys	C5H10N2O3S	C5H10N2O3S	0	c
gly-phe-L[c]	Gly-Phe	C11H14N2O3	C11H14N2O3	0	c
gly-phe-L[e]	Gly-Phe	C11H14N2O3	C11H14N2O3	0	e
gly-pro-L[c]	gly-pro-L	C7H12N2O3	C7H12N2O3	0	c
gly-pro-L[e]	gly-pro-L	C7H12N2O3	C7H12N2O3	0	e
gly-tyr[c]	Gly-Tyr	C11H14N2O4	C11H14N2O4	0	c
hexs[c]	hexanesulfonate	C6H14O3S	C6H13O3S	-1	c
hexs[e]	hexanesulfonate	C6H14O3S	C6H13O3S	-1	e
hxal[c]	hexanal	C6H12O	C6H12O	0	c
isocpac[c]	Isotetradecanoyllipoteichoic_acid_n=24__linked__unsubstituted	C115H248O135P24	C115H224O135P24	-24	c
isocpacg[c]	Isotetradecanoyllipoteichoic_acid_n=24__linked__glucose_substituted	C259H488O255P24	C259H464O255P24	-24	c
isogl3p[c]	1-isohexadecanoyl-sn-glycerol_3-phosphate	C19H39O7P	C19H38O7P	-1	c
isohexac[c]	Isohexadecanoyllipoteichoic_acid_n=24__linked__glucose_substituted	C263H496O255P24	C263H472O255P24	-24	c
isopa[c]	Isopentadecanoyllipoteichoic_acid_n=24__linked__unsubstituted	C117H252O135P24	C117H228O135P24	-24	c
isopac[c]	Isoheptadecanoyllipoteichoic_acid_n=24__linked__unsubstituted	C121H260O135P24	C121H236O135P24	-24	c
isopags[c]	Isopentadecanoyllipoteichoic_acid_n=24__linked__glucose_substituted	C261H492O255P24	C261H468O255P24	-24	c
isotylgl3p[c]	1-isotetradecanoyl-sn-glycerol_3-phosphate	C17H35O7P	C17H34O7P	-1	c
isoylgl3p[c]	1-isoheptadecanoyl-sn-glycerol_3-phosphate	C20H41O7P	C20H40O7P	-1	c
malthp[c]	Maltoheptaose	C42H72O36	C42H72O36	0	c
maltpt[c]	Maltopentaose	C30H52O26	C30H52O26	0	c
mdcacp[c]	8-methyl-decanoyl-ACP	C22H42N2O8PRS	C22H41N2O8PRS	-1	c
mdcaylacp[c]	9-methyl-decanoyl-ACP	C22H42N2O8PRS	C22H41N2O8PRS	-1	c
mdcylacp[c]	10-methyl-dodecanoyl-ACP	C24H46N2O8PRS	C24H45N2O8PRS	-1	c
mddacp[c]	11-methyl-dodecanoyl-ACP	C24H46N2O8PRS	C24H45N2O8PRS	-1	c
mehdacp[c]	15-methyl-hexa-decanoyl-ACP	C28H54N2O8PRS	C28H53N2O8PRS	-1	c
meoxdacp[c]	9-methyl-3-oxo-decanoyl-ACP	C22H40N2O9PRS	C22H39N2O9PRS	-1	c
methdeacp[c]	15-methyl-trans-hexa-dec-2-enoyl-ACP	C28H52N2O8PRS	C28H51N2O8PRS	-1	c
met-L-ala-L[c]	met-L-ala-L	C8H16N2O3S	C8H15N2O3S	-1	c
met-L-ala-L[e]	met-L-ala-L	C8H16N2O3S	C8H15N2O3S	-1	e
metox-R[e]	L-methionine_R-oxide	C5H11NO3S	C5H11NO3S	0	e
mhacp[c]	12-methyl-3-hydroxy-tridecanoyl-ACP	C25H48N2O9PRS	C25H47N2O9PRS	-1	c
mhdacp[c]	10-methyl-3-hydroxy-dodecanoyl-ACP	C24H46N2O9PRS	C24H45N2O9PRS	-1	c
mhdecacp[c]	9-methyl-3-hydroxy-decanoyl-ACP	C22H42N2O9PRS	C22H41N2O9PRS	-1	c
mhdecylacp[c]	8-methyl-3-hydroxy-decanoyl-ACP	C22H42N2O9PRS	C22H41N2O9PRS	-1	c
mhedacp[c]	13-methyl-3-hydroxy-tetra-decanoyl-ACP	C26H50N2O9PRS	C26H49N2O9PRS	-1	c
mhexacp[c]	5-methyl-3-hydroxy-hexanoyl-ACP	C18H34N2O9PRS	C18H33N2O9PRS	-1	c
mhhacp[c]	4-methyl-3-hydroxy-hexanoyl-ACP	C18H34N2O9PRS	C18H33N2O9PRS	-1	c
mhhylacp[c]	6-methyl-3-hydroxy-heptanoyl-ACP	C19H36N2O9PRS	C19H35N2O9PRS	-1	c
mhnylacp[c]	8-methyl-3-hydroxy-nonanoyl-ACP	C21H40N2O9PRS	C21H39N2O9PRS	-1	c
mhoacp[c]	6-methyl-3-hydroxy-octanoyl-ACP	C20H38N2O9PRS	C20H37N2O9PRS	-1	c
mhotacp[c]	7-methyl-3-hydroxy-octanoyl-ACP	C20H38N2O9PRS	C20H37N2O9PRS	-1	c
mhpacp[c]	4-methyl-3-hydroxy-pentanoyl-ACP	C17H32N2O9PRS	C17H31N2O9PRS	-1	c
mhtacp[c]	6-methyl-heptanoyl-ACP	C19H36N2O8PRS	C19H35N2O8PRS	-1	c
mhtdacp[c]	12-methyl-3-hydroxy-tetra-decanoyl-ACP	C26H50N2O9PRS	C26H49N2O9PRS	-1	c
mhuacp[c]	10-methyl-3-hydroxy-undecanoyl-ACP	C23H44N2O9PRS	C23H43N2O9PRS	-1	c
mhylacp[c]	4-methyl-hexanoyl-ACP	C18H34N2O8PRS	C18H33N2O8PRS	-1	c
mlpac[c]	Myristoyllipoteichoic_acid_n=24__linked__unsubstituted	C115H248O135P24	C115H224O135P24	-24	c
mlpacg[c]	Myristoyllipoteichoic_acid_n=24__linked__glucose_substituted	C259H488O255P24	C259H464O255P24	-24	c
mnoacp[c]	8-methyl-nonanoyl-ACP	C21H40N2O8PRS	C21H39N2O8PRS	-1	c
modacp[c]	10-methyl-3-oxo-dodecanoyl-ACP	C24H44N2O9PRS	C24H43N2O9PRS	-1	c
moddacp[c]	11-methyl-3-oxo-dodecanoyl-ACP	C24H44N2O9PRS	C24H43N2O9PRS	-1	c
modylacp[c]	8-methyl-3-oxo-decanoyl-ACP	C22H40N2O9PRS	C22H39N2O9PRS	-1	c
mohexacp[c]	5-methyl-3-oxo-hexanoyl-ACP	C18H32N2O9PRS	C18H31N2O9PRS	-1	c
mohpacpp[c]	6-methyl-3-oxo-heptanoyl-ACP	C19H34N2O9PRS	C19H33N2O9PRS	-1	c
mohylacp[c]	4-methyl-3-oxo-hexanoyl-ACP	C18H32N2O9PRS	C18H31N2O9PRS	-1	c
monacp[c]	8-methyl-3-oxo-nonanoyl-ACP	C21H38N2O9PRS	C21H37N2O9PRS	-1	c
mooacp[c]	6-methyl-3-oxo-octanoyl-ACP	C20H36N2O9PRS	C20H35N2O9PRS	-1	c
mooylacp[c]	7-methyl-3-oxo-octanoyl-ACP	C20H36N2O9PRS	C20H35N2O9PRS	-1	c
mopacp[c]	4-methyl-3-oxo-pentanoyl-ACP	C17H30N2O9PRS	C17H29N2O9PRS	-1	c
mops[c]	MOPS	C7H15NO4S	C7H14NO4S	-1	c
mops[e]	MOPS	C7H15NO4S	C7H14NO4S	-1	e
motacp[c]	7-methyl-octanoyl-ACP	C20H38N2O8PRS	C20H37N2O8PRS	-1	c
motdacp[c]	12-methyl-3-oxo-tetra-decanoyl-ACP	C26H48N2O9PRS	C26H47N2O9PRS	-1	c
motylacp[c]	6-methyl-octanoyl-ACP	C20H38N2O8PRS	C20H37N2O8PRS	-1	c
mouacp[c]	10-methyl-3-oxo-undecanoyl-ACP	C23H42N2O9PRS	C23H41N2O9PRS	-1	c
mql8[c]	Menaquinol 8	C51H74O2	C51H74O2	0	c
mtdeacp[c]	8-methyl-trans-dec-2-enoyl-ACP	C22H40N2O8PRS	C22H39N2O8PRS	-1	c
mth2eyacp[c]	4-methyl-trans-hex-2-enoyl-ACP	C18H32N2O8PRS	C18H31N2O8PRS	-1	c
mtheacp[c]	5-methyl-trans-hex-2-enoyl-ACP	C18H32N2O8PRS	C18H31N2O8PRS	-1	c
mtn2eacp[c]	8-methyl-trans-non-2-enoyl-ACP	C21H38N2O8PRS	C21H37N2O8PRS	-1	c
mtoeacp[c]	7-methyl-trans-oct-2-enoyl-ACP	C20H36N2O8PRS	C20H35N2O8PRS	-1	c
mtpacp[c]	4-methyl-pentanoyl-ACP	C17H32N2O8PRS	C17H31N2O8PRS	-1	c
mtueacp[c]	10-methyl-trans-undec-2-enoyl-ACP	C23H42N2O8PRS	C23H41N2O8PRS	-1	c
mudylacp[c]	10-methyl-undecanoyl-ACP	C23H44N2O8PRS	C23H43N2O8PRS	-1	c
ocaylacp[c]	Octodecanoyl-ACP	C29H56N2O8PRS	C29H55N2O8PRS	-1	c
pa120[c]	1_2-didodecanoyl-sn-glycerol_3-phosphate	C27H53O8P	C27H52O8P	-1	c
pa140[c]	1_2-ditetradecanoyl-sn-glycerol_3-phosphate	C31H61O8P	C31H60O8P	-1	c
pa141[c]	1_2-ditetradec-7-enoyl-sn-glycerol_3-phosphate	C31H57O8P	C31H56O8P	-1	c
pa160[c]	1_2-dihexadecanoyl-sn-glycerol_3-phosphate	C35H69O8P	C35H68O8P	-1	c
pa161[c]	1_2-dihexadec-9-enoyl-sn-glycerol_3-phosphate	C35H65O8P	C35H64O8P	-1	c
palac[c]	Palmitoyllipoteichoic_acid_n=24__linked__unsubstituted	C119H256O135P24	C119H232O135P24	-24	c
palacg[c]	Palmitoyllipoteichoic_acid_n=24__linked__glucose_substituted	C263H496O255P24	C263H472O255P24	-24	c
palmacp[c]	Palmitoyl-ACP	C27H52N2O8PRS	C27H51N2O8PRS	-1	c
pgp120[c]	Phosphatidylglycerophosphate_didodecanoyl	C30H60O13P2	C30H58O13P2	-2	c
pgp140[c]	Phosphatidylglycerophosphate_ditetradecanoyl	C34H68O13P2	C34H66O13P2	-2	c
pgp141[c]	Phosphatidylglycerophosphate_ditetradec-7-enoyl	C34H64O13P2	C34H62O13P2	-2	c
pgp160[c]	Phosphatidylglycerophosphate_dihexadecanoyl	C38H76O13P2	C38H74O13P2	-2	c
pgp161[c]	Phosphatidylglycerophosphate_dihexadec-9-enoyl	C38H72O13P2	C38H70O13P2	-2	c
ptac[c]	Prenol-45n teichoic acid	C206H433N2O242P47	C206H386N2O242P47	-47	c
ptag[c]	Prenol-45n_teichoic_acid-glucose_substituted	C476H883N2O467P47	C476H836N2O467P47	-47	c
stlpac[c]	Stearoyllipoteichoic_acid_n=24__linked__unsubstituted	C123H264O135P24	C123H240O135P24	-24	c
stlpacg[c]	Stearoyllipoteichoic_acid_n=24__linked__glucose_substituted	C267H504O255P24	C267H480O255P24	-24	c
tdeacp[c]	Tetradecenoyl-ACP	C25H46N2O8PRS	C25H45N2O8PRS	-1	c
to2eacp[c]	trans-Octodec-2-enoyl-ACP	C29H54N2O8PRS	C29H53N2O8PRS	-1	c
ttdcea[c]	tetradecenoate	C14H26O2	C14H25O2	-1	c
h2o[c]	H2O	H2O	H2O	0	c	C00001|C01328
h2o[e]	H2O	H2O	H2O	0	e	C00001|C01328
atp[c]	ATP	C10H16N5O13P3	C10H13N5O13P3	-3	c	C00002
nad[c]	NAD+	C21H27N7O14P2	C21H26N7O14P2	-1	c	C00003
nadh[c]	NADH	C21H29N7O14P2	C21H27N7O14P2	-2	c	C00004
nadph[c]	NADPH	C21H30N7O17P3	C21H27N7O17P3	-3	c	C00005
nadp[c]	NADP+	C21H28N7O17P3	C21H26N7O17P3	-2	c	C00006
o2[c]	O2	O2	O2	0	c	C00007
o2[e]	O2	O2	O2	0	e	C00007
adp[c]	ADP	C10H15N5O10P2	C10H13N5O10P2	-2	c	C00008
pi[c]	Orthophosphate	H3O4P	HO4P	-2	c	C00009
pi[e]	Orthophosphate	H3O4P	HO4P	-2	e	C00009
coa[c]	CoA	C21H36N7O16P3S	C21H33N7O16P3S	-3	c	C00010
co2[c]	CO2	CO2	CO2	0	c	C00011
co2[e]	CO2	CO2	CO2	0	e	C00011
ppi[c]	Diphosphate	H4O7P2	H2O7P2	-2	c	C00013
ppi[e]	Diphosphate	H4O7P2	H2O7P2	-2	e	C00013
udp[c]	UDP	C9H14N2O12P2	C9H12N2O12P2	-2	c	C00015
fad[c]	FAD	C27H33N9O15P2	C27H31N9O15P2	-2	c	C00016
pydx5p[c]	Pyridoxal phosphate	C8H10NO6P	C8H9NO6P	-1	c	C00018
amet[c]	S-Adenosyl-L-methionine	C15H22N6O5S	C15H23N6O5S	1	c	C00019
amp[c]	AMP|Adenosine 5'-phosphate	C10H14N5O7P	C10H13N5O7P	-1	c	C00020
ahcys[c]	S-Adenosyl-L-homocysteine	C14H20N6O5S	C14H20N6O5S	0	c	C00021
pyr[c]	Pyruvate	C3H4O3	C3H3O3	-1	c	C00022
pyr[e]	Pyruvate	C3H4O3	C3H3O3	-1	e	C00022
accoa[c]	Acetyl-CoA	C23H38N7O17P3S	C23H35N7O17P3S	-3	c	C00024
glu-L[c]	L-Glutamate	C5H9NO4	C5H8NO4	-1	c	C00025|C00302
glu-L[e]	L-Glutamate	C5H9NO4	C5H8NO4	-1	e	C00025|C00302
akg[c]	2-Oxoglutarate	C5H6O5	C5H4O5	-2	c	C00026
h2o2[c]	H2O2	H2O2	H2O2	0	c	C00027
udpg[c]	UDP-glucose	C15H24N2O17P2	C15H22N2O17P2	-2	c	C00029
pheme[c]	Heme	C34H32FeN4O4	C34H30FeN4O4	-2	c	C00032
ac[c]	Acetate	C2H4O2	C2H3O2	-1	c	C00033
ac[e]	Acetate	C2H4O2	C2H3O2	-1	e	C00033
gdp[c]	GDP	C10H15N5O11P2	C10H13N5O11P2	-2	c	C00035
oaa[c]	Oxaloacetate	C4H4O5	C4H2O5	-2	c	C00036
gly[c]	Glycine	C2H5NO2	C2H5NO2	0	c	C00037
gly[e]	Glycine	C2H5NO2	C2H5NO2	0	e	C00037
ala-L[c]	L-Alanine	C3H7NO2	C3H7NO2	0	c	C00041
ala-L[e]	L-Alanine	C3H7NO2	C3H7NO2	0	e	C00041
succ[c]	Succinate	C4H6O4	C4H4O4	-2	c	C00042
uacgam[c]	UDP-N-acetyl-D-glucosamine	C17H27N3O17P2	C17H25N3O17P2	-2	c	C00043
gtp[c]	GTP	C10H16N5O14P3	C10H13N5O14P3	-3	c	C00044
lys-L[c]	L-Lysine	C6H14N2O2	C6H15N2O2	1	c	C00047|C16440
lys-L[e]	L-Lysine	C6H14N2O2	C6H15N2O2	1	e	C00047|C16440
glx[c]	Glyoxylate	C2H2O3	C2HO3	-1	c	C00048
asp-L[c]	L-Aspartate	C4H7NO4	C4H6NO4	-1	c	C00049|C16433
asp-L[e]	L-Aspartate	C4H7NO4	C4H6NO4	-1	e	C00049|C16433
gthrd[c]	Glutathione	C10H17N3O6S	C10H16N3O6S	-1	c	C00051
udpgal[c]	UDP-D-galactose	C15H24N2O17P2	C15H22N2O17P2	-2	c	C00052
paps[c]	3'-Phosphoadenylyl sulfate	C10H15N5O13P2S	C10H12N5O13P2S	-3	c	C00053
pap[c]	Adenosine 3',5'-bisphosphate	C10H15N5O10P2	C10H13N5O10P2	-2	c	C00054
cmp[c]	CMP	C9H14N3O8P	C9H13N3O8P	-1	c	C00055
for[c]	Formate	CH2O2	CHO2	-1	c	C00058
so4[c]	Sulfate	H2SO4	O4S	-2	c	C00059
so4[e]	Sulfate	H2SO4	O4S	-2	e	C00059
fmn[c]	FMN	C17H21N4O9P	C17H20N4O9P	-1	c	C00061
arg-L[c]	L-Arginine	C6H14N4O2	C6H15N4O2	1	c	C00062|C02385
arg-L[e]	L-Arginine	C6H14N4O2	C6H15N4O2	1	e	C00062|C02385
ctp[c]	CTP	C9H16N3O14P3	C9H13N3O14P3	-3	c	C00063
gln-L[c]	L-Glutamine	C5H10N2O3	C5H10N2O3	0	c	C00064
gln-L[e]	L-Glutamine	C5H10N2O3	C5H10N2O3	0	e	C00064
fald[c]	Formaldehyde	CH2O	CH2O	0	c	C00067
thmpp[c]	TPP	C12H18N4O7P2S	C12H17N4O7P2S	-1	c	C00068
ascb[c]	L-Ascorbate	C6H8O6	C6H7O6	-1	c	C00072
met-L[c]	L-Methionine	C5H11NO2S	C5H11NO2S	0	c	C00073|C01733
met-L[e]	L-Methionine	C5H11NO2S	C5H11NO2S	0	e	C00073|C01733
pep[c]	Phosphoenolpyruvate	C3H5O6P	C3H3O6P	-2	c	C00074
utp[c]	UTP,Uridine triphosphate	C9H15N2O15P3	C9H12N2O15P3	-3	c	C00075
orn[c]	L-Ornithine	C5H12N2O2	C5H13N2O2	1	c	C00077|C01602
orn[e]	L-Ornithine	C5H12N2O2	C5H13N2O2	1	e	C00077|C01602
trp-L[c]	L-Tryptophan	C11H12N2O2	C11H12N2O2	0	c	C00078|C00806
trp-L[e]	L-Tryptophan	C11H12N2O2	C11H12N2O2	0	e	C00078|C00806
phe-L[c]	L-Phenylalanine	C9H11NO2	C9H11NO2	0	c	C00079
phe-L[e]	L-Phenylalanine	C9H11NO2	C9H11NO2	0	e	C00079
h[c]	H+	H	H	1	c	C00080
h[e]	H+	H	H	1	e	C00080
itp[c]	ITP	C10H15N4O14P3	C10H12N4O14P3	-3	c	C00081
tyr-L[c]	L-Tyrosine	C9H11NO3	C9H11NO3	0	c	C00082|C01536
tyr-L[e]	L-Tyrosine	C9H11NO3	C9H11NO3	0	e	C00082|C01536
malcoa[c]	Malonyl-CoA	C24H38N7O19P3S	C24H34N7O19P3S	-4	c	C00083
acald[c]	Acetaldehyde	C2H4O	C2H4O	0	c	C00084
urea[c]	Urea	CH4N2O	CH4N2O	0	c	C00086
urea[e]	Urea	CH4N2O	CH4N2O	0	e	C00086
s[c]	Sulfur	S	S	0	c	C00087
no2[c]	Nitrite	HNO2	NO2	-1	c	C00088
no2[e]	Nitrite	HNO2	NO2	-1	e	C00088
sucr[c]	Sucrose	C12H22O11	C12H22O11	0	c	C00089
sucr[e]	Sucrose	C12H22O11	C12H22O11	0	e	C00089
catechol[c]	Catechol	C6H6O2	C6H6O2	0	c	C00090|C15571
succoa[c]	Succinyl-CoA	C25H40N7O19P3S	C25H36N7O19P3S	-4	c	C00091
so3[c]	Sulfite	H2O3S	HO3S	-1	c	C00094|C11481
gdpmann[c]	GDP-mannose	C16H25N5O16P2	C16H23N5O16P2	-2	c	C00096
cys-L[c]	L-Cysteine	C3H7NO2S	C3H7NO2S	0	c	C00097
cys-L[e]	L-Cysteine	C3H7NO2S	C3H7NO2S	0	e	C00097
ala-B[c]	beta-Alanine	C3H7NO2	C3H7NO2	0	c	C00099
ppcoa[c]	Propanoyl-CoA	C24H40N7O17P3S	C24H37N7O17P3S	-3	c	C00100
thf[c]	Tetrahydrofolate	C19H23N7O6	C19H21N7O6	-2	c	C00101
g1p[c]	D-Glucose 1-phosphate	C6H13O9P	C6H12O9P	-1	c	C00103
idp[c]	IDP	C10H14N4O11P2	C10H12N4O11P2	-2	c	C00104
ump[c]	UMP	C9H13N2O9P	C9H12N2O9P	-1	c	C00105
ura[c]	Uracil	C4H4N2O2	C4H4N2O2	0	c	C00106
anth[c]	Anthranilate	C7H7NO2	C7H6NO2	-1	c	C00108
2obut[c]	2-Oxobutanoate	C4H6O3	C4H5O3	-1	c	C00109
dhap[c]	Dihydroxyacetone phosphate	C3H7O6P	C3H6O6P	-1	c	C00111
cdp[c]	CDP	C9H15N3O11P2	C9H13N3O11P2	-2	c	C00112
chol[c]	Choline	C5H13NO	C5H14NO	1	c	C00114
glyc[c]	Glycerol	C3H8O3	C3H8O3	0	c	C00116
glyc[e]	Glycerol	C3H8O3	C3H8O3	0	e	C00116
g3p[c]	D-Glyceraldehyde 3-phosphate	C3H7O6P	C3H6O6P	-1	c	C00118|C00661
prpp[c]	5-Phospho-alpha-D-ribose 1-diphosphate	C5H13O14P3	C5H10O14P3	-3	c	C00119
btn[c]	Biotin	C10H16N2O3S	C10H15N2O3S	-1	c	C00120
rib-D[c]	D-Ribose	C5H10O5	C5H10O5	0	c	C00121
rib-D[e]	D-Ribose	C5H10O5	C5H10O5	0	e	C00121
fum[c]	Fumarate	C4H4O4	C4H2O4	-2	c	C00122
leu-L[c]	L-Leucine	C6H13NO2	C6H13NO2	0	c	C00123
leu-L[e]	L-Leucine	C6H13NO2	C6H13NO2	0	e	C00123
gal[c]	Galactose	C6H12O6	C6H12O6	0	c	C00124
gal[e]	Galactose	C6H12O6	C6H12O6	0	e	C00124
gthox[c]	Glutathione disulfide	C20H32N6O12S2	C20H30N6O12S2	-2	c	C00127
ipdp[c]	Isopentenyl diphosphate	C5H12O7P2	C5H10O7P2	-2	c	C00129
imp[c]	IMP	C10H13N4O8P	C10H12N4O8P	-1	c	C00130
datp[c]	dATP	C10H16N5O12P3	C10H13N5O12P3	-3	c	C00131
ala-D[c]	D-Alanine	C3H7NO2	C3H7NO2	0	c	C00133
ala-D[e]	D-Alanine	C3H7NO2	C3H7NO2	0	e	C00133
ptrc[c]	Putrescine	C4H12N2	C4H14N2	2	c	C00134
ptrc[e]	Putrescine	C4H12N2	C4H14N2	2	e	C00134
his-L[c]	L-Histidine	C6H9N3O2	C6H9N3O2	0	c	C00135
his-L[e]	L-Histidine	C6H9N3O2	C6H9N3O2	0	e	C00135
btcoa[c]	Butanoyl-CoA	C25H42N7O17P3S	C25H39N7O17P3S	-3	c	C00136
inost[c]	myo-Inositol|Inositol	C6H12O6	C6H12O6	0	c	C00137|C06151
inost[e]	myo-Inositol|Inositol	C6H12O6	C6H12O6	0	e	C00137|C06151
fdxrd[c]	Reducedferredoxin	Fe2R4S6	Fe2R4S6	4	c	C00138
fdxox[c]	Oxidizedferredoxin	Fe2R4S6	Fe2R4S6	6	c	C00139
acgam[c]	N-Acetyl-D-glucosamine	C8H15NO6	C8H15NO6	0	c	C00140
3mob[c]	3-Methyl-2-oxobutanoic acid	C5H8O3	C5H7O3	-1	c	C00141
mlthf[c]	5,10-Methylenetetrahydrofolate	C20H23N7O6	C20H21N7O6	-2	c	C00143
gmp[c]	GMP	C10H14N5O8P	C10H13N5O8P	-1	c	C00144
ade[c]	Adenine	C5H5N5	C5H5N5	0	c	C00147
pro-L[c]	L-Proline	C5H9NO2	C5H8NO2	-1	c	C00148
pro-L[e]	L-Proline	C5H9NO2	C5H8NO2	-1	e	C00148
asn-L[c]	L-Asparagine	C4H8N2O3	C4H8N2O3	0	c	C00152
asn-L[e]	L-Asparagine	C4H8N2O3	C4H8N2O3	0	e	C00152
ncam[c]	Nicotinamide	C6H6N2O	C6H6N2O	0	c	C00153
pmtcoa[c]	palmitoyl-CoA(n-C16:0 CoA)	C37H66N7O17P3S	C37H63N7O17P3S	-3	c	C00154
4hbz[c]	Hydroxybenzenecarboxylic acid|4-Hydroxybenzoic acid|Hydroxybenzoic acid|4-Hydroxybenzoate	C7H6O3	C7H5O3	-1	c	C00156
cit[c]	Citrate	C6H8O7	C6H5O7	-3	c	C00158
cit[e]	Citrate	C6H8O7	C6H5O7	-3	e	C00158
glyclt[c]	Glycolate	C2H4O3	C2H3O3	-1	c	C00160
ppa[c]	Propanoate	C3H6O2	C3H5O2	-1	c	C00163
acac[c]	Acetoacetate	C4H6O3	C4H5O3	-1	c	C00164
12dgr[c]	12dgr_BS|diacylglycerol|1,2-diacylglycerol|1,2-Diacyl-sn-glycerol|D-1,2-Diacylglycerol|1,2-Diacylglycerol (E.coli)|Diglyceride|L-1,2-Diacylglycerol	C5H6O5R2	C5H6O5R2	0	c	C00165|C00641
phpyr[c]	Phenylpyruvate	C9H8O3	C9H7O3	-1	c	C00166
udpglcur[c]	UDP-glucuronate	C15H22N2O18P2	C15H19N2O18P2	-3	c	C00167
cbp[c]	Carbamoyl phosphate	CH4NO5P	CH3NO5P	-1	c	C00169
5mta[c]	5-Methylthioadenosine	C11H15N5O3S	C11H15N5O3S	0	c	C00170
agm[c]	Agmatine	C5H14N4	C5H16N4	2	c	C00179
val-L[c]	L-Valine	C5H11NO2	C5H11NO2	0	c	C00183
val-L[e]	L-Valine	C5H11NO2	C5H11NO2	0	e	C00183
dha[c]	Glycerone	C3H6O3	C3H6O3	0	c	C00184
lac-L[c]	L-Lactate	C3H6O3	C3H5O3	-1	c	C00186
lac-L[e]	L-Lactate	C3H6O3	C3H5O3	-1	e	C00186
thr-L[c]	L-Threonine	C4H9NO3	C4H9NO3	0	c	C00188
thr-L[e]	L-Threonine	C4H9NO3	C4H9NO3	0	e	C00188
etha[c]	Ethanolamine	C2H7NO	C2H8NO	1	c	C00189
glcur[c]	Glucuronate	C6H10O7	C6H9O7	-1	c	C00191|C16245
adocbl[c]	Calomide	C72H100CoN18O17P	C72H101CoN18O17P	1	c	C00194
3pg[c]	3-Phospho-D-glycerate	C3H7O7P	C3H5O7P	-2	c	C00197|C00597
g15lac[c]	D-Glucono-1,5-lactone	C6H10O6	C6H10O6	0	c	C00198|C16581|C16830
ru5p-D[c]	D-Ribulose 5-phosphate	C5H11O8P	C5H10O8P	-1	c	C00199
uacgala[c]	UDP-N-acetyl-D-galactosamine	C17H27N3O17P2	C17H25N3O17P2	-2	c	C00203
2ddglcn[c]	2-Dehydro-3-deoxy-D-gluconate	C6H10O6	C6H9O6	-1	c	C00204
dadp[c]	dADP	C10H15N5O9P2	C10H13N5O9P2	-2	c	C00206
malt[c]	Maltose	C12H22O11	C12H22O11	0	c	C00208
malt[e]	Maltose	C12H22O11	C12H22O11	0	e	C00208
adn[e]	Adenosine	C10H13N5O4	C10H13N5O4	0	e	C00212
adn[c]	Adenosine	C10H13N5O4	C10H13N5O4	0	c	C00212
thymd[c]	Thymidine	C10H14N2O5	C10H14N2O5	0	c	C00214
glu-D[c]	D-2-Aminoglutaric acid|D-Glutaminic acid|D-Glutamic acid|D-Glutamate	C5H9NO4	C5H8NO4	-1	c	C00217
msa[c]	3-Oxopropanoate	C3H4O3	C3H3O3	-1	c	C00222
aps[c]	Adenylyl sulfate	C10H14N5O10PS	C10H12N5O10PS	-2	c	C00224
actp[c]	Acetyl phosphate	C2H5O5P	C2H4O5P	-1	c	C00227
acp[c]	Acyl-carrier protein	C11H22N2O7PRS	C11H21N2O7PRS	-1	c	C00229
34dhbz[c]	Protocatechuate	C7H6O4	C7H5O4	-1	c	C00230
xu5p-D[c]	D-Xylulose 5-phosphate	C5H11O8P	C5H10O8P	-1	c	C00231
sucsal[c]	Succinate semialdehyde	C4H6O3	C4H5O3	-1	c	C00232
4mop[c]	4-Methyl-2-oxopentanoate	C6H10O3	C6H9O3	-1	c	C00233
10fthf[c]	10-Formyltetrahydrofolate	C20H23N7O7	C20H21N7O7	-2	c	C00234
dmpp[c]	Dimethylallyl diphosphate	C5H12O7P2	C5H10O7P2	-2	c	C00235|C17627
13dpg[c]	3-Phospho-D-glyceroyl phosphate	C3H8O10P2	C3H6O10P2	-2	c	C00236
k[c]	Potassium	K	K	1	c	C00238
k[e]	Potassium	K	K	1	e	C00238
dcmp[c]	dCMP	C9H14N3O7P	C9H13N3O7P	-1	c	C00239
gua[c]	Guanine	C5H5N5O	C5H5N5O	0	c	C00242
gua[e]	Guanine	C5H5N5O	C5H5N5O	0	e	C00242
lcts[c]	LACT	C12H22O11	C12H22O11	0	c	C00243
lcts[e]	Lactose	C12H22O11	C12H22O11	0	e	C00243
no3[c]	Nitrate	HNO3	NO3	-1	c	C00244
no3[e]	Nitrate	HNO3	NO3	-1	e	C00244
taur[c]	Taurine	C2H7NO3S	C2H7NO3S	0	c	C00245
taur[e]	Taurine	C2H7NO3S	C2H7NO3S	0	e	C00245
but[c]	Butanoic acid	C4H8O2	C4H7O2	-1	c	C00246
hdca[c]	Palmitate	C16H32O2	C16H31O2	-1	c	C00249
pydx[c]	pyridoxal	C8H9NO3	C8H9NO3	0	c	C00250
chor[c]	Chorismate	C10H10O6	C10H8O6	-2	c	C00251
nac[c]	Nicotinate|Niacin	C6H5NO2	C6H4NO2	-1	c	C00253
nac[c]	Nicotinate|Niacin	C6H5NO2	C6H4NO2	-1	c	C00253
pphn[c]	Prephenate	C10H10O6	C10H8O6	-2	c	C00254
ribflv[c]	Riboflavin	C17H20N4O6	C17H20N4O6	0	c	C00255
lac-D[c]	D-Lactate	C3H6O3	C3H5O3	-1	c	C00256
glcn[c]	D-Gluconic acid	C6H12O7	C6H11O7	-1	c	C00257
glcn[e]	D-Gluconic acid	C6H12O7	C6H11O7	-1	e	C00257
glyc-R[c]	D-Glycerate	C3H6O4	C3H5O4	-1	c	C00258
arab-L[c]	L-Arabinose	C5H10O5	C5H10O5	0	c	C00259|C11476
arab-L[e]	L-Arabinose	C5H10O5	C5H10O5	0	e	C00259|C11476
hxan[c]	Hypoxanthine	C5H4N4O	C5H4N4O	0	c	C00262
hxan[e]	Hypoxanthine	C5H4N4O	C5H4N4O	0	e	C00262
hom-L[c]	L-Homoserine	C4H9NO3	C4H9NO3	0	c	C00263
gcald[c]	Glycolaldehyde	C2H4O2	C2H4O2	0	c	C00266
gcald[e]	Glycolaldehyde	C2H4O2	C2H4O2	0	e	C00266
glc-D[c]	D-Glucose	C6H12O6	C6H12O6	0	c	C00267|C00293|C00031
glc-D[e]	D-Glucose	C6H12O6	C6H12O6	0	e	C00267|C00293|C00031
cdpdag[c]	CDP-diacylglycerol	C14H19N3O15P2R2	C14H17N3O15P2R2	-2	c	C00269
man6p[c]	D-mannose-6-phosphate	C6H13O9P	C6H12O9P	-1	c	C00275
e4p[c]	D-Erythrose 4-phosphate	C4H9O7P	C4H8O7P	-1	c	C00279
dgtp[c]	dGTP	C10H16N5O13P3	C10H13N5O13P3	-3	c	C00286
Aniline[c]	Aniline	C6H7N	C6H7N	0	c	C00292
ins[e]	Inosine	C10H12N4O5	C10H12N4O5	0	e	C00294
ins[c]	Inosine	C10H12N4O5	C10H12N4O5	0	c	C00294
orot[c]	Orotate	C5H4N2O4	C5H3N2O4	-1	c	C00295
h2s[c]	Hydrogen sulfide	H2S	H2S	0	c	C00297|C00283
uri[e]	Uridine	C9H12N2O6	C9H12N2O6	0	e	C00299
uri[c]	Uridine	C9H12N2O6	C9H12N2O6	0	c	C00299
adprib[c]	ADP-ribose	C15H23N5O14P2	C15H21N5O14P2	-2	c	C00301
rbl-D[c]	D-Ribulose	C5H10O5	C5H10O5	0	c	C00309
xylu-D[c]	D-Lyxulose	C5H10O5	C5H10O5	0	c	C00310
icit[c]	Isocitrate	C6H8O7	C6H5O7	-3	c	C00311
xylu-L[c]	L-Lyxulose	C5H10O5	C5H10O5	0	c	C00312
pydxn[c]	pyridoxine	C8H11NO3	C8H11NO3	0	c	C00314
spmd[c]	Spermidine	C7H19N3	C7H22N3	3	c	C00315
spmd[e]	Spermidine	C7H19N3	C7H22N3	3	e	C00315
2oxoadp[c]	2-Oxoadipic acid|2-Oxoadipate	C6H8O5	C6H6O5	-2	c	C00322
citr-L[c]	L-Citrulline	C6H13N3O3	C6H13N3O3	0	c	C00327
kynr-L[c]	L-Kynurenine	C10H12N2O3	C10H12N2O3	0	c	C00328
dgsn[c]	Deoxyguanosine	C10H13N5O4	C10H13N5O4	0	c	C00330
aacoa[c]	Acetoacetyl-CoA	C25H40N7O18P3S	C25H37N7O18P3S	-3	c	C00332
galur[c]	D-Galacturonate	C6H10O7	C6H9O7	-1	c	C00333
4abut[c]	4-Aminobutanoate	C4H9NO2	C4H9NO2	0	c	C00334
dhor-S[c]	(S)-Dihydroorotate	C5H6N2O4	C5H5N2O4	-1	c	C00337
grdp[c]	Geranyldiphosphate|Geranyl diphosphate		C10H18O7P2	-2	c	C00341
trdrd[c]	trdrd	C6H9NO2R2S2	C6H9NO2R2S2	0	c	C00342
trdox[c]	thioredoxin disulfide	C6H7NO2R2S2	C6H7NO2R2S2	0	c	C00343
pg[c]	Phosphatidylglycerol|3-(3-sn-Phosphatidyl)glycerol|3(3-Phosphatidyl-)glycerol|PtdGro|Phosphatidylglycerol, yeast-specific		C8H12O10PR2	-1	c	C00344
6pgc[c]	6-Phospho-D-gluconate	C6H13O10P	C6H11O10P	-2	c	C00345
ethamp[c]	O-Phosphoethanolamine|Phosphoethanolamine|O-Phosphorylethanolamine|Ethanolamine phosphate	C2H8NO4P	C2H8NO4P	0	c	C00346
2mop[c]	(S)-Methylmalonate semialdehyde|2-Methyl-3-oxopropanoate	C4H6O3	C4H5O3	-1	c	C00349|C06002
pe[c]	Phosphatidylethanolamine	C7H12NO8PR2	C7H11NO8PR2	-1	c	C00350
gam6p[c]	D-Glucosamine 6-phosphate	C6H14NO8P	C6H14NO8P	0	c	C00352
ggdp[c]	Geranylgeranyl_diphosphate	C20H36O7P2	C20H34O7P2	-2	c	C00353
fdp[c]	D-Fructose 1,6-bisphosphate	C6H14O12P2	C6H12O12P2	-2	c	C00354|C05378
hmgcoa[c]	(S)-3-Hydroxy-3-methylglutaryl-CoA	C27H44N7O20P3S	C27H40N7O20P3S	-4	c	C00356
acgam6p[c]	N-Acetyl-D-glucosamine 6-phosphate	C8H16NO9P	C8H15NO9P	-1	c	C00357
damp[c]	dAMP	C10H14N5O6P	C10H13N5O6P	-1	c	C00360
dgdp[c]	dGDP	C10H15N5O10P2	C10H13N5O10P2	-2	c	C00361
dgmp[c]	dGMP	C10H14N5O7P	C10H13N5O7P	-1	c	C00362
dtdp[c]	dTDP	C10H16N2O11P2	C10H14N2O11P2	-2	c	C00363
dtmp[c]	dTMP	C10H15N2O8P	C10H14N2O8P	-1	c	C00364
dump[c]	dUMP	C9H13N2O8P	C9H12N2O8P	-1	c	C00365
urate[c]	Urate	C5H4N4O3	C5H4N4O3	0	c	C00366
starch[c]	Starch	C36H62O31	C36H62O31	0	c	C00369
starch[e]	Starch	C36H62O31	C36H62O31	0	e	C00369
thm[c]	Thiamin	C12H16N4OS	C12H17N4OS	1	c	C00378
thm[e]	Thiamine	C12H16N4OS	C12H17N4OS	1	e	C00378
csn[c]	Cytosine	C4H5N3O	C4H5N3O	0	c	C00380
xan[c]	Xanthine	C5H4N4O2	C5H4N4O2	0	c	C00385
gsn[c]	Guanosine	C10H13N5O5	C10H13N5O5	0	c	C00387
q8h2[c]	Ubiquinol-8	C49H76O4	C49H76O4	0	c	c00390
mnl[e]	Mannitol	C6H14O6	C6H14O6	0	e	C00392
q8[c]	Ubiquinone-8	C49H74O4	C49H74O4	0	c	c00399
ile-L[c]	L-Isoleucine	C6H13NO2	C6H13NO2	0	c	C00407
ile-L[e]	L-Isoleucine	C6H13NO2	C6H13NO2	0	e	C00407
ch4s[c]	Methanethiol	CH4S	CH4S	0	c	C00409
stcoa[c]	strcoa	C39H70N7O17P3S	C39H67N7O17P3S	-3	c	C00412
dhf[c]	Dihydrofolate	C19H21N7O6	C19H19N7O6	-2	c	C00415
12dag3p[c]	1,2-diacyl-sn-glycerol 3-phosphate	C5H7O8PR2	C5H6O8PR2	-1	c	C00416
triglyc[c]	Triacylglycerol|Triglyceride|triglyceride, yeast-specific		C6H5O6R3	0	c	C00422
lald-L[c]	L-Lactaldehyde	C3H6O2	C3H6O2	0	c	C00424
5aop[c]	5-Aminolevulinate	C5H9NO3	C5H9NO3	0	c	C00430
acorn[c]	N-Acetylornithine	C7H14N2O3	C7H14N2O3	0	c	C00437
cbasp[c]	N-Carbamoyl-L-aspartate	C5H8N2O5	C5H6N2O5	-2	c	C00438
forglu[c]	N-Formimino-L-glutamate	C6H10N2O4	C6H9N2O4	-1	c	C00439
5mthf[c]	5-Methyltetrahydrofolate	C20H25N7O6	C20H23N7O6	-2	c	C00440
aspsa[c]	L-Aspartate 4-semialdehyde	C4H7NO3	C4H7NO3	0	c	C00441
methf[c]	5,10-Methenyltetrahydrofolate	C20H21N7O6	C20H20N7O6	-1	c	C00445
gal1p[c]	D-Galactose_1-phosphate	C6H13O9P	C6H12O9P	-1	c	C00446|C03384
s17bp[c]	Sedoheptulose_1_7-bisphosphate	C7H16O13P2	C7H14O13P2	-2	c	C00447
frdp[c]	trans,trans-Farnesyl diphosphate	C15H28O7P2	C15H26O7P2	-2	c	C00448
thp2c[c]	delta1-Piperideine-6-L-carboxylate	C6H9NO2	C6H8NO2	-1	c	C00450
nmn[c]	Nicotinamide_ribonucleotide	C11H15N2O8P	C11H15N2O8P	0	c	C00455
nmn[e]	Nicotinamide_ribonucleotide	C11H15N2O8P	C11H15N2O8P	0	e	C00455
dctp[c]	dCTP	C9H16N3O13P3	C9H13N3O13P3	-3	c	C00458
dttp[c]	dTTP	C10H17N2O14P3	C10H14N2O14P3	-3	c	C00459
dutp[c]	dUTP	C9H15N2O14P3	C9H12N2O14P3	-3	c	C00460
indole[c]	indol	C8H7N	C8H7N	0	c	C00463
actn-R[c]	(R)-Acetoin	C4H8O2	C4H8O2	0	c	C00466|C00810
etoh[c]	Ethanol	C2H6O	C2H6O	0	c	C00469
cytidine[c]	Cytidine	C9H13N3O5	C9H13N3O5	0	c	C00475
raffin[c]	Melitose	C18H32O16	C18H32O16	0	c	C00492
skm[c]	Shikimate|Shikimic acid	C7H10O5	C7H9O5	-1	c	C00493
adpglc[c]	ADPglucose	C16H25N5O15P2	C16H23N5O15P2	-2	c	C00498
fol[c]	Folate	C19H19N7O6	C19H17N7O6	-2	c	C00504
Lcyst[c]	L-Cysteate	C3H7NO5S	C3H6NO5S	-1	c	C00506
Lcyst[e]	L-Cysteate	C3H7NO5S	C3H6NO5S	-1	e	C00506
rmn[c]	L-Rhamnose	C6H12O5	C6H12O5	0	c	C00507
rbl-L[c]	L-Ribulose	C5H10O5	C5H10O5	0	c	C00508
cdpglyc[c]	CDPglycerol|CDP-glycerol		C12H19N3O13P2	-2	c	C00513
mana[c]	D-Mannonate	C6H12O7	C6H11O7	-1	c	C00514
pant-R[c]	(R)-Pantoate	C6H12O4	C6H11O4	-1	c	C00522
duri[c]	Deoxyuridine	C9H12N2O5	C9H12N2O5	0	c	C00526
glutcoa[c]	Glutaryl-CoA	C26H42N7O19P3S	C26H38N7O19P3S	-4	c	C00527
no[c]	Nitric oxide	NO	NO	0	c	C00533
pydam[c]	pyridoxamine	C8H12N2O2	C8H13N2O2	1	c	C00534
pppi[c]	Triphosphate	H5O10P3	HO10P3	-4	c	C00536
cbl2[c]	Vitamin_B12r	C62H88CoN13O14P	C62H89CoN13O14P	1	c	C00541
cbl2[e]	Cob(II)alamin	C62H88CoN13O14P	C62H89CoN13O14P	1	e	C00541
cysne[c]	Cystathionine	C7H14N2O4S	C7H14N2O4S	0	c	C00542|C02291
dma[c]	CH32NH	C2H7N	C2H8N	1	c	C00543
mthgxl[c]	2-Oxopropanal|2-Ketopropionaldehyde|Pyruvic aldehyde|Pyruvaldehyde|Methylglyoxal	C3H4O2	C3H4O2	0	c	C00546
tartr-M[c]	meso-Tartaric acid	C4H6O6	C4H4O6	-2	c	C00552
4abutn[c]	4-Aminobutanal	C4H9NO	C4H10NO	1	c	C00555
tagur[c]	D-Tagaturonate	C6H10O7	C6H9O7	-1	c	C00558
dad-2[c]	Deoxyadenosine	C10H13N5O3	C10H13N5O3	0	c	C00559
4abz[c]	4-Aminobenzoate	C7H7NO2	C7H6NO2	-1	c	C00568
camp[c]	cAMP	C10H12N5O6P	C10H11N5O6P	-1	c	C00575
betald[c]	Betaine aldehyde	C5H11NO	C5H12NO	1	c	C00576
glyald[c]	D-Glyceraldehyde	C3H6O3	C3H6O3	0	c	C00577
dhlam[c]	Dihydrolipoamide	C8H17NOS2	C8H17NOS2	0	c	C00579|C15973
pacald[c]	Phenylacetaldehyde	C8H8O	C8H8O	0	c	C00601
3sala[c]	3-sulfino-L-alanine	C3H5NO4S	C3H6NO4S	1	c	C00606
r1p[c]	D-Ribose 1-phosphate	C5H11O8P	C5H10O8P	-1	c	C00620
glyc3p[c]	sn-Glycerol 3-phosphate	C3H9O6P	C3H8O6P	-1	c	C00623|C00093
glyc3p[e]	sn-Glycerol 3-phosphate	C3H9O6P	C3H8O6P	-1	e	C00623|C00093
acglu[c]	N-Acetyl-L-glutamate	C7H11NO5	C7H9NO5	-2	c	C00624
pdx5p[c]	pyridoxine 5'-phosphate	C8H12NO6P	C8H11NO6P	-1	c	C00627
ibcoa[c]	Isobutyryl-CoA	C25H42N7O17P3S	C25H39N7O17P3S	-3	c	C00630
2pg[c]	2-Phospho-D-glycerate	C3H7O7P	C3H5O7P	-2	c	C00631
3hanthrn[c]	3-Hydroxyanthranilate	C7H7NO3	C7H6NO3	-1	c	C00632
man1p[c]	D-Mannose1-phosphate	C6H13O9P	C6H12O9P	-1	c	C00636
mnl1p[c]	D-Mannitol 1-phosphate	C6H15O9P	C6H14O9P	-1	c	C00644
acmana[c]	N-Acetyl-D-mannosamine	C8H15NO6	C8H15NO6	0	c	C00645
pyam5p[c]	pyridoxamine 5'-phosphate	C8H13N2O5P	C8H13N2O5P	0	c	C00647
xmp[c]	Xanthosine 5'-phosphate	C10H13N4O9P	C10H12N4O9P	-1	c	C00655
2ahbut[c]	(S)-2-Aceto-2-hydroxybutanoate	C6H10O4	C6H9O4	-1	c	C00659|C06006
26dap-LL[c]	LL-2,6-Diaminoheptanedioate	C7H14N2O4	C7H14N2O4	0	c	C00666
g6p[c]	D-Glucose 6-phosphate	C6H13O9P	C6H12O9P	-1	c	C00668|C00092
g3pc[c]	sn-glycero-3-Phosphocholine	C8H20NO6P	C8H20NO6P	0	c	C00670
2dr1p[c]	2-Deoxy-D-ribose 1-phosphate	C5H11O7P	C5H10O7P	-1	c	C00672
2dr5p[c]	2-Deoxy-D-ribose 5-phosphate	C5H11O7P	C5H10O7P	-1	c	C00673
26dap-M[c]	meso-2,6-Diaminoheptanedioate	C7H14N2O4	C7H14N2O4	0	c	C00680
mmcoa-S[c]	(S)-Methylmalonyl-CoA	C25H40N7O19P3S	C25H36N7O19P3S	-4	c	C00683
dtdp4d6dm[c]	dTDP-4-oxo-L-rhamnose	C16H24N2O15P2	C16H22N2O15P2	-2	c	C00688
tre6p[c]	Trehalose 6-phosphate	C12H23O14P	C12H22O14P	-1	c	C00689
2ins[c]	2,4,6/3,5-Pentahydroxycyclohexanone	C6H10O6	C6H10O6	0	c	C00691
uamag[c]	UDP-N-acetylmuramoyl-L-alanyl-D-glutamate	C28H43N5O23P2	C28H39N5O23P2	-4	c	C00692
xtp[c]	XTP	C10H15N4O15P3	C10H12N4O15P3	-3	c	C00700
o2s[c]	superoxide	HO2	HO2	0	c	C00704
dcdp[c]	dCDP	C9H15N3O10P2	C9H13N3O10P2	-2	c	C00705
mal-L[c]	(S)-Malate	C4H6O5	C4H4O5	-2	c	C00711|C00149
ser-L[c]	L-Serine	C3H7NO3	C3H7NO3	0	c	C00716|C00065
ser-L[e]	L-Serine	C3H7NO3	C3H7NO3	0	e	C00716|C00065
glycogen[c]	glycogen	C6H10O5	C6H10O5	0	c	C00718
glyb[c]	Glycine betaine	C5H11NO2	C5H11NO2	0	c	C00719
dextrin[c]	Dextrin	C36H62O31	C36H62O31	0	c	C00721
dextrin[e]	Dextrin	C36H62O31	C36H62O31	0	e	C00721
ser-D[c]	D-Serine	C3H7NO3	C3H7NO3	0	c	C00740
ser-D[e]	D-Serine	C3H7NO3	C3H7NO3	0	e	C00740
dprol[c]	D-Proline	C5H9NO2	C5H8NO2	-1	c	C00763
urcan[c]	Urocanate	C6H6N2O2	C6H5N2O2	-1	c	C00785
sbt-D[c]	Sorbitol	C6H14O6	C6H14O6	0	c	C00794
sbt-D[e]	Sorbitol	C6H14O6	C6H14O6	0	e	C00794
salc[c]	SALC	C7H6O3	C7H5O3	-1	c	C00805
altrn[c]	D-Altronate	C6H12O7	C6H11O7	-1	c	C00817
glcr[c]	D-glucarate	C6H10O8	C6H8O8	-2	c	C00818
cpd-659[c]	Pretyrosine	C10H13NO5	C10H12NO5	-1	c	C00826
mk[c]	Menaquinone-9	C56H80O2	C56H80O2	0	c	C00828
ptth[c]	Pantetheine	C11H22N2O4S	C11H22N2O4S	0	c	C00831
dtdpglc[c]	dTDPglucose	C16H26N2O16P2	C16H24N2O16P2	-2	c	C00842
3oxadp[c]	3-Oxoadipate	C6H8O5	C6H6O5	-2	c	C00846
cbl1[c]	Cbl	C62H89CoN13O14P	C62H89CoN13O14P	0	c	C00853
cbl1[e]	Cob(I)alamin	C62H89CoN13O14P	C62H89CoN13O14P	0	e	C00853
met-D[c]	D-Methionine	C5H11NO2S	C5H11NO2S	0	c	C00855
met-D[e]	D-Methionine	C5H11NO2S	C5H11NO2S	0	e	C00855
dnad[c]	Deamino-NAD+	C21H26N6O15P2	C21H24N6O15P2	-2	c	C00857
histd[c]	L-Histidinol	C6H11N3O	C6H12N3O	1	c	C00860
rml[c]	L-Rhamnulose	C6H12O5	C6H12O5	0	c	C00861
pnto-R[c]	Pantothenate	C9H17NO5	C9H16NO5	-1	c	C00864
4hyne[c]	4-Hydroxynitrobenzene|Niphen|PNP|p-Nitrophenol|4-Nitrophenol	C6H5NO3	C6H5NO3	0	c	C00870
cof420[c]	Coenzyme_F420	C29H36N5O18P	C29H32N5O18P	-4	c	C00876
butd2coa[c]	Crotonoyl-CoA	C25H40N7O17P3S	C25H37N7O17P3S	-3	c	C00877
dcyt[c]	Deoxycytidine	C9H13N3O4	C9H13N3O4	0	c	C00881
dpcoa[c]	Dephospho-CoA	C21H35N7O13P2S	C21H33N7O13P2S	-2	c	C00882
ichor[c]	Isochorismate	C10H10O6	C10H8O6	-2	c	C00885
procoa[c]	Propenoyl-CoA	C24H38N7O17P3S	C24H35N7O17P3S	-3	c	C00894
tartr-L[c]	L-tartarate	C4H6O6	C4H4O6	-2	c	C00898|C02107
fruur[c]	D-Fructuronate	C6H10O7	C6H9O7	-1	c	C00905
dhpt[c]	Dihydropteroate	C14H14N6O3	C14H13N6O3	-1	c	C00921
ppbng[c]	Porphobilinogen	C10H14N2O4	C10H13N2O4	-1	c	C00931
3dhq[c]	3-Dehydroquinate	C7H10O6	C7H9O6	-1	c	C00944
mercppyr[c]	Mercaptopyruvate	C3H4O3S	C3H3O3S	-1	c	C00957
2dhp[c]	2-Dehydropantoate	C6H10O4	C6H9O4	-1	c	C00966
acser[c]	O-Acetyl-L-serine	C5H9NO4	C5H9NO4	0	c	C00979
13dampp[c]	Propane-1,3-diamine|1,3-Propanediamine|Trimethylenediamine|1,3-Diaminopropane	C3H10N2	C3H12N2	2	c	C00986
2pglyc[c]	Phosphoglycolic acid|2-Phosphoglycolate	C2H326P	C2H3O6P	-2	c	C00988
alaala[c]	D-Alanyl-D-alanine	C6H12N2O3	C6H12N2O3	0	c	C00993
pser-L[c]	O-Phospho-L-serine	C3H8NO6P	C3H7NO6P	-1	c	C01005
allphn[c]	Urea-1-carboxylate	C2H4N2O3	C2H3N2O3	-1	c	C01010
hmbil[c]	Hydroxymethylbilane	C40H46N4O17	C40H38N4O17	-8	c	C01024
2mbcoa[c]	(S)-2-Methylbutanoyl-CoA	C26H44N7O17P3S	C26H41N7O17P3S	-3	c	C01033|C15980
dann[c]	7,8-Diaminononanoate	C9H20N2O2	C9H21N2O2	1	c	C01037
gulact[c]	L-Gulonolactone	C6H10O6	C6H10O6	0	c	C01040
Nforglu[c]	N-Formyl-L-glutamate	C6H9NO5	C6H7NO5	-2	c	C01045
uamr[c]	UDP-MurNAc	C20H31N3O19P2	C20H28N3O19P2	-3	c	C01050
uppg3[c]	Uroporphyrinogen III	C40H44N4O16	C40H36N4O16	-8	c	C01051
4fumacac[c]	4-fumaryl-acetoacetate	C8H8O6	C8H6O6	-2	c	C01061
pmcoa[c]	Pimeloyl-CoA	C28H46N7O19P3S	C28H42N7O19P3S	-4	c	C01063
ficytc[c]	Cytochrome_c3	C42H47FeN8O6S2	C42H52FeN8O6S2	5	c	C01070|C00125
focytc[c]	Cytochrome_c2	C42H48FeN8O6S2	C42H52FeN8O6S2	4	c	C01071|C00126
achms[c]	O-Acetyl-L-homoserine	C6H11NO4	C6H11NO4	0	c	C01077
pppg9[c]	ProtoporphyrinogenIX	C34H40N4O4	C34H38N4O4	-2	c	C01079
rcof420[c]	Reduced_coenzyme_F420	C29H38N5O18P	C29H34N5O18P	-4	c	C01080
thmmp[c]	Thiamine_phosphate	C12H17N4O4PS	C12H17N4O4PS	0	c	C01081
tre[c]	TRHL|Trehalose|alpha,alpha'-Trehalose|alpha,alpha-Trehalose	C12H22O11	C12H22O11	0	c	C01083
tre[e]	TRHL|Trehalose|alpha,alpha'-Trehalose|alpha,alpha-Trehalose	C12H22O11	C12H22O11	0	e	C01083
bhb[c]	(R)-3-Hydroxybutanoate	C4H8O3	C4H7O3	-1	c	C01089
8aonn[c]	8-Amino-7-oxononanoate	C9H17NO3	C9H17NO3	0	c	C01092
f1p[c]	D-fructose-1-phosphate	C6H13O9P	C6H12O9P	-1	c	C01094|C02976
tag6p-D[c]	D-Tagatose 6-phosphate	C6H13O9P	C6H12O9P	-1	c	C01097
hisp[c]	L-Histidinol phosphate	C6H12N3O4P	C6H12N3O4P	0	c	C01100
ru5p-L[c]	L-Ribulose 5-phosphate	C5H11O8P	C5H10O8P	-1	c	C01101
phom[c]	O-Phospho-L-homoserine	C4H10NO6P	C4H9NO6P	-1	c	C01102
orot5p[c]	Orotidylic_acid	C10H13N2O11P	C10H11N2O11P	-2	c	C01103
suchms[c]	O-Succinyl-L-homoserine	C8H13NO6	C8H12NO6	-1	c	C01118
rml1p[c]	L-Rhamnulose_1-phosphate	C6H13O8P	C6H12O8P	-1	c	C01131
pan4p[c]	Pantetheine 4'-phosphate	C11H23N2O7PS	C11H22N2O7PS	-1	c	C01134
36dahx[c]	L-beta-Lysine	C6H14N2O2	C6H15N2O2	1	c	C01142
3hbycoa[c]	(S)-3-Hydroxybutanoyl-CoA	C25H42N7O18P3S	C25H39N7O18P3S	-3	c	C01144
4hpro-LT[c]	trans-4-Hydroxy-L-proline	C5H9NO3	C5H8NO3	-1	c	C01157
3cmuc[c]	3-Carboxy-cis_cis-muconate	C7H6O6	C7H3O6	-3	c	C01163
glu5sa[c]	L-Glutamate 5-semialdehyde	C5H9NO3	C5H9NO3	0	c	C01165
psd5p[c]	Pseudouridine_5'-phosphate	C9H13N2O9P	C9H12N2O9P	-1	c	C01168
uacmam[c]	UDP-N-acetyl-D-mannosamine	C17H27N3O17P2	C17H25N3O17P2	-2	c	C01170
mi1p-D[c]	Inositol_1-phosphate	C6H13O9P	C6H12O9P	-1	c	C01177
34hpp[c]	3-(4-Hydroxyphenyl)pyruvate	C9H8O4	C9H7O4	-1	c	C01179
2kmb[c]	4-Methylthio-2-oxobutanoic acid	C5H8O3S	C5H7O3S	-1	c	C01180
nicrnt[c]	Nicotinate D-ribonucleotide	C11H14NO9P	C11H13NO9P	-1	c	C01185
dmcapte[c]	3S_5S-3_5-Diaminocaproate	C6H14N2O2	C6H15N2O2	1	c	C01186
pil[c]	Phosphatidylinositol| 1-Phosphatidyl-D-myo-inositol|1-Phosphatidyl-1D-myo-inositol|1-Phosphatidyl-myo-inositol|Phosphatidyl-1D-myo-inositol|(3-Phosphatidyl)-1-D-inositol|1,2-Diacyl-sn-glycero-3-phosphoinositol|phosphatidyl 1D myo inositol|phosphatidyl-1D-myo-inositol, yeast-specific	C11H17O13PR2	C11H16O13PR2	-1	c	C01194
c181acp[c]	Oleoyl-[acyl-carrier protein]|Octadecenoyl-[acyl-carrier protein]|Octadecenoyl-[acp]|Octadecenoyl-ACP|cis-octadec-11-enoyl-[acyl-carrier protein]|Octadecenoyl-ACP (n-C18:1ACP)|cis-octadec-11-enoyl-acyl-carrierprotein--n-C18-1|cis-octadec-11-enoyl-[acyl-carrier protein] (n-C18:1)	C29H54N2O8PRS	C29H53N2O8PRS	-1	c	C01203
malacp[c]	Malonyl-acyl-carrierprotein-	C14H24N2O10PRS	C14H22N2O10PRS	-2	c	C01209
uama[c]	UDP-N-acetylmuramoyl-L-alanine	C23H36N4O20P2	C23H33N4O20P2	-3	c	C01212
mmcoa-R[c]	(R)-Methylmalonyl-CoA	C25H40N7O19P3S	C25H36N7O19P3S	-4	c	C01213
gdpdp[c]	Guanosine 5'-diphosphate,3'-diphosphate|Guanosine 3'-diphosphate 5'-diphosphate|Guanosine 3',5'-bis(diphosphate)	C10H17N5O17P4	C10H13N5O17P4	-4	c	C01228
g3pe[c]	sn-Glycero-3-phosphoethanolamine	C5H14NO6P	C5H14NO6P	0	c	C01233
6pgl[c]	D-Glucono-1,5-lactone 6-phosphate	C6H11O9P	C6H10O9P	-1	c	C01236
pme[c]	Phosphatidyl-N-methylethanolamine	C8H14NO8PR2	C8H13NO8PR2	-1	c	C01241
alpro[c]	S-Aminomethyldihydrolipoylprotein	C2H6NRS2	C2H7NRS2	1	c	C01242
acg5sa[c]	N-Acetyl-L-glutamate 5-semialdehyde	C7H11NO4	C7H10NO4	-1	c	C01250
imacp[c]	3-(Imidazol-4-yl)-2-oxopropyl phosphate	C6H9N2O5P	C6H8N2O5P	-1	c	C01267
5apru[c]	5-Amino-6-(5'-phosphoribosylamino)uracil	C9H15N4O9P	C9H14N4O9P	-1	c	C01268
3psme[c]	5-O-(1-Carboxyvinyl)-3-phosphoshikimate	C10H13O10P	C10H10O10P	-3	c	C01269
2c25dho[c]	4-Carboxymuconolactone	C7H6O6	C7H4O6	-2	c	C01278
4ahmmp[c]	4-Amino-5-hydroxymethyl-2-methylpyrimidine	C6H9N3O	C6H9N3O	0	c	C01279
unaga[c]	Undecaprenyl_diphospho_N-acetyl-glucosamine	C63H105NO12P2	C63H103NO12P2	-2	c	C01289
6hmhpt[c]	2-Amino-4-hydroxy-6-hydroxymethyl-7,8-dihydropteridine	C7H9N5O2	C7H9N5O2	0	c	C01300
2cpr5p[c]	1-(2-Carboxyphenylamino)-1-deoxy-D-ribulose 5-phosphate	C12H16NO9P	C12H14NO9P	-2	c	C01302|C10528
25drapp[c]	2,5-Diamino-6-(5-phospho-D-ribosylamino)pyrimidin-4(3H)-one	C9H16N5O8P	C9H15N5O8P	-1	c	C01304
na1[c]	Sodium	Na	Na	1	c	C01330
na1[e]	Sodium	Na	Na	1	e	C01330
nh4[c]	Ammonia	NH3	H4N	1	c	C01342|C00014
nh4[e]	Ammonia	NH3	H4N	1	e	C01342|C00014
didp[c]	dIDP	C10H14N4O10P2	C10H12N4O10P2	-2	c	C01344
ditp[c]	dITP	C10H15N4O13P3	C10H12N4O13P3	-3	c	C01345
dudp[c]	dUDP	C9H14N2O11P2	C9H12N2O11P2	-2	c	C01346
fadh2[c]	FADH2	C27H35N9O15P2	C27H33N9O15P2	-2	c	C01352
hco3[c]	HCO3	CH2O3	CHO3	-1	c	C01353|C00288
hco3[e]	HCO3	CH2O3	CHO3	-1	e	C01353|C00288
3amp[c]	3'-AMP	C10H14N5O7P	C10H13N5O7P	-1	c	C01367
3ump[c]	3'-UMP	C9H13N2O9P	C9H12N2O9P	-1	c	C01368
xyl-D[c]	Xylose	C5H10O5	C5H10O5	0	c	C01394|C00181
xyl-D[e]	Xylose	C5H10O5	C5H10O5	0	e	C01394|C00181
btal[c]	Butanal	C4H8O	C4H8O	0	c	C01412
cgly[c]	Cys-Gly	C5H10N2O3S	C5H10N2O3S	0	c	C01419
cgly[e]	Cys-Gly	C5H10N2O3S	C5H10N2O3S	0	e	C01419
lyx-L[c]	LLYXOSE	C5H10O5	C5H10O5	0	c	C01508
seln[c]	selane	H2Se	H2Se	0	c	C01528
ocdca[c]	ocdca	C18H36O2	C18H35O2	-1	c	C01530
alltn[c]	Allantoin	C4H6N4O3	C4H6N4O3	0	c	C01551|C02350
dca[c]	DECANOATE	C10H20O2	C10H19O2	-1	c	C01571
hxa[c]	HEXANOATE	C6H12O2	C6H11O2	-1	c	C01585
stchs[c]	Stachyose	C24H42O21	C24H42O21	0	c	C01613
trnaglu[c]	tRNA(Glu)	C10H12N5O3R	C10H12N5O3R	0	c	C01641
15dap[c]	Cadaverine	C5H14N2	C5H16N2	2	c	C01672
chitob[c]	Chitobiose	C16H28N2O11	C16H28N2O11	0	c	C01674
xtsn[c]	Xanthosine	C10H12N4O6	C10H12N4O6	0	c	C01762
actn[c]	S-Acetoin	C4H8O2	C4H8O2	0	c	C01769
drib[c]	Deoxyribose	C5H10O4	C5H10O4	0	c	C01801
drib[e]	Deoxyribose	C5H10O4	C5H10O4	0	e	C01801
ddcoa[c]	Lauroyl-CoA	C33H58N7O17P3S	C33H55N7O17P3S	-3	c	C01832
malttr[c]	Amylotriose|Maltotriose	C18H32O16	C18H32O16	0	c	C01835
malttr[e]	Amylotriose|Maltotriose	C18H32O16	C18H32O16	0	e	C01835
fmnh2[c]	FMNH2	C17H23N4O9P	C17H22N4O9P	-1	c	C01847
glyceride[c]	1-Monoacylglycerol|Monoacylglycerol|Monoglyceride|Glyceride|1-Acylglycerol		C4H7O4R	0	c	C01885
aact[c]	Aminoacetone	C3H7NO	C3H8NO	1	c	C01888
dtbt[c]	Dethiobiotin	C10H18N2O3	C10H17N2O3	-1	c	C01909
malthx[c]	Maltohexaose	C36H62O31	C36H62O31	0	c	C01936
malthx[e]	Maltohexaose	C36H62O31	C36H62O31	0	e	C01936
occoa[c]	Octanoyl-CoA	C29H50N7O17P3S	C29H47N7O17P3S	-3	c	C01944
lpro[c]	Lipoylprotein	CHRS2	CHRS2	0	c	C02051
maltttr[c]	Maltotetraose	C24H42O21	C24H42O21	0	c	C02052
VitaminK1[c]	Phylloquinone	C31H46O2	C31H46O2	0	c	C02059
dtdpgalt[c]	dTDP-galactose	C16H26N2O16P2	C16H24N2O16P2	-2	c	C02097
mmal[c]	Methylmalonate	C4H6O4	C4H4O4	-2	c	C02170
ppp9[c]	Protoporphyrin	C34H34N4O4	C34H32N4O4	-2	c	C02191
amacr[c]	2-Aminoacrylate	C3H5NO2	C3H5NO2	0	c	C02218
mema[c]	2-Methylmaleate	C5H6O4	C5H4O4	-2	c	C02226
oxadpcoa[c]	3-oxoadipyl-CoA	C27H42N7O20P3S	C27H38N7O20P3S	-4	c	C02232
2hxmp[c]	Salicyl alcohol	C7H8O2	C7H8O2	0	c	C02323
acon-T[c]	trans-Aconitate	C6H6O6	C6H3O6	-3	c	C02341
altion[c]	(R)(-)-Allantoin	C4H6N4O3	C4H6N4O3	0	c	C02348
23camp[c]	2'_3'-Cyclic_AMP	C10H12N5O6P	C10H11N5O6P	-1	c	C02353
23ccmp[c]	2'_3'-Cyclic_CMP	C9H12N3O7P	C9H11N3O7P	-1	c	C02354
23cump[c]	2'_3'-Cyclic_UMP	C9H11N2O8P	C9H10N2O8P	-1	c	C02355
hqn[c]	p-Benzenediol	C6H6O2	C6H6O2	0	c	C02389|C15603|C00530
mettrna[c]	L-Methionyl-tRNA (Met)	C15H21N6O4RS	C15H22N6O4RS	1	c	C02430
pre2[c]	Precorrin 2	C42H48N4O16	C42H40N4O16	-8	c	C02463
Larab[c]	Arabinan	C15H26O13	C15H26O13	0	c	C02474
2hmc[c]	2-Hydroxymuconate	C6H6O5	C6H4O5	-2	c	C02501
3c3hmp[c]	(2S)-2-Isopropylmalate	C7H12O5	C7H10O5	-2	c	C02504
cyalan[c]	L-3-Cyanoalanine	C4H6N2O2	C4H6N2O2	0	c	C02512
pser-D[c]	D-O-Phosphoserine	C3H8NO6P	C3H7NO6P	-1	c	C02532
tdcoa[c]	tetradecanoyl-CoA(C14:0 CoA)	C35H62N7O17P3S	C35H59N7O17P3S	-3	c	C02593
r2mmal[c]	(R)-2-Methylmalate	C5H8O5	C5H6O5	-2	c	C02612
2ippm[c]	2-Isopropylmaleate	C7H10O4	C7H8O4	-2	c	C02631
3dhsk[c]	3-Dehydroshikimate	C7H8O5	C7H7O5	-1	c	C02637
glcurn[c]	D-Glucuronolactone	C6H8O6	C6H8O6	0	c	C02670
ddca[c]	ddca	C12H24O2	C12H23O2	-1	c	C02679
Lfmkynr[c]	N-Formylkynurenine	C11H12N2O4	C11H12N2O4	0	c	C02700
sucbz[c]	2-Succinylbenzoate	C11H10O5	C11H8O5	-2	c	C02730
ps[c]	Phosphatidylserine	C8H12NO10PR2	C8H10NO10PR2	-2	c	C02737
prbatp[c]	Phosphoribosyl-ATP	C15H25N5O20P4	C15H21N5O20P4	-4	c	C02739
prbamp[c]	Phosphoribosyl-AMP	C15H23N5O14P2	C15H21N5O14P2	-2	c	C02741
glycerop[c]	(Glycerophosphate)n|(Glycerophosphate)n+1|Poly(glycerol phosphate)		C6H14O11P2	-2	c	C02768
imzac[c]	4-Imidazoleacetate	C5H6N2O2	C5H5N2O2	-1	c	C02835
ppap[c]	Propanoyl phosphate	C3H7O5P	C3H6O5P	-1	c	C02876
ivcoa[c]	3-Methylbutanoyl-CoA	C26H44N7O17P3S	C26H41N7O17P3S	-3	c	C02939
dhlpro[c]	Dihydrolipoylprotein	CH3RS2	CH3RS2	0	c	C02972
glutrna[c]	L-Glutamyl-tRNA(Glu)	C15H19N6O6R	C15H19N6O6R	0	c	C02987
metox[c]	L-methionine S-oxide	C5H11NO3S	C5H11NO3S	0	c	C02989
metox[e]	L-Methionine_S-oxide	C5H11NO3S	C5H11NO3S	0	e	C02989
pmnie[c]	Peptide-L-methionine	C6H10N2O2R2S	C6H10N2O2R2S	0	c	C03023
btd-RR[c]	BDOH	C4H10O2	C4H10O2	0	c	C03044
butad[c]	S_S-2_3-Butanediol	C4H10O2	C4H10O2	0	c	C03046
oxeate[c]	2-Oxohept-3-enedioate	C7H8O5	C7H6O5	-2	c	C03063
3mb2coa[c]	3-Methylcrotonyl-CoA	C26H42N7O17P3S	C26H39N7O17P3S	-3	c	C03069
4hglu[c]	L-erythro-4-Hydroxyglutamate	C5H9NO5	C5H8NO5	-1	c	C03079|C05947
4pasp[c]	4-Phospho-L-aspartate	C4H8NO7P	C4H7NO7P	-1	c	C03082
pram[c]	5-Phosphoribosylamine	C5H12NO7P	C5H12NO7P	0	c	C03090
dmbzid[c]	Dimethylbenzimidazole	C9H10N2	C9H10N2	0	c	C03114
rnam[c]	N-Ribosylnicotinamide	C11H14N2O5	C11H15N2O5	1	c	C03150
sbzcoa[c]	Succinylbenzoyl-CoA|o-Succinylbenzoyl-CoA|2-Succinylbenzoyl-CoA		C32H40N7O20P3S	-4	c	C03160
skm5p[c]	3-phosphoshikimate	C7H11O8P	C7H9O8P	-2	c	C03175
appl[c]	(R)-1-aminopropan-2-ol	C3H9NO	C3H10NO	1	c	C03194|C05771
trans-dd2coa[c]	2-trans-Dodecenoyl-CoA	C33H56N7O17P3S	C33H53N7O17P3S	-3	c	C03221
hLkynr[c]	3-Hydroxy-L-kynurenine	C10H12N2O4	C10H12N2O4	0	c	C03227
3mgcoa[c]	3-Methylglutaconyl-CoA	C27H42N7O19P3S	C27H38N7O19P3S	-4	c	C03231
3php[c]	3-Phosphonooxypyruvate	C3H5O7P	C3H3O7P	-2	c	C03232
6a2ohxnt[c]	2-Oxo-6-aminocaproate	C6H11NO3	C6H11NO3	0	c	C03239
cpppg3[c]	Coproporphyrinogen III	C36H44N4O8	C36H40N4O8	-4	c	C03263
g3pg[c]	Glycerophosphoglycerol	C6H15O8P	C6H14O8P	-1	c	C03274
24dab[c]	L-2,4-Diaminobutanoate	C4H10N2O2	C4H11N2O2	1	c	C03283
amisbte[c]	L-3-Amino-isobutanoate	C4H9NO2	C4H9NO2	0	c	C03284
glu5p[c]	L-Glutamyl 5-phosphate	C5H10NO7P	C5H9NO7P	-1	c	C03287
xhlactone[c]	L-xylo-Hexulonolactone	C6H8O6	C6H8O6	0	c	C03289
fmettrna[c]	N-Formylmethionyl-tRNA	C16H21N6O5RS	C16H21N6O5RS	0	c	C03294
dtdprmn[c]	dTDP-rhamnose	C16H26N2O15P2	C16H24N2O15P2	-2	c	C03319
23dhdp[c]	L-2,3-Dihydrodipicolinate	C7H7NO4	C7H5NO4	-2	c	C03340
2maacoa[c]	2-Methylacetoacetyl-CoA	C26H42N7O18P3S	C26H39N7O18P3S	-3	c	C03344
2mb2coa[c]	2-Methylbut-2-enoyl-CoA	C26H42N7O17P3S	C26H39N7O17P3S	-3	c	C03345
nphap[c]	4-Nitrophenyl_phosphate	C6H6NO6P	C6H5NO6P	-1	c	C03360
air[c]	Aminoimidazole ribotide	C8H14N3O7P	C8H14N3O7P	0	c	C03373
4per[c]	4-Phosphoerythronate	C4H9O8P	C4H7O8P	-2	c	C03393
argsuc[c]	N-(L-Arginino)succinate	C10H18N4O6	C10H17N4O6	-1	c	C03406
prdip[c]	Prephytoene diphosphate	C40H68O7P2	C40H66O7P2	-2	c	C03427
cpro[c]	cis-4-Hydroxy-D-proline	C5H9NO3	C5H8NO3	-1	c	C03440
lgt-S[c]	R-S-Lactoylglutathione	C13H21N3O8S	C13H20N3O8S	-1	c	C03451
oxalc[c]	4-Oxalocrotonate	C6H6O5	C6H4O5	-2	c	C03453
oxglyc[c]	Oxaloglycolate	C4H4O6	C4H2O6	-2	c	C03459
2mp2coa[c]	2-Methylprop-2-enoyl-CoA	C25H40N7O17P3S	C25H37N7O17P3S	-3	c	C03460
3mop[c]	(S)-3-Methyl-2-oxopentanoic acid	C6H10O3	C6H9O3	-1	c	C03465|C00671
5fthf[c]	5-Formyltetrahydrofolate	C20H23N7O7	C20H21N7O7	-2	c	C03479
4ppan[c]	D-4'-Phosphopantothenate	C9H18NO8P	C9H16NO8P	-2	c	C03492
3ig3p[c]	Indoleglycerol phosphate	C11H14NO6P	C11H13NO6P	-1	c	C03506
2aobut[c]	L-2-Amino-3-oxobutanoic acid	C4H7NO3	C4H7NO3	0	c	C03508
thfglu[c]	THF-L-glutamate	C24H30N8O9	C24H27N8O9	-3	c	C03541|C09332
mi4p-D[c]	Inositol_4-phosphate	C6H13O9P	C6H12O9P	-1	c	C03546
hbucoa[c]	(R)-3-Hydroxybutanoyl-CoA	C25H42N7O18P3S	C25H39N7O18P3S	-3	c	C03561
pycblate[c]	1-Pyrroline-2-carboxylate	C5H7NO2	C5H6NO2	-1	c	C03564
5odhf2a[c]	3-oxoadipate-enol-lactone	C6H6O4	C6H5O4	-1	c	C03586
4hpgle[c]	4-hydroxyphenylglyoxylate (intermediate in CDA biosynthesis)	C8H6O4	C8H5O4	-1	c	C03590
ngarg[c]	NG_NG-Dimethyl-L-arginine	C8H18N4O2	C8H19N4O2	1	c	C03626
dhna[c]	1-4-Dihydroxy-2-naphthoate|1,4-Dihydroxy-2-naphthoate		C11H7O4	-1	c	C03657
4izp[c]	4-Imidazolone-5-propanoate	C6H8N2O3	C6H7N2O3	-1	c	C03680
apoacp[c]	apo-ACP	HOR	HOR	0	c	C03688
quln[c]	Quinolinate	C7H5NO4	C7H3NO4	-2	c	C03722
r5p[c]	D-Ribose 5-phosphate	C5H11O8P	C5H10O8P	-1	c	C03736|C00117
glu1sa[c]	(S)-4-Amino-5-oxopentanoate	C5H9NO3	C5H9NO3	0	c	C03741
tagdp-D[c]	D-Tagatose 1,6-bisphosphate	C6H14O12P2	C6H12O12P2	-2	c	C03785
dcamp[c]	N6-(1,2-Dicarboxyethyl)-AMP	C14H18N5O11P	C14H15N5O11P	-3	c	C03794
gar[c]	5'-Phosphoribosylglycinamide	C7H15N2O8P	C7H15N2O8P	0	c	C03838
1ag3p[c]	1-Acyl-sn-glycerol 3-phosphate	C19.2H39.8O7P	C19.2H38.8O7P	-1	c	C03849|C00681
amoplate[c]	L-2-Amino-6-oxopimelate	C7H11NO5	C7H10NO5	-1	c	C03871
pgp[c]	Phosphatidylglycerophosphate	C8H14O13P2R2	C8H12O13P2R2	-2	c	C03892
1pyr5c[c]	(S)-1-Pyrroline-5-carboxylate	C5H7NO2	C5H6NO2	-1	c	C03912
acacp[c]	Acetyl-[acyl-carrier protein]|Acetyl-ACP	C13H24N2O8PRS	C13H23N2O8PRS	-1	c	C03939
thdp[c]	2,3,4,5-Tetrahydrodipicolinate	C7H9NO4	C7H7NO4	-2	c	C03972
mi3p-D[c]	Inositol_3-phosphate	C6H13O9P	C6H12O9P	-1	c	C04006
23dhmb[c]	(R)-2,3-Dihydroxy-3-methylbutanoate	C5H10O4	C5H9O4	-1	c	C04039|C04272
3hibutcoa[c]	3-hydroxy-isobutyryl-CoA	C25H42N7O18P3S	C25H39N7O18P3S	-3	c	C04047
amimc[c]	5-Amino-4-imidazolecarboxyamide	C4H6N4O	C4H6N4O	0	c	C04051
coedate[c]	5-Carboxy-2-oxohept-3-enedioate	C8H8O7	C8H5O7	-3	c	C04052
L2aadp6sa[c]	2-Aminoadipate_6-semialdehyde	C6H11NO3	C6H11NO3	0	c	C04076
c180acp[c]	Octadecanoyl-ACP	C29H56N2O8PRS	C29H55N2O8PRS	-1	c	C04088
1pipdn2c[c]	delta1-Piperideine-2-carboxylate	C6H9NO2	C6H8NO2	-1	c	C04092
23dhmp[c]	(R)-2,3-Dihydroxy-3-methylpentanoate	C6H12O4	C6H11O4	-1	c	C04104|C06007
applp[c]	D-1-Aminopropan-2-ol O-phosphate	C3H10NO4P	C3H10NO4P	0	c	C04122
acg5p[c]	N-Acetyl-L-glutamate 5-phosphate	C7H12NO8P	C7H10NO8P	-2	c	C04133
hpglu[c]	tetrahydropteroyltri-L-glutamic acid	C29H37N9O12	C29H33N9O12	-4	c	c04144
octdp[c]	all-trans-Octaprenyldiphosphate|Farnesylfarnesylgeraniol|all-trans-Octaprenyl diphosphate		C40H66O7P2	-2	c	C04146
23ddhb[c]	2_3-Dihydroxy-2_3-dihydrobenzoate	C7H8O4	C7H7O4	-1	c	C04171
33hmeoxobut[c]	3-Hydroxy-3-methyl-2-oxobutanoic acid	C5H8O4	C5H7O4	-1	c	C04181
5mdr1p[c]	S-Methyl-5-thio-D-ribose 1-phosphate	C6H13O7PS	C6H12O7PS	-1	c	C04188
3c4mop[c]	(2S)-2-Isopropyl-3-oxosuccinate	C7H10O5	C7H8O5	-2	c	C04236
2beacp[c]	But-2-enoyl-acyl-carrier_protein	C15H26N2O8PRS	C15H25N2O8PRS	-1	c	C04246
dtdp4addg[c]	dTDP-4-amino-4,6-dideoxy-D-glucose	C16H27N3O14P2	C16H26N3O14P2	-1	c	C04268
1p3h5c[c]	L-1-Pyrroline-3-hydroxy-5-carboxylate	C5H7NO3	C5H6NO3	-1	c	C04281
phclate[c]	1-Pyrroline-4-hydroxy-2-carboxylate	C5H7NO3	C5H6NO3	-1	c	C04282
cbs_76[c]	DKDI	C6H8O5	C6H8O5	0	c	C04287|C06891
pran[c]	N-(5-Phospho-D-ribosyl)anthranilate	C12H16NO9P	C12H14NO9P	-2	c	C04302
dipca[c]	3,4-Dihydro-2H-Pyrrole-2-carboxylate	C5H7NO2	C5H6NO2	-1	c	C04322
4mpetz[c]	4-Methyl-5-2-phosphoethyl-thiazole	C6H10NO4PS	C6H9NO4PS	-1	c	C04327
dmlz[c]	6,7-Dimethyl-8-(D-ribityl)lumazine	C13H18N4O6	C13H18N4O6	0	c	C04332
4ppcys[c]	(R)-4'-Phosphopantothenoyl-L-cysteine	C12H23N2O9PS	C12H21N2O9PS	-2	c	C04352
fgam[c]	5'-Phosphoribosyl-N-formylglycinamide	C8H15N2O9P	C8H14N2O9P	-1	c	C04376
mthtp[c]	5_10-Methylenetetrahydromethanopterin	C31H45N6O16P	C31H42N6O16P	-3	c	C04377
26dapime[c]	N6-Acetyl-LL-2,6-diaminoheptanedioate	C9H16N2O5	C9H15N2O5	-1	c	C04390
3hmbcoa[c]	(2S,3S)-3-Hydroxy-2-methylbutanoyl-CoA	C26H44N7O18P3S	C26H41N7O18P3S	-3	c	C04405
3c2hmp[c]	(2R,3S)-3-Isopropylmalate	C7H12O5	C7H10O5	-2	c	C04411
sl26da[c]	N-Succinyl-LL-2,6-diaminoheptanedioate	C11H18N2O7	C11H16N2O7	-2	c	C04421
amob[c]	S-Adenosyl-4-methylthio-2-oxobutanoate	C15H19N5O6S	C15H19N5O6S	0	c	C04425
2ddg6p[c]	2-Dehydro-3-deoxy-6-phospho-D-gluconate	C6H11O9P	C6H9O9P	-2	c	C04442
5aprbu[c]	5-Amino-6-(5'-phosphoribitylamino)uracil	C9H17N4O9P	C9H16N4O9P	-1	c	C04454
cbs_72[c]	DKHP	C6H11O9P	C6H9O9P	-2	c	C04456|C06893
sl2a6o[c]	N-Succinyl-L-2-amino-6-oxopimelate	C11H15NO8	C11H12NO8	-3	c	C04462
mhmpt[c]	5-Methyl-H4MPT	C31H47N6O16P	C31H44N6O16P	-3	c	C04488
mhpglu[c]	5-methyltetrahydropteroyltri-L-glutamic acid|5-Methyltetrahydropteroyltri-L-glutamate	C30H39N9O12	C30H35N9O12	-4	c	C04489
gdptp[c]	Guanosine 3'-diphosphate 5'-triphosphate	C10H18N5O20P5	C10H13N5O20P5	-5	c	C04494
acgam1p[c]	N-Acetyl-alpha-D-glucosamine 1-phosphate	C8H16NO9P	C8H15NO9P	-1	c	C04501|C04256
4ampm[c]	4-Amino-2-methyl-5-phosphomethylpyrimidine	C6H10N3O4P	C6H9N3O4P	-1	c	C04556
udcpdp[c]	di-trans,poly-cis-Undecaprenyl diphosphate	C55H92O7P2	C55H90O7P2	-2	c	c04574
5mdru1p[c]	S-Methyl-5-thio-D-ribulose 1-phosphate	C6H13O7PS	C6H12O7PS	-1	c	C04582
micit[c]	Methylisocitrate	C7H10O7	C7H7O7	-3	c	C04593
3hbacp[c]	R-3-Hydroxybutanoyl-acyl-carrier_protein	C15H28N2O9PRS	C15H27N2O9PRS	-1	c	C04618
3hdeacp[c]	R-3-Hydroxydecanoyl-acyl-carrier_protein	C21H40N2O9PRS	C21H39N2O9PRS	-1	c	C04619
3hocacp[c]	R-3-Hydroxyoctanoyl-acyl-carrier_protein	C19H36N2O9PRS	C19H35N2O9PRS	-1	c	C04620
uaccg[c]	UDP-N-acetyl-3-(1-carboxyvinyl)-D-glucosamine	C20H29N3O19P2	C20H26N3O19P2	-3	c	C04631
3hpaacp[c]	R-3-hydroxypalmitoyl-acyl-carrierprotein-	C27H52N2O9PRS	C27H51N2O9PRS	-1	c	C04633
fpram[c]	2-(Formamido)-N1-(5'-phosphoribosyl)acetamidine	C8H16N3O8P	C8H16N3O8P	0	c	C04640
eig3p[c]	D-erythro-1-(Imidazol-4-yl)glycerol 3-phosphate	C6H11N2O6P	C6H10N2O6P	-1	c	C04666
aicar[c]	1-(5'-Phosphoribosyl)-5-amino-4-imidazolecarboxamide	C9H15N4O8P	C9H14N4O8P	-1	c	C04677
3htdacp[c]	HMA	C25H48N2O9PRS	C25H47N2O9PRS	-1	c	C04688
2dda7p[c]	2-Dehydro-3-deoxy-D-arabino-heptonate 7-phosphate	C7H13O10P	C7H11O10P	-2	c	C04691
uGgla[c]	UDPMurAcoyl-L-Ala-D-gamma-Glu-L-Lys-D-Ala-D-Ala	C40H65N9O26P2	C40H62N9O26P2	-3	c	C04702
4r5au[c]	4-(1-D-Ribitylamino)-5-amino-2,6-dihydroxypyrimidine	C9H16N4O6	C9H16N4O6	0	c	C04732
fprica[c]	FAICAR	C10H15N4O9P	C10H14N4O9P	-1	c	C04734
5aizc[c]	5'-Phosphoribosyl-4-carboxy-5-aminoimidazole	C9H14N3O9P	C9H13N3O9P	-1	c	C04751
2mahmp[c]	2-Methyl-4-amino-5-hydroxymethylpyrimidine diphosphate	C6H11N3O7P2	C6H9N3O7P2	-2	c	C04752
5prdmbz[c]	alpha-ribazole 5'-phosphate	C14H19N2O7P	C14H18N2O7P	-1	c	C04778
6hmhptpp[c]	2-Amino-7,8-dihydro-4-hydroxy-6-(diphosphooxymethyl)pteridine	C7H11N5O8P2	C7H9N5O8P2	-2	c	C04807
25aics[c]	SAICAR	C13H19N4O12P	C13H16N4O12P	-3	c	C04823|C04811
uaGgla[c]	MurAcoyl-L-Ala-D-gamma-Glu-L-Lys-D-Ala-D-Ala-diphospho-_undecaprenol	C86H143N7O21P2	C86H140N7O21P2	-3	c	C04851
dhnpt[c]	7,8-Dihydroneopterin	C9H13N5O4	C9H13N5O4	0	c	C04874
ugmd[c]	UDP-N-acetylmuramoyl-L-alanyl-D-gamma-glutamyl-meso-2-6-diaminopimelate	C35H55N7O26P2	C35H51N7O26P2	-4	c	C04877
acgenol[c]	N-Acetyl-beta-D-mannosaminyl-1_4-N-acetyl-D-_glucosaminyldiphosphoundecaprenol	C71H118N2O17P2	C71H116N2O17P2	-2	c	C04881
ugmda[c]	UDP-N-acetylmuramoyl-L-alanyl-D-glutamyl-meso-2,6-diaminopimeloyl-D-alanyl-D-alanine	C41H65N9O28P2	C41H61N9O28P2	-4	c	C04882
ahdt[c]	2-Amino-4-hydroxy-6-(erythro-1,2,3-trihydroxypropyl)dihydropteridine triphosphate	C9H16N5O13P3	C9H13N5O13P3	-3	c	C04895
prfp[c]	5-(5-Phospho-D-ribosylaminoformimino)-1-(5-phosphoribosyl)-imidazole-4-carboxamide	C15H25N5O15P2	C15H23N5O15P2	-2	c	C04896
prlp[c]	N-(5'-Phospho-D-1'-ribulosylformimino)-5-amino-1-(5''-phospho-D-ribosyl)-4-imidazolecarboxamide	C15H25N5O15P2	C15H23N5O15P2	-2	c	C04916
istnt[c]	2-Hydroxyethanesulfonate	C2H6O4S	C2H5O4S	-1	c	C05123
istnt[e]	2-Hydroxyethanesulfonate	C2H6O4S	C2H5O4S	-1	e	C05123
imzacd[c]	Imidazole_acetaldehyde	C5H6N2O	C5H6N2O	0	c	C05130
selnp[c]	Selenophosphate	H3O3PSe	HO3PSe	-2	c	C05172
dad-5[c]	5'-Deoxyadenosine	C10H13N5O3	C10H13N5O3	0	c	C05198
c120acp[c]	Dodecanoyl-[acyl-carrier protein]|Dodecanoyl-[acp]|Lauroyl-[acyl-carrier protein]|Dodecanoyl-ACP|Dodecanoyl-ACP (n-C12:0ACP)	C23H44N2O8PRS	C23H43N2O8PRS	-1	c	C05223
3hhdcoa[c]	(S)-3-Hydroxyhexadecanoyl-CoA	C37H66N7O18P3S	C37H63N7O18P3S	-3	c	C05258
3ohdcoa[c]	3-Oxopalmitoyl-CoA	C37H64N7O18P3S	C37H61N7O18P3S	-3	c	C05259
3htdcoa[c]	(S)-3-Hydroxytetradecanoyl-CoA	C35H62N7O18P3S	C35H59N7O18P3S	-3	c	C05260
3otdcoa[c]	3-Oxotetradecanoyl-CoA	C35H60N7O18P3S	C35H57N7O18P3S	-3	c	C05261
3hddcoa[c]	(S)-3-Hydroxydodecanoyl-CoA	C33H58N7O18P3S	C33H55N7O18P3S	-3	c	C05262
3oddcoa[c]	3-Oxododecanoyl-CoA	C33H56N7O18P3S	C33H53N7O18P3S	-3	c	C05263
3hdccoa[c]	(S)-Hydroxydecanoyl-CoA	C31H54N7O18P3S	C31H51N7O18P3S	-3	c	C05264
3odcoa[c]	3-Oxodecanoyl-CoA	C31H52N7O18P3S	C31H49N7O18P3S	-3	c	C05265
3hocoa[c]	(S)-Hydroxyoctanoyl-CoA	C29H50N7O18P3S	C29H47N7O18P3S	-3	c	C05266
3oocoa[c]	3-Oxooctanoyl-CoA	C29H48N7O18P3S	C29H45N7O18P3S	-3	c	C05267
3hhcoa[c]	(S)-Hydroxyhexanoyl-CoA	C27H46N7O18P3S	C27H43N7O18P3S	-3	c	C05268
3ohcoa[c]	3-Oxohexanoyl-CoA	C27H44N7O18P3S	C27H41N7O18P3S	-3	c	C05269
hxcoa[c]	Hexanoyl-CoA	C27H46N7O17P3S	C27H43N7O17P3S	-3	c	C05270
hx2coa[c]	trans-Hex-2-enoyl-CoA	C27H44N7O17P3S	C27H41N7O17P3S	-3	c	C05271
hdd2coa[c]	trans-Hexadec-2-enoyl-CoA	C37H64N7O17P3S	C37H61N7O17P3S	-3	c	C05272
td2coa[c]	trans-Tetradec-2-enoyl-CoA	C35H60N7O17P3S	C35H57N7O17P3S	-3	c	C05273
dccoa[c]	Decanoyl-CoA	C31H54N7O17P3S	C31H51N7O17P3S	-3	c	C05274
dc2coa[c]	trans-Dec-2-enoyl-CoA	C31H52N7O17P3S	C31H49N7O17P3S	-3	c	C05275
oc2coa[c]	trans-Oct-2-enoyl-CoA	C29H48N7O17P3S	C29H45N7O17P3S	-3	c	C05276
hcys-L[c]	L-Homocysteine	C4H9NO2S	C4H9NO2S	0	c	C05330|C00155
peamn[c]	Phenylethylamine|beta-Phenylethylamine|2-Phenylethylamine|Phenethylamine	C8H11N	C8H12N	1	c	C05332
selmeth[c]	selenomethionine	C5H11NO2Se	C5H11NO2Se	0	c	C05335
f6p[c]	D-Fructose 6-phosphate	C6H13O9P	C6H12O9P	-1	c	C05345|C00085
oxasucc[c]	Oxalosuccinate	C6H6O7	C6H3O7	-3	c	C05379
s7p[c]	Sedoheptulose 7-phosphate	C7H15O10P	C7H14O10P	-1	c	C05382
melib[c]	Melibiose	C12H22O11	C12H22O11	0	c	C05402
matriose[c]	Manninotriose	C18H32O16	C18H32O16	0	c	C05404
15cisp[c]	15-cis-Phytoene	C40H64	C40H64	0	c	C05421
din[c]	Deoxyinosine	C10H12N4O4	C10H12N4O4	0	c	C05512
tsul[c]	Thiosulfate	H2O3S2	O3S2	-2	c	C05529|C00320
acamoxm[c]	N-Acetyl-L-2-amino-6-oxopimelate	C9H13NO6	C9H11NO6	-2	c	C05539
hhdate[c]	2-Hydroxyhepta-2_4-dienedioate	C7H8O5	C7H6O5	-2	c	C05600
cinte[c]	Cinnavalininate	C14H8N2O6	C14H6N2O6	-2	c	C05640
aproa[c]	beta-Aminopropion aldehyde|3-Aminopropanal		C3H8NO	1	c	C05665
hpcoa[c]	3-Hydroxypropionyl-CoA	C24H40N7O18P3S	C24H37N7O18P3S	-3	c	C05668
selt[c]	selenite	H2O3Se	H2O3Se	2	c	C05684
scys-L[c]	selenocysteine	C3H7NO2Se	C3H7NO2Se	0	c	C05688
shsys[c]	selenohomocysteine	C4H9NO2Se	C4H9NO2Se	0	c	C05698
scyst[c]	L-selenocystathionine	C7H14N2O4Se	C7H14N2O4Se	0	c	C05699
mesl[c]	Methylselenol	CH4Se	CH4Se	0	c	C05703
ggbaal[c]	gamma-Glutamyl-beta-cyanoalanine	C9H13N3O5	C9H12N3O5	-1	c	C05711
actacp[c]	Acetoacetyl-ACP	C15H26N2O9PRS	C15H25N2O9PRS	-1	c	C05744
c40acp[c]	Butyryl-[acp]|Butyryl-[acyl-carrier protein]|Butyryl-ACP|Butyryl-ACP (n-C4:0ACP)	C15H28N2O8PRS	C15H27N2O8PRS	-1	c	C05745
3oxhacp[c]	3-Oxohexanoyl-acp	C17H30N2O9PRS	C17H29N2O9PRS	-1	c	C05746
3hhacp[c]	D-3-Hydroxyhexanoyl-acp	C17H32N2O9PRS	C17H31N2O9PRS	-1	c	C05747
2theacp[c]	2E-Hexenoyl-acp	C17H30N2O8PRS	C17H29N2O8PRS	-1	c	C05748
c60acp[c]	Hexanoyl-[acp]|Hexanoyl-[acyl-carrier protein]|Hexanoyl-ACP|Hexanoyl-ACP (n-C6:0ACP)	C17H32N2O8PRS	C17H31N2O8PRS	-1	c	C05749
3oxocacp[c]	3-oxooctanoyl-acp	C19H34N2O9PRS	C19H33N2O9PRS	-1	c	C05750
2toceacp[c]	2E-Octenoyl-acp	C19H34N2O8PRS	C19H33N2O8PRS	-1	c	C05751
c80acp[c]	Octanoyl-[acp]|Octanoyl-[acyl-carrier protein]|Octanoyl-ACP|Octanoyl-ACP (n-C8:0ACP)	C19H36N2O8PRS	C19H35N2O8PRS	-1	c	C05752
3oxdeacp[c]	3-oxodecanoyl-acp	C21H38N2O9PRS	C21H37N2O9PRS	-1	c	C05753
2tdeacp[c]	2E-Decenoyl-acp	C21H38N2O8PRS	C21H37N2O8PRS	-1	c	C05754
c100acp[c]	Decanoyl-[acp]|Decanoyl-[acyl-carrier protein]|Decanoyl-ACP|Decanoyl-ACP (n-C10:0ACP)	C21H40N2O8PRS	C21H39N2O8PRS	-1	c	C05755
3oxddacp[c]	3-oxododecanoyl-acp	C23H42N2O9PRS	C23H41N2O9PRS	-1	c	C05756
3hddacp[c]	D-3-Hydroxydodecanoyl-acp	C23H44N2O9PRS	C23H43N2O9PRS	-1	c	C05757
2tddacp[c]	2E-Dodecenoyl-acp	C23H42N2O8PRS	C23H41N2O8PRS	-1	c	C05758
3oxtdacp[c]	3-oxotetradecanoyl-acp	C25H46N2O9PRS	C25H45N2O9PRS	-1	c	C05759
tmrs2eacp[c]	2E-Tetradecenoyl-acp	C25H46N2O8PRS	C25H45N2O8PRS	-1	c	C05760
c140acp[c]	Tetradecanoyl-[acp]|Tetradecanoyl-[acyl-carrier protein]|Myristoyl-[acyl-carrier protein]|Myristoyl-ACP|Myristoyl-ACP (n-C14:0ACP)|Myristoyl-ACP-n-C14-0ACP|tetradecanoyl-acp	C25H48N2O8PRS	C25H47N2O8PRS	-1	c	C05761
3oxhdacp[c]	3-oxohexadecanoyl-acp	C27H50N2O9PRS	C27H49N2O9PRS	-1	c	C05762
tpalm2eacp[c]	2E-Hexadecenoyl-acp	C27H50N2O8PRS	C27H49N2O8PRS	-1	c	C05763
c160acp[c]	Hexadecanoyl-[acp]	C27H52N2O8PRS	C27H51N2O8PRS	-1	c	C05764
uppg1[c]	uroporphyrinogen I	C40H44N4O16	C40H36N4O16	-8	c	C05766
cpppg1[c]	coproporphyrinogen I	C36H44N4O8	C36H40N4O8	-4	c	C05768
pre3a[c]	Precorrin_3A	C43H50N4O16	C43H44N4O16	-6	c	C05772
cobya[c]	Cobyrinate	C45H58CoN4O14	C45H53CoN4O14	-5	c	C05773
cbi[c]	Cobinamide	C48H70CoN11O8	C48H73CoN11O8	3	c	C05774
rdmbzi[c]	alpha-Ribazole	C14H18N2O4	C14H18N2O4	0	c	C05775
vb12[c]	Vitamin_B12	C61H80CoN13O14PR	C61H86CoN13O14PR	6	c	C05776
vb12[e]	Vitamin_B12	C61H80CoN13O14PR	C61H86CoN13O14PR	6	e	C05776
scl[c]	Sirohydrochlorin	C42H46N4O16	C42H38N4O16	-8	c	C05778
3ophb[c]	3-Octaprenyl-4-hydroxybenzoate	C47H70O3	C47H69O3	-1	c	C05809
2oph[c]	2-Octaprenylphenol	C46H70O	C46H70O	0	c	C05810
2ohph[c]	2-Octaprenyl-6-hydroxyphenol	C46H70O2	C46H70O2	0	c	C05811
2shchc[c]	(1R,6R)-6-Hydroxy-2-succinylcyclohexa-2,4-diene-1-carboxylate	C11H12O6	C11H10O6	-2	c	C05817
2dmmq8[c]	2-Demethylmenaquinone_8	C50H70O2	C50H70O2	0	c	C05818
3cmp[c]	3'-CMP	C9H14N3O8P	C9H13N3O8P	-1	c	C05822
slcys[c]	S-Sulfo-L-cysteine	C3H7NO5S2	C3H6NO5S2	-1	c	C05824
iasp[c]	Iminoaspartate	C4H5NO4	C4H3NO4	-2	c	C05840
nidrbn[c]	Nicotinate D-ribonucleoside	C11H13NO6	C11H13NO6	0	c	C05841
hdlac[c]	2-Hydroxyphenylacetate	C8H8O3	C8H7O3	-1	c	C05852
uGgl[c]	UDP-N-acetylmuramoyl-L-alanyl-gamma-D-glutamyl-L-lysine	C34H55N7O24P2	C34H52N7O24P2	-3	c	C05892
uaaGgla[c]	Undecaprenyl-diphospho-N-acetylmuramoyl-N-acetylglucosamine-L-alanyl-gamma-D-glutamyl-L-lysyl-D-alanyl-D-alanine	C94H156N8O26P2	C94H153N8O26P2	-3	c	C05893
uaaGgtla[c]	Undecaprenyl-diphospho-N-acetylmuramoyl-N-acetylglucosamine-L-alanyl-D-isoglutaminyl-L-lysyl-D-alanyl-D-alanine	C94H157N9O25P2	C94H155N9O25P2	-2	c	C05894
uagmda[c]	Undecaprenyl-diphospho-N-acetylmuramoyl-L-alanyl-D-glutamyl-meso-2,6-diaminopimeloyl-D-alanyl-D-alanine	C87H143N7O23P2	C87H139N7O23P2	-4	c	C05897
uaagmda[c]	Undecaprenyl-diphospho-N-acetylmuramoyl-N-acetylglucosamine-L-ala-D-glu-meso-2-6-diaminopimeloyl-D-ala-D-ala	C95H156N8O28P2	C95H152N8O28P2	-4	c	C05898
btamp[c]	Biotinyl-5'-AMP	C20H28N7O9PS	C20H27N7O9PS	-1	c	C05921
dhpmp[c]	Dihydroneopterin phosphate	C9H14N5O7P	C9H13N5O7P	-1	c	C05925
fthfglu[c]	10-Formyl-THF-L-glutamate	C25H30N8O10	C25H27N8O10	-3	c	C05928
4hglusa[c]	L-4-Hydroxyglutamate semialdehyde	C5H9NO4	C5H9NO4	0	c	C05938
4h2oglt[c]	4-Hydroxy-2-oxoglutarate|D-4-Hydroxy-2-oxoglutarate	C5H6O6	C5H4O6	-2	c	C05946|C01127
dpg[c]	Cardiolipin	C13H18O17P2R4	C13H16O17P2R4	-2	c	C05980
hibcoa[c]	(S)-3-Hydroxyisobutyryl-CoA	C25H42N7O18P3S	C25H39N7O18P3S	-3	c	C06000
3hmp[c]	3-Hydroxyisobutyrate	C4H8O3	C4H7O3	-1	c	C06001|C01188
alac-S[c]	(S)-2-Acetolactate	C5H8O4	C5H7O4	-1	c	C06010|C00900
ery3mem[c]	D-erythro-3-Methylmalate	C5H8O5	C5H6O5	-2	c	C06032
ohpb[c]	2-Oxo-3-hydroxy-4-phosphobutanoate	C4H7O8P	C4H5O8P	-2	c	C06054
phthr[c]	4-Phosphonooxy-threonine	C4H10NO7P	C4H9NO7P	-1	c	C06055
4hthr[c]	4-Hydroxy-L-threonine	C4H9NO4	C4H9NO4	0	c	C06056
gg3atle[c]	gamma-Glutamyl-3-aminopropiononitrile	C8H13N3O3	C8H13N3O3	0	c	C06114
gam1p[c]	alpha-D-Glucosamine 1-phosphate	C6H14NO8P	C6H14NO8P	0	c	C06156
sglulip[c]	[Dihydrolipoyllysine-residue succinyltransferase] S-glutaryldihydrolipoyllysine|S-Glutaryldihydrolipoamide-E	C13H22NO4S2R	C13H22NO4S2R	0	c	C06157
arbt6p[c]	Arbutin 6-phosphate	C12H17O10P	C12H16O10P	-1	c	C06187
salc6p[c]	Salicin 6-phosphate	C13H19O10P	C13H18O10P	-1	c	C06188
3gmp[c]	Gp	C10H14N5O8P	C10H13N5O8P	-1	c	C06193
23cgmp[c]	2'_3'-Cyclic_GMP	C10H12N5O7P	C10H11N5O7P	-1	c	C06194
dimp[c]	2'-Deoxyinosine 5'-phosphate	C10H13N4O7P	C10H12N4O7P	-1	c	C06196
UppppU[c]	UppppU	C18H26N4O23P4	C18H22N4O23P4	-4	c	C06198
apocae[c]	Apo-[carboxylase]	C7H13N3O2R2	C7H13N3O2R2	0	c	C06249
btn_cbxl[c]	Holo-carboxylase	C17H27N5O4R2S	C17H27N5O4R2S	0	c	C06250
galt1p[c]	Galactitol_1-phosphate	C6H15O9P	C6H14O9P	-1	c	C06311
pre6b[c]	Precorrin_6B	C44H56N4O16	C44H49N4O16	-7	c	C06319
pre6a[c]	Precorrin_6A	C44H54N4O16	C44H47N4O16	-7	c	C06320
hgbyr[c]	Hydrogenobyrinate	C45H60N4O14	C45H54N4O14	-6	c	C06399
pre3b[c]	Precorrin_3B	C43H50N4O17	C43H44N4O17	-6	c	C06406
pre4[c]	Precorrin_4	C44H52N4O17	C44H45N4O17	-7	c	C06407
pre8[c]	Precorrin_8	C45H60N4O14	C45H53N4O14	-7	c	C06408
pre5[c]	Precorrin_5	C45H54N4O17	C45H47N4O17	-7	c	C06416
octa[c]	OCTANOATE	C8H16O2	C8H15O2	-1	c	C06423
ttdca[c]	Myristic_acid	C14H28O2	C14H27O2	-1	c	C06424
xylp[c]	L-Xylulose_1-phosphate	C5H11O8P	C5H10O8P	-1	c	C06441
hgbam[c]	Hydrogenobyrinate_diamide	C45H62N6O12	C45H58N6O12	-4	c	C06503
co2dam[c]	Cob(II)yrinate a,c diamide	C45H60CoN6O12	C45H57CoN6O12	-3	c	C06504
co1dam[c]	Cob(I)yrinate a,c diamide	C45H61CoN6O12	C45H57CoN6O12	-4	c	C06505
adcobdam[c]	Adenosyl cobyrinate a,c diamide	C55H72CoN11O15	C55H69CoN11O15	-3	c	C06506
adcobhex[c]	Adenosyl cobyrinate hexaamide	C55H76CoN15O11	C55H77CoN15O11	1	c	C06507
adocbi[c]	Adenosyl cobinamide	C58H83CoN16O11	C58H85CoN16O11	2	c	C06508
adocbip[c]	Adenosyl cobinamide phosphate	C58H84CON16O14P	C58H84CoN16O14P	0	c	C06509
agdpcbi[c]	Adenosylcobinamide-GDP	C68H96CoN21O21P2	C68H96CoN21O21P2	0	c	C06510
amacald[c]	Aminoacetaldehyde	C2H5NO	C2H6NO	1	c	C06735
cbs_71[c]	DKH	C6H10O6	C6H9O6	-1	c	C06892
pac[c]	phenylacetate	C8H8O2	C8H8O2	0	c	C07086|C05613|C15583|C00548
amopbut-L[c]	2-Amino-3-oxo-4-phosphonooxybutyrate	C4H8NO7P	C4H7NO7P	-1	c	C07335
fru[c]	D-Fructose	C6H12O6	C6H12O6	0	c	C10906|C01496|C00095|C02336
fru[e]	D-Fructose	C6H12O6	C6H12O6	0	e	C10906|C01496|C00095|C02336
mso3[c]	Methanesulfonic acid	CH4O3S	CH3O3S	-1	c	C11145
mso3[e]	Methanesulfonic acid	CH4O3S	CH3O3S	-1	e	C11145
4adcho[c]	4-Amino-4-deoxychorismate	C10H11NO5	C10H10NO5	-1	c	C11355
2me4p[c]	2-C-Methyl-D-erythritol 4-phosphate	C5H13O7P	C5H12O7P	-1	c	C11434
4c2me[c]	4-(Cytidine 5'-diphospho)-2-C-methyl-D-erythritol	C14H25N3O14P2	C14H23N3O14P2	-2	c	C11435
2p4c2me[c]	2-phospho-4--cytidine5-diphospho-2-C-methyl-D-erythritol|2-Phospho-4-(cytidine 5'-diphospho)-2-C-methyl-D-erythritol	C14H26N3O17P3	C14H23N3O17P3	-3	c	C11436
dxyl5p[c]	1-Deoxy-D-xylulose 5-phosphate	C5H11O7P	C5H10O7P	-1	c	C11437
2mecdp[c]	2-C-Methyl-D-erythritol 2,4-cyclodiphosphate	C5H12O9P2	C5H10O9P2	-2	c	C11453
aconm[c]	E-3-Methoxycarbonylpent-2-enedioate	C7H8O6	C7H6O6	-2	c	C11514
l4hmacid[c]	L-4-hydroxymandelic acid (intermediate in CDA biosynthesis);4-Hydroxymandelate	C8H8O4	C8H7O4	-1	c	C11527
copre2[c]	Cobalt-precorrin_2	C42H46CoN4O16	C42H40CoN4O16	-6	c	C11538
copre3[c]	Cobalt-precorrin_3	C43H48CoN4O16	C43H42CoN4O16	-6	c	C11539
copre4[c]	Cobalt-precorrin_4	C44H50CoN4O16	C44H44CoN4O16	-6	c	C11540
copre5[c]	Cobalt-precorrin_5	C45H52CoN4O16	C45H47CoN4O16	-5	c	C11541|C16242
copre6[c]	Cobalt-precorrin_6	C44H52CoN4O16	C44H46CoN4O16	-6	c	C11542
codhpre6[c]	Cobalt-precorrin_6B	C44H54CoN4O16	C44H48CoN4O16	-6	c	C11543
copre8[c]	Cobalt-precorrin_8	C45H58CoN4O14	C45H53CoN4O14	-5	c	C11545
ampophate[c]	3-Amino-2-oxopropyl_phosphate	C3H8NO5P	C3H8NO5P	0	c	C11638
h2mb4p[c]	1-Hydroxy-2-methyl-2-butenyl 4-diphosphate	C5H12O8P2	C5H10O8P2	-2	c	C11811
hdoxat[c]	5-Hydroxyisourate	C5H4N4O4	C5H4N4O4	0	c	C11821
dtdp4d6dg[c]	dTDP-4-oxo-6-deoxy-D-glucose	C16H24N2O15P2	C16H22N2O15P2	-2	c	C11907
thrp[c]	L-Threonine_phosphate	C4H10NO6P	C4H9NO6P	-1	c	C12147
houdicbte[c]	5-Hydroxy-2-oxo-4-ureido-2_5-dihydro-1H-imidazole-5-carboxylate	C5H6N4O5	C5H5N4O5	-1	c	C12248
delle[c]	2-Phytyl-1,4-naphthoquinone	C30H44O2	C30H44O2	0	c	C13309
5c2pcoa[c]	5-Carboxy-2-pentenoyl-CoA	C27H42N7O19P3S	C27H38N7O19P3S	-4	c	C14144
3hadpcoa[c]	3S-3-Hydroxyadipyl-CoA	C27H44N7O20P3S	C27H40N7O20P3S	-4	c	C14145
sula[c]	Sulfoacetate	C2H4O5S	C2H2O5S	-2	c	C14179
sula[e]	Sulfoacetate	C2H4O5S	C2H2O5S	-2	e	C14179
hmopt[c]	(R)-3-Hydroxy-3-methyl-2-oxopentanoate	C6H10O4	C6H9O4	-1	c	C14463
dinacoa[c]	1,4-Dihydroxy-2-naphthoyl-CoA		C32H39N7O19P3S	-3	c	C15547
db4p[c]	3,4-Dihydroxy-2-butanone 4-phosphate	C4H9O6P	C4H8O6P	-1	c	C15556
pmoxd[c]	Peptide-L-methionine_R-S-oxide	C6H10N2O3R2S	C6H10N2O3R2S	0	c	C15653
hemeA[c]	Heme A|hemeA	C49H56FeN4O6	C49H54FeN4O6	-2	c	C15670
hemeO[c]	Heme O	C49H58FeN4O5	C49H56FeN4O5	-2	c	C15672
lmgly[c]	Iminoglycine	C2H3NO2	C2H2NO2	-1	c	C15809
galctn-L[c]	L-Galactonate	C6H12O7	C6H11O7	-1	c	C15930
lpam[c]	Lipoamide	C8H15NOS2	C8H15NOS2	0	c	C15972|C00248
3oxocdacp[c]	3-Oxostearoyl-[acp]|3-Oxooctadecanoyl-[acp]|beta-Ketostearoyl-[acp]|3-Ketostearoyl-[acp]|3-oxooctadecanoyl-acp	C18H33O2RS	C18H33O2RS	0	c	C16219
hdoxylacp[c]	3-Hydroxyoctadecanoyl-[acp]|3-Hydroxystearoyl-[acp]|3-hydroxyoctadecanoyl-acp	C18H35O2RS	C18H35O2RS	0	c	C16220
tocdeenacp[c]	(2E)-Octadecenoyl-[acp]|trans-Octadec-2-enoyl-[acp]|trans-octadec-2-enoyl-acp	C18H33ORS	C18H33ORS	0	c	C16221
prlysine[c]	Protein N6-(lipoyl)lysine	C8H14NORS2	C8H14NORS2	0	c	C16237
lipacp[c]	Lipoyl-[acp]	C19H33N2O8S3PR	C19H33N2O8S3PR	0	c	C16239
apoprotein[c]	Apoprotein	H2NR	H3NR	1	c	C16240
copre5b[c]	Cobalt-precorrin 5B	C43H50CoN4O16	C43H44CoN4O16	-6	c	C16243
coprin[c]	Cobalt-precorrin_7	C45H56CoN4O16	C45H50CoN4O16	-6	c	C16244
succyca[c]	2-Succinyl-5-enolpyruvyl-6-hydroxy-3-cyclohexene-1-carboxylate	C14H16O9	C14H13O9	-3	c	C16519
acmum6p[c]	N-Acetylmuramic acid 6-phosphate	C11H20NO11P	C11H18NO11P	-2	c	C16698
dexgac[c]	5-Deoxy_glucuronic_acid	C6H10O6	C6H9O6	-1	c	C16737
suldo[c]	Sulfur donor	S	S	-2	c	C17023
udcpp[c]	di-trans,poly-cis-Undecaprenyl phosphate	C55H91O4P	C55H90O4P	-1	c	C17556|C00348
precz[c]	Precursor Z	C10H14N5O8P	C10H12N5O8P	-2	c	C18239
tur[c]	turanose	C12H22O11	C12H22O11	0	c	C19636
piacp[c]	Pimeloyl-[acyl-carrier protein]	C18H31O10N2PSR	C18H31O10N2PSR	0	c	c19845
malt1p[c]	maltose-1-phosphate	C12H23O14P	C12H22O14P	-1	c	c20237
10mtdeacp[c]	10-methyl-trans-dodec-2-enoyl-ACP[c]	C24H44N2O8PRS	C24H43N2O8PRS	-1	c
11mtdeacp[c]	11-methyl-trans-dodec-2-enoyl-ACP	C24H44N2O8PRS	C24H43N2O8PRS	-1	c
12motacp[c]	12-methyl-3-oxo-tridecanoyl-ACP	C25H46N2O9PRS	C25H45N2O9PRS	-1	c
1evnol17p[c]	1-epi-valienol 1,7-dip	C7H17O11P2	C7H13O11P2	-4	c
1evnol7p[c]	1-epi-valienol 7-P	C7H15O8P	C7H13O8P	-2	c
25evne[c]	2-epi-5-epi-valiolone	C7H12O6	C7H12O6	0	c		25201976
25evne7p[c]	2-epi-5-epi-valiolone 7-P	C7H13O9P	C7H11O9P	-2	c
2dmmql8[c]	2-Demethylmenaquinol 8	C50H72O2	C50H72O2	0	c
5evlol7p[c]	5-epi-valiolol 7-P	C7H15O9P	C7H13O9P	-2	c
5evne7p[c]	5-epi-valiolone 7-P	C7H13O9P	C7H11O9P	-2	c
5mhacp[c]	5-methyl-hexanoyl-ACP	C18H34N2O8PRS	C18H33N2O8PRS	-1	c
6mtheacp[c]	6-methyl-trans-hept-2-enoyl-ACP	C19H33N2O8PRS	C19H33N2O8PRS	-1	c
acar[e]	acarbose	C25H43NO18	C25H43NO18	0	e
acar7p[c]	acarbose-7p	C25H44NO21P	C25H42NO21P	-2	c
acarglc[c]	acarbose-glc	C31H53NO24	C31H53NO23	0	c
acarglc[e]	acarbose-glc	C31H53NO24	C31H53NO23	0	e
acarglc7p[c]	acarbose-glc	C31H54NO25P	C31H52NO25P	-2	c
acarmalt[c]	acarbose-maltose	C37H63NO28	C37H63NO28	0	c
acarmalt[e]	acarbose-maltose	C37H63NO28	C37H63NO28	0	e
acarmalt7p[c]	acarbose-maltose	C37H64NO31P	C37H62NO31P	-2	c
acarmalthx[c]	acarbose-maltohexaose	C61H103NO48	C61H103NO48	0	c
acarmalthx[e]	acarbose-maltohexaose	C61H103NO48	C61H103NO48	0	e
acarmalthx7p[c]	acarbose-maltohexaose	C61H104NO51P	C61H102NO51P	-2	c
acarmalttr[c]	acarbose-maltotriose	C43H73NO33	C43H73NO33	0	c
acarmalttr[e]	acarbose-maltotriose	C43H73NO33	C43H73NO33	0	e
acarmalttr7p[c]	acarbose-maltotriose	C43H74NO36P	C43H72NO36P	-2	c
acarsucr[c]	acarbose-surcose	C37H63NO28	C37H63NO28	0	c
acarsucr[e]	acarbose-surcose	C37H63NO28	C37H63NO28	0	e
acarsucr7p[c]	acarbose-surcose	C37H64NO31P	C37H62NO31P	-2	c
aic150acp[c]	pentadecanoyl-ACP (anteiso C15:0ACP)	C26H50N2O8PRS	C26H50N2O8PRS	0	c
aic170acp[c]	Heptadecanoyl-[acp](anteiso C17:0ACP)	C28H54N2O8PRS	C28H54N2O8PRS	0	c
ala-L-asp-L[c]	ala-L-asp-L	C7H12N2O5	C7H11N2O5	-1	c
ala-L-asp-L[e]	ala-L-asp-L	C7H12N2O5	C7H11N2O5	-1	e
ala-L-gln-L[c]	Ala-Gln	C8H15N3O4	C8H15N3O4	0	c
ala-L-gln-L[e]	Ala-Gln	C8H15N3O4	C8H15N3O4	0	e
ala-L-glu-L[c]	ala-L-glu-L	C8H14N2O5	C8H13N2O5	-1	c
ala-L-glu-L[e]	ala-L-glu-L	C8H14N2O5	C8H13N2O5	-1	e
ala-L-his-L[c]	Ala-His	C9H14N4O3	C9H14N4O3	0	c
ala-L-his-L[e]	Ala-His	C9H14N4O3	C9H14N4O3	0	e
ala-L-leu-L[c]	Ala-Leu	C9H18N2O3	C9H18N2O3	0	c
ala-L-leu-L[e]	Ala-Leu	C9H18N2O3	C9H18N2O3	0	e
ala-L-Thr-L[c]	ala-L-Thr-L	C7H14N2O4	C7H14N2O4	0	c
ala-L-Thr-L[e]	ala-L-Thr-L	C7H14N2O4	C7H14N2O4	0	e
c171acp[c]	heptadecenoyl-ACP (C17:1ACP)	C28H51N2O8PRS	C28H51N2O8PRS	0	c
com2[e]	component 2;acarviosyl glucose	C19H33NO13	C19H33NO13	0	e
com4b[e]	component 4b;acarviosyl maltotriose	C31H53NO24	C31H53NO23	0	e
comc[e]	component c;acarviosyl trehalase	C25H43NO18	C25H43NO18	0	e
comc7p[c]	component c-7p	C25H44NO21P	C25H42NO21P	-2	c
dtdpase7p[c]	accoa[c] + acac[c	C23H41O21N3P3	C23H38O21N3P3	-3	c
dtdpase7p[e]	dTDP-acarviose 7-p	C23H41O21N3P3	C23H38O21N3P3	-3	e
ehcoa[c]	trans-2,3-epoxyhexanoyl-CoA	C27H46N7O18P3S1	C27H46N7O18P3S1	0	c
eths[c]	ethanesulfonate	C2H6O3S	C2H5O3S	-1	c
eths[e]	ethanesulfonate	C2H6O3S	C2H5O3S	-1	e
fa11coa[c]	fa11coa|Iso-C17:0 CoA Isoheptadecanoyl-CoA	C38H68N7O17P3S	C38H65N7O17P3S	-3	c
fa3coa[c]	fa3coa|Iso-C15:0 CoA Isopentadecanoyl-CoA	C36H64N7O17P3S	C36H61N7O17P3S	-3	c
fa4coa[c]	fa4coa|Anteiso-C15:0 CoA Anteisopentadecanoyl-CoA	C36H64N7O17P3S	C36H61N7O17P3S	-3	c
gly-asn-L[c]	gly-asn-L	C6H11N3O4	C6H11N3O4	0	c
gly-asn-L[e]	gly-asn-L	C6H11N3O4	C6H11N3O4	0	e
gly-asp-L[c]	gly-asp-L	C6H10N2O5	C6H9N2O5	-1	c
gly-asp-L[e]	gly-asp-L	C6H10N2O5	C6H9N2O5	-1	e
gly-cys-L[e]	Gly-Cys	C5H10N2O3S	C5H10N2O3S	0	e
gly-gln-L[c]	Gly-Gln	C7H13N3O4	C7H13N3O4	0	c
gly-gln-L[e]	Gly-Gln	C7H13N3O4	C7H13N3O4	0	e
gly-glu-L[c]	gly-glu-L	C7H12N2O5	C7H11N2O5	-1	c
gly-glu-L[e]	gly-glu-L	C7H12N2O5	C7H11N2O5	-1	e
gly-leu-L[c]	Gly-Leu	C8H16N2O3	C8H16N2O3	0	c
gly-leu-L[e]	Gly-Leu	C8H16N2O3	C8H16N2O3	0	e
gly-met-L[c]	Gly-Met	C7H14N2O3S	C7H14N2O3S	0	c
gly-met-L[e]	Gly-Met	C7H14N2O3S	C7H14N2O3S	0	e
gly-tyr[e]	Gly-Tyr	C11H14N2O4	C11H14N2O4	0	e
htaur[c]	hypotaurine zwitterion	C2H7NO2S	C2H7NO2S	0	c			57853
ic150acp[c]	pentadecanoyl-ACP (iso C15:0ACP)	C26H50N2O8PRS	C26H50N2O8PRS	0	c
ic170acp[c]	Heptadecanoyl-[acp](iso C17:0ACP)	C28H54N2O8PRS	C28H54N2O8PRS	0	c
isacid[c]	Isohexadecanoyllipoteichoic acid (n=24), linked, unsubstituted	C119H256O135P24	C119H232O135P24	-24	c
isopacg[c]	Isoheptadecanoyllipoteichoic_acid_n=24__linked__glucose_substituted	C265H500O255P24	C265H476O255P24	-24	c
L-alagly[c]	L-alanylglycine	C5H10N2O3	C5H10N2O3	0	c
L-alagly[e]	L-alanylglycine	C5H10N2O3	C5H10N2O3	0	e
metox-R[c]	L-methionine R-oxide	C5H11NO3S	C5H11NO3S	0	c
ndpvnol7p[c]	NDP-1-epi-valienol 7-p	C17H31O21N5P4	C17H26O21N5P4	-5	c
odacp3[c]	3-Oxooctodecanoyl-ACP	C29H54N2O9PRS	C29H53N2O9PRS	-1	c
pims[c]	Phosphatidylinositol mannosides(PIMs)	C23H39O23PR2	C23H38O23PR2	-1	c
pnp[c]	Propanoyl-ACP	C14H25N2O8PRS	C14H25N2O8PRS	0	c
tcam_bs[c]	minor teichoic acid (acetylgalactosamine glucose phosphate, n=30)	C420H722N30O391P30	C420H692N30O391P30	-30	c
thcoa[c]	trans hexenoyl CoA (intermediate in CDA biosynthesis)	C27H44N7O17P3S1	C27H44N7O17P3S1	0	c
