# Supplementary material for: Reconstruction and in silico analysis of an Actinoplanes sp. SE50/110 genome-scale metabolic model for acarbose production
Source: Front Microbiol. 2015 Jun 25;6:632. doi: 10.3389/fmicb.2015.00632 (PMC4479805; doi:10.3389/fmicb.2015.00632)
Supplement: Supplementary file 2 [file DataSheet2.XLSX]

## Sheet: biomass
Biomass bomposition of Actinoplanes sp.SE50/110
Table 1 macromolecular composition
A complete cellular composition of a Actinoplanes could not be found in the literature. Therefore the content of macromolecular biomass components was taken from different sources.
Component	Cellular content (g/g DCW)	Normalized cellular content(g/g DCW)		Biomass equation:53.9255 h2o[c] + 0.5911 ala-L[c] + 0.2612 arg-L[c] + 0.1183 asn-L[c] + 0.3532 asp-L[c] + 0.0073 cys-L[c] + 0.665 glu-L[c] + 0.2202 gln-L[c] + 0.4705 gly[c] + 0.092 his-L[c] + 0.1718 ile-L[c] + 0.4494 leu-L[c] + 0.1863 lys-L[c] + 0.0617 met-L[c] + 0.1251 phe-L[c] + 0.2022 pro-L[c] + 0.1702 ser-L[c] + 0.2453 thr-L[c] + 0.0705 trp-L[c] + 0.0708 tyr-L[c] + 0.3747 val-L[c] + 0.0054 da…
DNA	0.0115	0.0115666
RNA	0.1112	0.111844
Protein	0.5768	0.580138
Lipids[2]	0.0452	0.0454616
Phospholipids	0.0272	0.0273574
TAGs	0.018	0.0181042
Cell wall[3]	0.219545	0.220816
Peptidoglycan	0.109773	0.110408
Carbohydrates	0.0439091	0.0441632
Teichoich acid	0.0658636	0.0662448
Small molecules[3]	0.03	0.0301736
Sum	0.994245	1
Table 2 protein composition
The amino acids was identified in this study.The content of Tryptophan was determined by the open reading frames of its genome.
amino acids	g/100 g DCW	MWa, g/mol	mmol/g DCW
Alanine	5.26593	89.094	0.591053
Arginine	4.54979	174.203	0.261177
Asparagine	1.56309	132.119	0.11831
Aspartate	4.68928	133.104	0.352302
Cysteine	0.0885013	121.16	0.0073045
Glutamate	9.71915	146.146	0.66503
Glutamine	3.23972	147.131	0.220193
Glycine	3.53189	75.067	0.470498
Histidine	1.42736	155.156	0.0919952
Isoleucine	2.25338	131.175	0.171784
Leucine	5.89559	131.175	0.449445
Lysine	2.72291	146.189	0.18626
Methionine	0.921221	149.214	0.0617382
Phenylalanine	2.06722	165.192	0.12514
Proline	2.32854	115.132	0.20225
Serine	1.78819	105.093	0.170153
Threonine	2.92235	119.12	0.245328
Tryptophan	1.43975	204.228	0.070497
Tyrosine	1.28206	181.191	0.0707574
Valine	4.38919	117.148	0.374671
sum	62.0851	124.591	4.90589
Table 3 DNA composition
The compositon of DNA was based on the genomic sequence of Actinoplanes sp. SE50/110 and the cotent of (G+C)%
content	mol/mol DNA	MW(g/mol)	mmol/g DNA	mmol/g DCW
dATP	0.1434	313.2	0.463993	0.0053684
dGTP	0.3566	329.2	1.15383	0.0133499
dCTP	0.3566	289.2	1.15383	0.0133499
dTTP	0.1434	304.2	0.463993	0.0053684
average		309.057		0.0374365
Table 4 RNA composition
It was assumed that RNA consisted of 5% mRNA, 75% rRNA and 20% tRNA (molar). The nucleotide composition of mRNA was taken as for genomic DNA. The nucleotide composition of rRNA was calculated from the sequences of 16S, 23S and 5S ribosomal RNA units. tRNA composition was found from sequences of amino acids transporting RNAs. All the sequences were obtained from GenBank.
Nucleotide	mol/mol RNA			MWa, g/mol	mol/g RNA	mmol/g DCW
	mRNA 0.05	rRNA 0.75	tRNA 0.20
		0.75	0.2
ATP	0.1434	0.227902	0.172904	329.2	0.667243	0.0746244	53.8905
GTP	0.3566	0.340064	0.341983	345.2	1.05016	0.11745
CTP	0.3566	0.2335	0.303879	305.2	0.765923	0.0856609
UTP	0.1434	0.198533	0.181235	306.2	0.601136	0.067231
average				307.995		0.344966	0.382403
Table 5 Phospholipids composition:
Phospholipids composition was assumed to be the same as in Mycobacterium tuberculosis H37Rv(Both of the two strains belong to the type II cell wall).[2]
Component		MW, g/mol
	g/g phospholipids	backbone	# of fatty acids residues	total	mmol/g phospholipids	mmol/g lipids	mmol/g DCW
Phosphatidylethanolamine(PE)	0.17	181.128	2	697.291	0.243801	0.148906	0.00676927
Phosphatidylinositol (PI)	0.07	298.783	2	814.946	0.0858952	0.0524622	0.00238493
Phosphatidylinositol mannosides(PIMs)	0.49	1418	2	1934.16	0.25334	0.154732	0.00703413
Cardiolipin(DPG)	0.24	332.183	4	1364.51	0.175887	0.107427	0.00488362
Table 6 Triacylglycerols (TAGs) composition:
TAGs composition was assumed to be the same as in Mycobacterium tuberculosis H37Rv.[2]
Non-polar (TAGs)		MW, g/mol
	g/g TAGs	backbone	# of fatty acids residues	total	mmol/g TAGs	mmol/g lipids	mmol/g DCW
Triacylglycerol	0.849	89.08	3	863.325	0.983408	0.391622	0.0178032
diacylglycerol	0.12	90.08	2	606.243	0.19794	0.0788258	0.00358342
monoacylglycerol	0.031	91.08	1	349.162	0.0887841	0.0353565	0.00160731
Table 7 fatty acids composition
The fatty acids based on the average content of serval Actinoplanes strains.[1]
Metabolite abbr.	g/g total fatty acids	Normalized	MW (g/mol)	mmol/g total fatty acids	mol/mol total fatty acids
C140	0.0143	0.0148018	227	0.0652061	0.0167796
iso C150	0.1273	0.131767	241	0.546751	0.140697
anteiso C150	0.1393	0.144188	241	0.59829	0.153959
iso C160	0.2571	0.266122	255	1.04361	0.268555
iso C170	0.1154	0.119449	269	0.44405	0.114268
anteiso C170	0.2029	0.21002	269	0.780742	0.20091
C180	0.0463	0.0479246	284	0.168749	0.0434245
C171	0.0269	0.0278439	267	0.104284	0.0268357
C181	0.0366	0.0378843	282	0.134341	0.0345704
total	0.9661	1	257.332		1
Table 8 Peptidoglycan composition
Peptidoglycan is the main compoent of bacterical cell wall.The composition of UDP-N-acetylmuramate and UDP-N-acetyl-D-glucosamine was assumed to as the same as Streptomyces coelicolor A3(2)（it was taken as an average composition in serval Streptomyces.[3]). The amino acids was assumed to be the same as Actinoplanes utahensis[5].
content	molar ratio	MWa, g/mol	mmol/g peptidoglycan	mmol/g cell wall	mmol/g DCW
UDP-N-acetylmuramate	0.71	275.258	1.03643	0.518215	0.114432
UDP-N-acetyl-D-glucosamine	0.82	203.194	1.197	0.598502	0.132161
Alanine	0.93	71.079	1.35758	0.678789	0.14989
Diaminopimelinic acid	0.53	154.168	0.773674	0.386837	0.0854213
glutamate	1	129.115	1.45976	0.729881	0.161172
Glycine	1.18	39.037	1.72252	0.861259	0.190183
Table 9 Carbohydrates composition:
The cell wall carbohydrates composition is idedtified in this study.
Component	Molar ratio	MWa, g/mol	mmol/g carbohydrate	mmol/g cell wall	mmol/g DCW
UDP-N-acetyl-D-glucosamine	1	203.194	2.63125	0.52625	0.116207
arabinose	0.144718	150.13	0.380789	0.0761577	0.0168171
xylose	1.03329	150.13	2.71883	0.543766	0.120074
Table 10 Teichoic acid composition:
Teichoic acids are a typical component of bacterial cell walls. The composition of teichoic acids varies a lot between different species and even between variants of a species. It was assumed that the teichoic acid has the same composition as S. roseoflavus var. roseofungini.[4]
Components	molar ratio	MWa, g/mol	mmol/g teichoic acid	mmol/g cell wall	mmol/g DCW
Polyglycerophosphate chain	1	1848.71	0.517719	0.155316	0.0342968
Lysine	0.25	128.174	0.12943	0.0388289	0.0085742
UDP-N-acetyl-D-glucosamine	0.25	203.194	0.12943	0.0388289	0.0085742
	1.5	1287.7
Table 11 Small molecules pool composition:
For simplification is was assumed that the selected small molecules are equally represented (w/w) in the pool
Molecule	MW, g/mol	g/g pool of small molecules	mmol/g pool of small molecules	mmol/g DCW
NAD	664.438	0.142857	0.215004	0.00648668
NADP	744.418	0.142857	0.191904	0.00578976
COA	767.534	0.142857	0.186125	0.00561539
MK	853.365	0.142857	0.167405	0.00505059
THF	445.434	0.142857	0.320715	0.00967596
FMN	456.348	0.142857	0.313044	0.00944455
FAD	785.557	0.142857	0.181855	0.00548655
references
[1] Ismet Ara, Hideki Yamamura, et al. Actinoplanes toevensis sp. Nov. and Actinoplanes tereljensis sp. Nov., isolated from Mongolian soil. International Journal of Systematic and Evolutionary Microbiology, 2010, 60:919-927.
[2] Arvind K.N., Nandedkar PhD. Comparative study of the lipid composition of particular pathogenic and nonpathogenic species of Mycobacterium. Journal of the national medical association, 1983, 75(1):69-74.
[3] Irina Borodina1, Preben Krabben,Jens Nielsen1.Genome-scale analysis of Streptomyces coelicolor A3(2) metabolism. Genome Res, 2005, 15: 820-829 .
[4] Skoblilova,N.K., O.D.Zakharova, S.O.Suetin, I.B.Naumova, and N.S.Agre. Cell wall composition of Streptomyces roseoflavus var. roseofungini and its Nocardia-like variant. Mikrobiologiia ,1983, 52: 597-604.
[5] Paul J. Szaniszlo, Harry Gooder. Cell Wall Composition in Relation to the Taxonomy of some Actinoplanaceae. J. Bacteriol, 1967, 94(6):2037.
Macromolecular costs
	cellular content (wt/wt)	total mmol	mmol ~P / mmol (Neidhardt et al., 1990)	total
Protein	0.580138	4.90589	4.32395	21.2128
DNA	0.0115666	0.0374	1.36527	0.0510611
RNA	0.111844	0.345	0.406349	0.14019
			The energy requirement for protein, RNA, DNA biosynthesis and processing:	21.4041
			Unknown GAM cost estimated from Streptomyces coelicolor:	32.4468
			GAM:	53.8509

## Sheet: references in line 219
Drepper, A., and Pape, H. (1996). Acarbose 7-phosphotransferase from Actinoplanes sp.: purification, properties, and possible physiological function. J Antibiot (Tokyo) 49, 664-668
Lee, S., Sauerbrei, B., Niggemann, J., and Egelkrout, E. (1997). Biosynthetic studies on the alpha-glucosidase inhibitor acarbose in Actinoplanes sp.: Source of the maltose unit. J Antibiot 50, 954-960.
Lee, S., and Egelkrout, E. (1998). Biosynthetic studies on the alpha-glucosidase inhibitor acarbose in Actinoplanes sp. : Glutamate is the primary source of the nitrogen in acarbose. J Antibiot 51, 225-227.
Mahmud, T., Tornus, I., Egelkrout, E., Wolf, E., Uy, C., Floss, H.G., and Lee, S. (1999). Biosynthetic studies on the alpha-glucosidase inhibitor acarbose in Actinoplanes sp.: 2-epi-5-epi-valiolone is the direct precursor of the valienamine moiety. Journal of the American Chemical Society 121, 6973-6983. doi: Doi 10.1021/Ja991102w.
Stratmann, A., Mahmud, T., Lee, S., Distler, J., Floss, H.G., and Piepersberg, W. (1999). The AcbC protein from Actinoplanes species is a C-7-cyclitol synthase related to 3-dehydroquinate synthases and is involved in the biosynthesis of the alpha-glucosidase inhibitor acarbose. J Biol Chem 274, 10889-10896. doi: 10.1074/jbc.274.16.10889.
Hemker, M., Stratmann, A., Goeke, K., Schroder, W., Lenz, J., Piepersberg, W., and Pape, H. (2001). Identification, cloning, expression, and characterization of the extracellular acarbose-modifying glycosyltransferase, AcbD, from Actinoplanes sp strain SE50. J Bacteriol 183, 4484-4492. doi: Doi 10.1128/Jb.183.15.4484-4492.2001.
Zhang, C.S., Stratmann, A., Block, O., Bruckner, R., Podeschwa, M., Altenbach, H.J., Wehmeier, U.F., and Piepersberg, W. (2002). Biosynthesis of the C-7-cyclitol moiety of acarbose in Actinoplanes species SE50/110 - 7-O-phosphorylation of the initial cyclitol precursor leads to proposal of a new biosynthetic pathway. J Biol Chem 277, 22853-22862. doi: 10.1074/jbc.M202375200.
Zhang, C.S., Podeschwa, M., Altenbach, H.J., Piepersberg, W., and Wehmeier, U.F. (2003). The acarbose-biosynthetic enzyme AcbO from Actinoplanes sp SE 50/110 is a 2-epi-5-epi-valiolone-7-phosphate 2-epimerase. FEBS Lett 540, 47-52. doi: 10.1016/S0014-5793(03)00221-7.
Brunkhorst, C., and Schneider, E. (2005). Characterization of maltose and maltotriose transport in the acarbose-producing bacterium Actinoplanes sp. Res Microbiol 156, 851-857. doi: 10.1016/j.resmic.2005.03.008.
Brunkhorst, C., Wehmeier, U.F., Piepersberg, W., and Schneider, E. (2005). The acbH gene of Actinoplanes sp. encodes a solute receptor with binding activities for acarbose and longer homologs. Res Microbiol 156, 322-327. doi: 10.1016/j.resmic.2004.10.016.
Lee, J.S., Hai, T., Pape, H., Kim, T.J., and Suh, J.W. (2008). Three trehalose synthetic pathways in the acarbose-producing Actinoplanes sp. SN223/29 and evidence for the TreY role in biosynthesis of component C. Appl Microbiol Biotechnol 80, 767-778. doi: 10.1007/s00253-008-1582-3.
Licht, A., Bulut, H., Scheffel, F., Daumke, O., Wehmeier, U.F., Saenger, W., Schneider, E., and Vahedi-Faridi, A. (2011). Crystal structures of the bacterial solute receptor AcbH displaying an exclusive substrate preference for beta-D-galactopyranose. J Mol Biol 406, 92-105. doi: 10.1016/j.jmb.2010.11.048.

## Sheet: reference in answers
Butler, M.J., Bruheim, P., Jovetic, S., Marinelli, F., Postma, P.W., and Bibb, M.J. (2002). Engineering of primary carbon metabolism for improved antibiotic production in Streptomyces lividans. Appl Environ Microb 68, 4731-4739. doi: Doi 10.1128/Aem.68.10.4731-4739.2002.
Fan, J., Ye, J.B., Kamphorst, J.J., Shlomi, T., Thompson, C.B., and Rabinowitz, J.D. (2014). Quantitative flux analysis reveals folate-dependent NADPH production. Nature 510, 298-+. doi: Doi 10.1038/Nature13236.
Huang, J., Li, M., and Zhen, Y. (2013). Acarbose engineering bacterium as well as preparation method and application thereof. CHINA patent application CN20131282654. 20130705
Lin, Z.Q., Xu, Z.B., Li, Y.F., Wang, Z.W., Chen, T., and Zhao, X.M. (2014). Metabolic engineering of Escherichia coli for the production of riboflavin. Microb Cell Fact 13. doi: Artn 104Doi 10.1186/S12934-014-0104-5.
Shimaoka, M., Kawasaki, H., Takenaka, Y., Kurahashi, O., and Matsui, H. (2005). Effects of edd and pgi disruptions on inosine accumulation in Escherichia coli. Bioscience Biotechnology and Biochemistry 69, 1248-1255. doi: Doi 10.1271/Bbb.69.1248.
