# Supplementary material for: Reconstruction and in silico analysis of an Actinoplanes sp. SE50/110 genome-scale metabolic model for acarbose production
Source: Front Microbiol. 2015 Jun 25;6:632. doi: 10.3389/fmicb.2015.00632 (PMC4479805; doi:10.3389/fmicb.2015.00632)
Supplement: Supplementary file 3 [file DataSheet3.XLSX]

## Sheet: conditions
acarbose-synthesis acarbose medium condition
ex_dtdpase7p	EX dtdpase7p	dtdpase7p[e] <=>				Exchange reaction	1	-1000	1000	0			acar clusters
ex_acarglc	EX acarglc	acarglc[e] <=>				Exchange reaction	1	0	1000	0			acar clusters
ex_acarmalt	EX acarmalt	acarmalt[e] <=>				Exchange reaction	1	0	1000	0			acar clusters
ex_acarmalthx	EX acarmalthx	acarmalthx[e] <=>				Exchange reaction	1	0	1000	0			acar clusters
ex_acarmalttr	EX acarmalttr	acarmalttr[e] <=>				Exchange reaction	1	0	1000	0			acar clusters
ex_acarsucr	EX acarsucr	acarsucr[e] <=>				Exchange reaction	1	0	1000	0			acar clusters
ex_acar	EX acar	acar[e] <=>				Exchange reaction	1	0	1000	0			acar clusters
ex_com4b	EX com4b	com4b[e] <=>				Exchange reaction	1	0	1000	0			acar clusters
ex_comc	EX comc	comc[e] <=>				Exchange reaction	1	0	1000	0			acar clusters
ex_com2	EX com2	com2[e] <=>				Exchange reaction	1	0	1000	0			acar clusters
ex_rib-D	EX D-Ribose	rib-D[e] <=>				Exchange reaction	1	0	1000	0
ex_xyl-D	EX D-Xylose	xyl-D[e] <=>				Exchange reaction	1	0	1000	0
ex_sbt-D	EX Sorbitol	sbt-D[e] <=>				Exchange reaction	1	0	1000	0
ex_starch	EX Starch	starch[e] <=>				Exchange reaction	1	0	1000	0
ex_sucr	EX sucrose	sucr[e] <=>				Exchange reaction	1	0	1000	0
ex_gal	EX galactose	gal[e] <=>				Exchange reaction	1	0	1000	0
ex_mnl	EX Mannitol	mnl[e] <=>				Exchange reaction	1	0	1000	0
ex_inost	EX Inositol	inost[e] <=>				Exchange reaction	1	0	1000	0
ex_tre	EX trehalose	tre[e] <=>				Exchange reaction	1	0	1000	0
ex_lcts	EX LACT	lcts[e] <=>				Exchange reaction	1	0	1000	0
ex_fru		fru[e] <=>				Exchange reaction	1	0	1000	0
ex_glc-D	EX D-Glucose e0	glc-D[e] <=>				Exchange reaction	1	0	1000	0
EX_glcn	EX D-Gluconic acid	glcn[e] <=>				Exchange reaction	1	0	1000	0
ex_lac-L	EX L-Lactate	lac-L[e] <=>				Exchange reaction	1	0	1000	0
ex_malt	EX Maltose	malt[e] <=>				Exchange reaction	1	-0.272	1000	0
ex_malthx	EX Maltohexaose	malthx[e] <=>				Exchange reaction	1	0	1000	0
ex_malttr	EX Maltotriose	malttr[e] <=>				Exchange reaction	1	0	1000	0
ex_glyc	EX Glycerol	glyc[e] <=>				Exchange reaction	1	0	1000	0
ex_dextrin	EX Dextrin	dextrin[e] <=>				Exchange reaction	1	0	1000	0
ex_ac	EX Acetate	ac[e] <=>				Exchange reaction	1	0	1000	0
ex_pyruvate	EX Pyruvate	pyr[e] <=>				Exchange reaction	1	0	1000	0
ex_cit	EX Citrate	cit[e] <=>				Exchange reaction	1	0	1000	0
ex_arab-L	EX L-Arabinose	arab-L[e] <=>				Exchange reaction	1	0	1000	0
ex_asp-L	ex_asp-L	asp-L[e] <=>				Exchange reaction	1	0	1000	0
ex_tyr-L	EX tyr	tyr-L[e] <=>				Exchange reaction	1	0	1000	0
ex_pro-L	EX pro	pro-L[e] <=>				Exchange reaction	1	0	1000	0
ex_phe-L	EX phe	phe-L[e] <=>				Exchange reaction	1	0	1000	0
ex_his-L	EX His	his-L[e] <=>				Exchange reaction	1	0	1000	0
ex_asn-L	EX L-Asparagine	asn-L[e] <=>				Exchange reaction	1	0	1000	0	1
ex_arg-L	EX L-Arginine	arg-L[e] <=>				Exchange reaction	1	0	1000	0	1
ex_ala-D	EX D-Alanine	ala-D[e] <=>				Exchange reaction	1	0	1000	0	1
ex_ala-L	EX L-Alanine	ala-L[e] <=>				Exchange reaction	1	0	1000	0
ex_gln-L	EX L-Glutamine	gln-L[e] <=>				Exchange reaction	1	0	1000	0
ex_glu-L	EX L-Glutamate	glu-L[e] <=>				Exchange reaction	1	0	1000	0	1
ex_gly	EX Glycine	gly[e] <=>				Exchange reaction	1	0	1000	0	1
ex_ile-L	EX L-Isoleucine	ile-L[e] <=>				Exchange reaction	1	0	1000	0
ex_leu-L	EX L-Leucine	leu-L[e] <=>				Exchange reaction	1	0	1000	0
ex_trp-L	EX L-Tryptophan	trp-L[e] <=>				Exchange reaction	1	0	1000	0
ex_cys-L	EX L-Cysteine	cys-L[e] <=>				Exchange reaction	1	0	1000	0	1
ex_lys-L	EX L-Lysine	lys-L[e] <=>				Exchange reaction	1	0	1000	0
ex_val-L	EX L-Valine	val-L[e] <=>				Exchange reaction	1	0	1000	0
ex_thr-L	EX L-Threonine	thr-L[e] <=>				Exchange reaction	1	0	1000	0	1
ex_ser-D	EX D-Serine	ser-D[e] <=>				Exchange reaction	1	0	1000	0	1
ex_ser-L	EX Ser-L	ser-L[e] <=>				Exchange reaction	1	0	1000	0
ex_met-D	EX D-Methionine	met-D[e] <=>				Exchange reaction	1	0	1000	0
ex_met-L	EX L-Methionine	met-L[e] <=>				Exchange reaction	1	0	1000	0
ex_met-L-ala-L	EX met-L-ala-L	met-L-ala-L[e] <=>				Exchange reaction	1	0	1000	0
ex_gly-cys-L	EX Gly-Cys	gly-cys-L[e] <=>				Exchange reaction	1	0	1000	0
ex_gly-gln-L	EX Gly-Gln	gly-gln-L[e] <=>				Exchange reaction	1	0	1000	0
ex_gly-glu-L	EX gly-glu-L	gly-glu-L[e] <=>				Exchange reaction	1	0	1000	0
ex_gly-leu-L	EX Gly-Leu	gly-leu-L[e] <=>				Exchange reaction	1	0	1000	0
ex_gly-met-L	EX Gly-Met	gly-met-L[e] <=>				Exchange reaction	1	0	1000	0
ex_gly-phe-L	EX Gly-Phe	gly-phe-L[e] <=>				Exchange reaction	1	0	1000	0
ex_gly-pro-L	EX gly-pro-L	gly-pro-L[e] <=>				Exchange reaction	1	0	1000	0
ex_Gly-Tyr	EX Gly-Tyr	gly-tyr[e] <=>				Exchange reaction	1	0	1000	0
ex_gly-asn-L	EX gly-asn-L	gly-asn-L[e] <=>				Exchange reaction	1	0	1000	0
ex_cgly	EX Cys-Gly	cgly[e] <=>				Exchange reaction	1	0	1000	0
ex_gly-asp-L	EX gly-asp-L	gly-asp-L[e] <=>				Exchange reaction	1	0	1000	0
ex_ala-L-asp-L	EX ala-L-asp-L	ala-L-asp-L[e] <=>				Exchange reaction	1	0	1000	0
ex_ala-L-gln-L	EX Ala-Gln	ala-L-gln-L[e] <=>				Exchange reaction	1	0	1000	0
ex_ala-L-glu-L	EX ala-L-glu-L	ala-L-glu-L[e] <=>				Exchange reaction	1	0	1000	0
ex_ala-L-his-L	EX Ala-His	ala-L-his-L[e] <=>				Exchange reaction	1	0	1000	0
ex_ala-L-leu-L	EX Ala-Leu	ala-L-leu-L[e] <=>				Exchange reaction	1	0	1000	0
ex_ala-L-Thr-L	EX ala-L-Thr-L	ala-L-Thr-L[e] <=>				Exchange reaction	1	0	1000	0
ex_orn	EX L-Ornithine	orn[e] <=>				Exchange reaction	1	0	1000	0
ex_urea	EX Urea	urea[e] <=>				Exchange reaction	1	0	1000	0
ex_no2	EX Nitrite	no2[e] <=>				Exchange reaction	1	0	1000	0
ex_nh4	EX NH3	nh4[e] <=>				Exchange reaction	1	-0.287	1000	0
ex_no3	EX Nitrate	no3[e] <=>				Exchange reaction	1	0	1000	0
ex_so4	EX Sulfate	so4[e] <=>				Exchange reaction	1	-1000	1000	0
ex_buts	EX butanesulfonate	buts[e] <=>				Exchange reaction	1	0	1000	0
ex_cbl1	EX Cbl	cbl1[e] <=>				Exchange reaction	1	0	1000	0
ex_cbl2	EX Vitamin B12r	cbl2[e] <=>				Exchange reaction	1	0	1000	0
ex_co2	EX CO2	co2[e] <=>				Exchange reaction	1	0	1000	0
ex_drib	EX Thyminose	drib[e] <=>				Exchange reaction	1	0	1000	0
ex_eths	EX ethanesulfonate	eths[e] <=>				Exchange reaction	1	0	1000	0
ex_galur[c]	EX D-Galacturonate	galur[c] <=>				Exchange reaction	1	0	1000	0
ex_gcald	EX Glycolaldehyde	gcald[e] <=>				Exchange reaction	1	0	1000	0
ex_glyc3p	EX Glycerol-3-phosphate	glyc3p[e] <=>				Exchange reaction	1	0	1000	0
ex_glycogenb[c]	EX glycogenn-1	glycogenb[c] <=>				Exchange reaction	1	0	1000	0
ex_gua	EX Guanine	gua[e] <=>				Exchange reaction	1	0	1000	0	1
ex_h	EX H	h[e] <=>				Exchange reaction	1	-1000	1000	0
ex_h2o	EX H2O	h2o[e] <=>				Exchange reaction	1	-1000	1000	0
ex_hco3	EX hco3	hco3[e] <=>				Exchange reaction	1	0	1000	0
ex_hexs	EX hexanesulfonate	hexs[e] <=>				Exchange reaction	1	0	1000	0
ex_hxan	EX HYXN	hxan[e] <=>				Exchange reaction	1	0	1000	0
ex_istnt	EX Isethionate	istnt[e] <=>				Exchange reaction	1	0	1000	0
ex_k	EX K	k[e] <=>				Exchange reaction	1	-1000	1000	0
ex_L-alagly	EX L-alanylglycine	L-alagly[e] <=>				Exchange reaction	1	0	1000	0
ex_Lcyst	EX L-Cysteate	Lcyst[e] <=>				Exchange reaction	1	0	1000	0
ex_metox	EX L-Methionine S-oxide	metox[e] <=>				Exchange reaction	1	0	1000	0
ex_metox-R	EX L-methionine R-oxide	metox-R[e] <=>				Exchange reaction	1	0	1000	0
ex_mops	EX MOPS	mops[e] <=>				Exchange reaction	1	0	1000	0
ex_mso3	EX methanesulfonate	mso3[e] <=>				Exchange reaction	1	0	1000	0
ex_na1	EX Na	na1[e] <=>				Exchange reaction	1	-1000	1000	0
ex_nmn	EX Nicotinamide ribonucleotide	nmn[e] <=>				Exchange reaction	1	0	1000	0
ex_o2	EX O2	o2[e] <=>				Exchange reaction	1	-1000	1000	0
ex_pi	EX Phosphate	pi[e] <=>				Exchange reaction	1	-1000	1000	0
ex_ppi	EX PPi	ppi[e] <=>				Exchange reaction	1	0	1000	0
ex_ptrc	EX Putrescine	ptrc[e] <=>				Exchange reaction	1	0	1000	0
ex_spmd	EX Spermidine	spmd[e] <=>				Exchange reaction	1	0	1000	0
ex_sula	EX Sulfoacetate	sula[e] <=>				Exchange reaction	1	0	1000	0
ex_taur	EX Taurine	taur[e] <=>				Exchange reaction	1	0	1000	0
ex_adn	EX adenosine	adn[e] <=>				Exchange reaction	1	0	1000	0
ex_uri	EX uridine	uri[e] <=>				Exchange reaction	1	0	1000	0
ex_ins	EX inosine	ins[e] <=>				Exchange reaction	1	0	1000	0
ex_thm	EX Thiamin	thm[e] <=>				Exchange reaction	1	0	1000	0
ex_vb12	EX Vitamin B12	vb12[e] <=>				Exchange reaction	1	0	1000	0
CPC medium condition
ex_dtdpase7p	EX dtdpase7p	dtdpase7p[e] <=>				Exchange reaction	1	-1000	1000	0			acar clusters
ex_acarglc	EX acarglc	acarglc[e] <=>				Exchange reaction	1	0	1000	0			acar clusters
ex_acarmalt	EX acarmalt	acarmalt[e] <=>				Exchange reaction	1	0	1000	0			acar clusters
ex_acarmalthx	EX acarmalthx	acarmalthx[e] <=>				Exchange reaction	1	0	1000	0			acar clusters
ex_acarmalttr	EX acarmalttr	acarmalttr[e] <=>				Exchange reaction	1	0	1000	0			acar clusters
ex_acarsucr	EX acarsucr	acarsucr[e] <=>				Exchange reaction	1	0	1000	0			acar clusters
ex_acar	EX acar	acar[e] <=>				Exchange reaction	1	0	1000	0			acar clusters
ex_com4b	EX com4b	com4b[e] <=>				Exchange reaction	1	0	1000	0			acar clusters
ex_comc	EX comc	comc[e] <=>				Exchange reaction	1	0	1000	0			acar clusters
ex_com2	EX com2	com2[e] <=>				Exchange reaction	1	0	1000	0			acar clusters
ex_rib-D	EX D-Ribose	rib-D[e] <=>				Exchange reaction	1	0	1000	0
ex_xyl-D	EX D-Xylose	xyl-D[e] <=>				Exchange reaction	1	0	1000	0
ex_sbt-D	EX Sorbitol	sbt-D[e] <=>				Exchange reaction	1	0	1000	0
ex_starch	EX Starch	starch[e] <=>				Exchange reaction	1	0	1000	0
ex_sucr	EX sucrose	sucr[e] <=>				Exchange reaction	1	-0.272	1000	0
ex_gal	EX galactose	gal[e] <=>				Exchange reaction	1	0	1000	0
ex_inost	EX Inositol	inost[e] <=>				Exchange reaction	1	0	1000	0
ex_tre	EX trehalose	tre[e] <=>				Exchange reaction	1	0	1000	0
ex_lcts	EX LACT	lcts[e] <=>				Exchange reaction	1	0	1000	0
ex_fru		fru[e] <=>				Exchange reaction	1	0	1000	0
ex_glc-D	EX D-Glucose e0	glc-D[e] <=>				Exchange reaction	1	0	1000	0
EX_glcn	EX D-Gluconic acid	glcn[e] <=>				Exchange reaction	1	0	1000	0
ex_lac-L	EX L-Lactate	lac-L[e] <=>				Exchange reaction	1	0	1000	0
ex_malt	EX Maltose	malt[e] <=>				Exchange reaction	1	0	1000	0
ex_malthx	EX Maltohexaose	malthx[e] <=>				Exchange reaction	1	0	1000	0
ex_malttr	EX Maltotriose	malttr[e] <=>				Exchange reaction	1	0	1000	0
ex_glyc	EX Glycerol	glyc[e] <=>				Exchange reaction	1	0	1000	0
ex_dextrin	EX Dextrin	dextrin[e] <=>				Exchange reaction	1	0	1000	0
ex_ac	EX Acetate	ac[e] <=>				Exchange reaction	1	0	1000	0
ex_pyruvate	EX Pyruvate	pyr[e] <=>				Exchange reaction	1	0	1000	0
ex_mnl	EX Mannitol	mnl[e] <=>				Exchange reaction	1	0	1000	0
ex_cit	EX Citrate	cit[e] <=>				Exchange reaction	1	0	1000	0
ex_arab-L	EX L-Arabinose	arab-L[e] <=>				Exchange reaction	1	0	1000	0
ex_asp-L	ex_asp-L	asp-L[e] <=>				Exchange reaction	1	-0.01	1000	0
ex_tyr-L	EX tyr	tyr-L[e] <=>				Exchange reaction	1	-0.01	1000	0
ex_pro-L	EX pro	pro-L[e] <=>				Exchange reaction	1	-0.01	1000	0
ex_phe-L	EX phe	phe-L[e] <=>				Exchange reaction	1	-0.01	1000	0
ex_his-L	EX His	his-L[e] <=>				Exchange reaction	1	-0.01	1000	0
ex_asn-L	EX L-Asparagine	asn-L[e] <=>				Exchange reaction	1	0	1000	0	1
ex_arg-L	EX L-Arginine	arg-L[e] <=>				Exchange reaction	1	-0.01	1000	0	1
ex_ala-D	EX D-Alanine	ala-D[e] <=>				Exchange reaction	1	0	1000	0	1
ex_ala-L	EX L-Alanine	ala-L[e] <=>				Exchange reaction	1	-0.01	1000	0
ex_gln-L	EX L-Glutamine	gln-L[e] <=>				Exchange reaction	1	0	1000	0
ex_glu-L	EX L-Glutamate	glu-L[e] <=>				Exchange reaction	1	-0.01	1000	0	1
ex_gly	EX Glycine	gly[e] <=>				Exchange reaction	1	-0.01	1000	0	1
ex_ile-L	EX L-Isoleucine	ile-L[e] <=>				Exchange reaction	1	-0.01	1000	0
ex_leu-L	EX L-Leucine	leu-L[e] <=>				Exchange reaction	1	-0.01	1000	0
ex_trp-L	EX L-Tryptophan	trp-L[e] <=>				Exchange reaction	1	-0.01	1000	0
ex_cys-L	EX L-Cysteine	cys-L[e] <=>				Exchange reaction	1	-0.01	1000	0	1
ex_lys-L	EX L-Lysine	lys-L[e] <=>				Exchange reaction	1	-0.01	1000	0
ex_val-L	EX L-Valine	val-L[e] <=>				Exchange reaction	1	-0.01	1000	0
ex_thr-L	EX L-Threonine	thr-L[e] <=>				Exchange reaction	1	-0.01	1000	0	1
ex_ser-D	EX D-Serine	ser-D[e] <=>				Exchange reaction	1	0	1000	0	1
ex_ser-L	EX Ser-L	ser-L[e] <=>				Exchange reaction	1	-0.01	1000	0
ex_met-D	EX D-Methionine	met-D[e] <=>				Exchange reaction	1	0	1000	0
ex_met-L	EX L-Methionine	met-L[e] <=>				Exchange reaction	1	-0.01	1000	0
ex_met-L-ala-L	EX met-L-ala-L	met-L-ala-L[e] <=>				Exchange reaction	1	0	1000	0
ex_gly-cys-L	EX Gly-Cys	gly-cys-L[e] <=>				Exchange reaction	1	0	1000	0
ex_gly-gln-L	EX Gly-Gln	gly-gln-L[e] <=>				Exchange reaction	1	0	1000	0
ex_gly-glu-L	EX gly-glu-L	gly-glu-L[e] <=>				Exchange reaction	1	0	1000	0
ex_gly-leu-L	EX Gly-Leu	gly-leu-L[e] <=>				Exchange reaction	1	0	1000	0
ex_gly-met-L	EX Gly-Met	gly-met-L[e] <=>				Exchange reaction	1	0	1000	0
ex_gly-phe-L	EX Gly-Phe	gly-phe-L[e] <=>				Exchange reaction	1	0	1000	0
ex_gly-pro-L	EX gly-pro-L	gly-pro-L[e] <=>				Exchange reaction	1	0	1000	0
ex_Gly-Tyr	EX Gly-Tyr	gly-tyr[e] <=>				Exchange reaction	1	0	1000	0
ex_gly-asn-L	EX gly-asn-L	gly-asn-L[e] <=>				Exchange reaction	1	0	1000	0
ex_cgly	EX Cys-Gly	cgly[e] <=>				Exchange reaction	1	0	1000	0
ex_gly-asp-L	EX gly-asp-L	gly-asp-L[e] <=>				Exchange reaction	1	0	1000	0
ex_ala-L-asp-L	EX ala-L-asp-L	ala-L-asp-L[e] <=>				Exchange reaction	1	0	1000	0
ex_ala-L-gln-L	EX Ala-Gln	ala-L-gln-L[e] <=>				Exchange reaction	1	0	1000	0
ex_ala-L-glu-L	EX ala-L-glu-L	ala-L-glu-L[e] <=>				Exchange reaction	1	0	1000	0
ex_ala-L-his-L	EX Ala-His	ala-L-his-L[e] <=>				Exchange reaction	1	0	1000	0
ex_ala-L-leu-L	EX Ala-Leu	ala-L-leu-L[e] <=>				Exchange reaction	1	0	1000	0
ex_ala-L-Thr-L	EX ala-L-Thr-L	ala-L-Thr-L[e] <=>				Exchange reaction	1	0	1000	0
ex_orn	EX L-Ornithine	orn[e] <=>				Exchange reaction	1	0	1000	0
ex_urea	EX Urea	urea[e] <=>				Exchange reaction	1	0	1000	0
ex_no2	EX Nitrite	no2[e] <=>				Exchange reaction	1	0	1000	0
ex_nh4	EX NH3	nh4[e] <=>				Exchange reaction	1	0	1000	0
ex_no3	EX Nitrate	no3[e] <=>				Exchange reaction	1	0	1000	0
ex_so4	EX Sulfate	so4[e] <=>				Exchange reaction	1	-1000	1000	0
ex_buts	EX butanesulfonate	buts[e] <=>				Exchange reaction	1	0	1000	0
ex_cbl1	EX Cbl	cbl1[e] <=>				Exchange reaction	1	0	1000	0
ex_cbl2	EX Vitamin B12r	cbl2[e] <=>				Exchange reaction	1	0	1000	0
ex_co2	EX CO2	co2[e] <=>				Exchange reaction	1	0	1000	0
ex_drib	EX Thyminose	drib[e] <=>				Exchange reaction	1	0	1000	0
ex_eths	EX ethanesulfonate	eths[e] <=>				Exchange reaction	1	0	1000	0
ex_galur[c]	EX D-Galacturonate	galur[c] <=>				Exchange reaction	1	0	1000	0
ex_gcald	EX Glycolaldehyde	gcald[e] <=>				Exchange reaction	1	0	1000	0
ex_glyc3p	EX Glycerol-3-phosphate	glyc3p[e] <=>				Exchange reaction	1	0	1000	0
ex_glycogenb[c]	EX glycogenn-1	glycogenb[c] <=>				Exchange reaction	1	0	1000	0
ex_gua	EX Guanine	gua[e] <=>				Exchange reaction	1	0	1000	0	1
ex_h	EX H	h[e] <=>				Exchange reaction	1	-1000	1000	0
ex_h2o	EX H2O	h2o[e] <=>				Exchange reaction	1	-1000	1000	0
ex_hco3	EX hco3	hco3[e] <=>				Exchange reaction	1	0	1000	0
ex_hexs	EX hexanesulfonate	hexs[e] <=>				Exchange reaction	1	0	1000	0
ex_hxan	EX HYXN	hxan[e] <=>				Exchange reaction	1	-0.01	1000	0
ex_istnt	EX Isethionate	istnt[e] <=>				Exchange reaction	1	0	1000	0
ex_k	EX K	k[e] <=>				Exchange reaction	1	-1000	1000	0
ex_L-alagly	EX L-alanylglycine	L-alagly[e] <=>				Exchange reaction	1	0	1000	0
ex_Lcyst	EX L-Cysteate	Lcyst[e] <=>				Exchange reaction	1	0	1000	0
ex_metox	EX L-Methionine S-oxide	metox[e] <=>				Exchange reaction	1	0	1000	0
ex_metox-R	EX L-methionine R-oxide	metox-R[e] <=>				Exchange reaction	1	0	1000	0
ex_mops	EX MOPS	mops[e] <=>				Exchange reaction	1	0	1000	0
ex_mso3	EX methanesulfonate	mso3[e] <=>				Exchange reaction	1	0	1000	0
ex_na1	EX Na	na1[e] <=>				Exchange reaction	1	-1000	1000	0
ex_nmn	EX Nicotinamide ribonucleotide	nmn[e] <=>				Exchange reaction	1	0	1000	0
ex_o2	EX O2	o2[e] <=>				Exchange reaction	1	-1000	1000	0
ex_pi	EX Phosphate	pi[e] <=>				Exchange reaction	1	-1000	1000	0
ex_ppi	EX PPi	ppi[e] <=>				Exchange reaction	1	0	1000	0
ex_ptrc	EX Putrescine	ptrc[e] <=>				Exchange reaction	1	0	1000	0
ex_spmd	EX Spermidine	spmd[e] <=>				Exchange reaction	1	0	1000	0
ex_sula	EX Sulfoacetate	sula[e] <=>				Exchange reaction	1	0	1000	0
ex_taur	EX Taurine	taur[e] <=>				Exchange reaction	1	0	1000	0
ex_adn	EX adenosine	adn[e] <=>				Exchange reaction	1	-0.01	1000	0
ex_uri	EX uridine	uri[e] <=>				Exchange reaction	1	-0.01	1000	0
ex_ins	EX inosine	ins[e] <=>				Exchange reaction	1	-0.01	1000	0
ex_thm	EX Thiamin	thm[e] <=>				Exchange reaction	1	0	1000	0
ex_vb12	EX Vitamin B12	vb12[e] <=>				Exchange reaction	1	0	1000	0

## Sheet: essential genes
acarbose synthesis acarbose medium condition		CPC medium condition		unique genes in acarbose synthesis acarbose medium
ACPL_1645		ACPL_7323		ACPL_1645
ACPL_1779		ACPL_8059		ACPL_1779
ACPL_1781		ACPL_8061		ACPL_1781
ACPL_1782		ACPL_6466		ACPL_1782
ACPL_1784		ACPL_7347		ACPL_1784
ACPL_1785		ACPL_7202		ACPL_1785
ACPL_1802		ACPL_7155		ACPL_1802
ACPL_1803		ACPL_7631		ACPL_1803
ACPL_1806		ACPL_8122		ACPL_1806
ACPL_4752		ACPL_4752		ACPL_6405
ACPL_6405		ACPL_6484		ACPL_6413
ACPL_6413		ACPL_6486		ACPL_6414
ACPL_6414		ACPL_7572		ACPL_6415
ACPL_6415		ACPL_6482		ACPL_6419
ACPL_6419		ACPL_6485		ACPL_6448
ACPL_6448		ACPL_6461		ACPL_7365
ACPL_6466		ACPL_4770		ACPL_7366
ACPL_6482		ACPL_5448		ACPL_7369
ACPL_6484		ACPL_1256		ACPL_7371
ACPL_6485		ACPL_1257		ACPL_7373
ACPL_6486		ACPL_1059		ACPL_8030
ACPL_7155		ACPL_7939		ACPL_8142
ACPL_7202		ACPL_835		ACPL_8304
ACPL_7323		ACPL_838		ACPL_887
ACPL_7347		ACPL_255		ACPL_952
ACPL_7365		ACPL_1864		ACPL_1328
ACPL_7366		ACPL_7346		ACPL_1861
ACPL_7369		ACPL_1918		ACPL_236
ACPL_7371		ACPL_7257		ACPL_237
ACPL_7373		ACPL_7187		ACPL_7370
ACPL_7572		ACPL_876		ACPL_4665
ACPL_7631		ACPL_877		ACPL_7560
ACPL_8030		ACPL_7319		ACPL_7562
ACPL_8059		ACPL_7566		ACPL_7784
ACPL_8061		ACPL_5734		ACPL_915
ACPL_8122		ACPL_1833		ACPL_1709
ACPL_8142		ACPL_8064		ACPL_7100
ACPL_8304		ACPL_1562		ACPL_227
ACPL_887		ACPL_6626		ACPL_8174
ACPL_952		ACPL_6467		ACPL_896
ACPL_1059		ACPL_8078		ACPL_897
ACPL_1256		ACPL_7954
ACPL_1257		ACPL_1361
ACPL_1328		ACPL_8079
ACPL_1861		ACPL_8089
ACPL_1864		ACPL_7080
ACPL_236		ACPL_6454
ACPL_237		ACPL_6453
ACPL_255		ACPL_6455
ACPL_4770		ACPL_7206
ACPL_5448		ACPL_5975
ACPL_6461		ACPL_2332
ACPL_7370		ACPL_442
ACPL_7939		ACPL_6456
ACPL_835		ACPL_7865
ACPL_838		ACPL_1383
ACPL_4665		ACPL_8060
ACPL_7346		ACPL_1635
ACPL_7560		ACPL_6155
ACPL_7562		ACPL_1708
ACPL_7784		ACPL_3947
ACPL_915		ACPL_7098
ACPL_1918		ACPL_7249
ACPL_5734		ACPL_8037
ACPL_7187		ACPL_7794
ACPL_7257		ACPL_8036
ACPL_7319		ACPL_7247
ACPL_7566		ACPL_7699
ACPL_876		ACPL_230
ACPL_877		ACPL_6469
ACPL_1361		ACPL_6346
ACPL_1383		ACPL_8137
ACPL_1562		ACPL_1365
ACPL_1635		ACPL_649
ACPL_1709		ACPL_6477
ACPL_1833		ACPL_6312
ACPL_2332		ACPL_6471
ACPL_442		ACPL_8120
ACPL_5975		ACPL_6473
ACPL_6453		ACPL_6476
ACPL_6454		ACPL_4750
ACPL_6455
ACPL_6456
ACPL_6467
ACPL_6626
ACPL_7080
ACPL_7100
ACPL_7206
ACPL_7865
ACPL_7954
ACPL_8060
ACPL_8064
ACPL_8078
ACPL_8079
ACPL_8089
ACPL_1708
ACPL_3947
ACPL_6155
ACPL_7098
ACPL_7247
ACPL_7249
ACPL_7699
ACPL_7794
ACPL_8036
ACPL_8037
ACPL_1365
ACPL_227
ACPL_230
ACPL_6312
ACPL_6346
ACPL_6469
ACPL_6471
ACPL_6473
ACPL_6476
ACPL_6477
ACPL_649
ACPL_8120
ACPL_8137
ACPL_8174
ACPL_896
ACPL_897
ACPL_4750

## Sheet: essential reactions
Rxn name	Formula
rxsp0022	fum[c] + h2o[c] <=> mal-L[c]
rxsp0032	arab-L[c] <=> rbl-L[c]
rxsp0033	atp[c] + rbl-L[c] <=> adp[c] + ru5p-L[c]
rxsp0035	ru5p-L[c] <=> xu5p-D[c]
rxsp0036	xyl-D[c] <=> xylu-D[c]
rxsp0038	atp[c] + xylu-D[c] <=> adp[c] + xu5p-D[c]
rxsp0042	ru5p-D[c] <=> xu5p-D[c]
rxsp0045	nadp[c] + g6p[c] <=> h[c] + nadph[c] + 6pgl[c]
rxsp0050	h2o[c] + 6pgl[c] <=> h[c] + 6pgc[c]
rxsp0052	nadp[c] + 6pgc[c] -> co2[c] + nadph[c] + ru5p-D[c]
rxsp0053	g3p[c] + s7p[c] <=> e4p[c] + f6p[c]
rxsp0054	r5p[c] <=> ru5p-D[c]
rxsp0059	xu5p-D[c] + r5p[c] <=> g3p[c] + s7p[c]
rxsp0060	man6p[c] <=> f6p[c]
rxsp0061	man6p[c] <=> man1p[c]
rxsp0107	acgam1p[c] + utp[c] <=> uacgam[c] + ppi[c]
rxsp0109	uacgam[c] + pep[c] <=> h[c] + pi[c] + uaccg[c]
rxsp0110	h[c] + nadph[c] + uaccg[c] -> nadp[c] + uamr[c]
rxsp0116	gam6p[c] <=> gam1p[c]
rxsp0117	gam1p[c] + accoa[c] -> h[c] + coa[c] + acgam1p[c]
rxsp0120	gln-L[c] + f6p[c] -> glu-L[c] + gam6p[c]
rxsp0164	h[c] + 2 pyr[c] -> co2[c] + alac-S[c]
rxsp0170	ac[c] + btcoa[c] <=> accoa[c] + but[c]
rxsp0193	atp[c] + glu-L[c] + nh4[c] <=> h[c] + adp[c] + pi[c] + gln-L[c]
rxsp0194	akg[c] + asp-L[c] <=> glu-L[c] + oaa[c]
rxsp0196	atp[c] + h2o[c] + gln-L[c] + asp-L[c] -> glu-L[c] + ppi[c] + amp[c] + asn-L[c]
rxsp0197	atp[c] + citr-L[c] + asp-L[c] -> argsuc[c] + ppi[c] + amp[c]
rxsp0230	nadp[c] + pi[c] + aspsa[c] <=> nadph[c] + 4pasp[c]
rxsp0231	asp-L[c] + atp[c] + h[c] <=> adp[c] + 4pasp[c]
rxsp0242	hcys-L[c] + 5mthf[c] -> met-L[c] + thf[c]
rxsp0244	h[c] + pphn[c] -> co2[c] + h2o[c] + phpyr[c]
rxsp0254	h2o[c] + atp[c] + met-L[c] -> ppi[c] + pi[c] + amet[c]
rxsp0257	chor[c] -> pphn[c]
rxsp0261	h2o[c] + ahcys[c] <=> hcys-L[c] + adn[c]
rxsp0267	pyr[c] + h[c] + 2obut[c] -> co2[c] + 2ahbut[c]
rxsp0268	2ahbut[c] <=> hmopt[c]
rxsp0270	h[c] + nadph[c] + hmopt[c] <=> nadp[c] + 23dhmp[c]
rxsp0272	23dhmp[c] -> h2o[c] + 3mop[c]
rxsp0273	glu-L[c] + 3mop[c] -> akg[c] + ile-L[c]
rxsp0275	3c3hmp[c] <=> h2o[c] + 2ippm[c]
rxsp0276	h2o[c] + 2ippm[c] <=> 3c2hmp[c]
rxsp0277	nad[c] + 3c2hmp[c] -> nadh[c] + h[c] + 3c4mop[c]
rxsp0278	h[c] + coa[c] + 3c3hmp[c] <=> accoa[c] + h2o[c] + 3mob[c]
rxsp0283	h[c] + 3c4mop[c] -> co2[c] + 4mop[c]
rxsp0303	h[c] + nadph[c] + 23dhdp[c] -> nadp[c] + thdp[c]
rxsp0304	h2o[c] + sl26da[c] <=> succ[c] + 26dap-LL[c]
rxsp0305	26dap-LL[c] <=> 26dap-M[c]
rxsp0306	h2o[c] + succoa[c] + thdp[c] <=> coa[c] + sl2a6o[c]
rxsp0307	akg[c] + sl26da[c] <=> glu-L[c] + sl2a6o[c]
rxsp0311	pyr[c] + aspsa[c] -> h[c] + 2 h2o[c] + 23dhdp[c]
rxsp0316	h[c] + 26dap-M[c] -> co2[c] + lys-L[c]
rxsp0327	orn[c] + cbp[c] <=> 2 h[c] + pi[c] + citr-L[c]
rxsp0329	nadph[c] + acg5p[c] -> nadp[c] + pi[c] + acg5sa[c]
rxsp0332	atp[c] + acglu[c] + h[c] -> adp[c] + acg5p[c]
rxsp0333	glu-L[c] + acg5sa[c] <=> akg[c] + acorn[c]
rxsp0334	glu-L[c] + acorn[c] <=> acglu[c] + orn[c]
rxsp0335	argsuc[c] <=> fum[c] + arg-L[c]
rxsp0356	ppi[c] + prbatp[c] <=> atp[c] + prpp[c]
rxsp0357	h2o[c] + hisp[c] -> h[c] + pi[c] + histd[c]
rxsp0358	h2o[c] + prbatp[c] -> ppi[c] + prbamp[c]
rxsp0359	h2o[c] + prbamp[c] -> prfp[c]
rxsp0360	prfp[c] -> prlp[c]
rxsp0361	gln-L[c] + prlp[c] -> h[c] + glu-L[c] + eig3p[c] + aicar[c]
rxsp0362	eig3p[c] -> h2o[c] + imacp[c]
rxsp0363	glu-L[c] + imacp[c] <=> akg[c] + hisp[c]
rxsp0364	2 nad[c] + h2o[c] + histd[c] -> 2 nadh[c] + 3 h[c] + his-L[c]
rxsp0381	e4p[c] + h2o[c] + pep[c] -> h[c] + pi[c] + 2dda7p[c]
rxsp0387	atp[c] + skm[c] <=> adp[c] + skm5p[c]
rxsp0388	nadp[c] + skm[c] <=> h[c] + nadph[c] + 3dhsk[c]
rxsp0389	skm5p[c] + pep[c] <=> h[c] + pi[c] + 3psme[c]
rxsp0390	3dhq[c] <=> h2o[c] + 3dhsk[c]
rxsp0391	3psme[c] -> pi[c] + chor[c] + h[c]
rxsp0393	prpp[c] + anth[c] -> ppi[c] + pran[c]
rxsp0394	h[c] + 2cpr5p[c] -> h2o[c] + co2[c] + 3ig3p[c]
rxsp0395	glu-L[c] + phpyr[c] <=> akg[c] + phe-L[c]
rxsp0396	pran[c] -> 2cpr5p[c]
rxsp0399	2dda7p[c] -> h[c] + pi[c] + 3dhq[c]
rxsp0424	atp[c] + pnto-R[c] -> adp[c] + 4ppan[c]
rxsp0442	accoa[c] + acp[c] <=> coa[c] + acacp[c]
rxsp0443	h[c] + malacp[c] + acacp[c] -> co2[c] + acp[c] + actacp[c]
rxsp0444	nadp[c] + 3hbacp[c] <=> h[c] + nadph[c] + actacp[c]
rxsp0445	3hbacp[c] -> 2beacp[c] + h2o[c]
rxsp0446	h[c] + nadph[c] + 2beacp[c] -> nadp[c] + c40acp[c]
rxsp0447	h[c] + malacp[c] + c40acp[c] -> co2[c] + acp[c] + 3oxhacp[c]
rxsp0448	nadp[c] + 3hhacp[c] <=> h[c] + nadph[c] + 3oxhacp[c]
rxsp0449	3hhacp[c] -> 2theacp[c] + h2o[c]
rxsp0450	h[c] + 2theacp[c] + nadph[c] -> nadp[c] + c60acp[c]
rxsp0451	h[c] + c60acp[c] + malacp[c] -> co2[c] + acp[c] + 3oxocacp[c]
rxsp0452	nadp[c] + 3hocacp[c] <=> h[c] + nadph[c] + 3oxocacp[c]
rxsp0453	3hocacp[c] -> 2toceacp[c] + h2o[c]
rxsp0454	h[c] + nadph[c] + 2toceacp[c] -> nadp[c] + c80acp[c]
rxsp0455	h[c] + malacp[c] + c80acp[c] -> co2[c] + acp[c] + 3oxdeacp[c]
rxsp0456	nadp[c] + 3hdeacp[c] <=> h[c] + nadph[c] + 3oxdeacp[c]
rxsp0457	3hdeacp[c] -> 2tdeacp[c] + h2o[c]
rxsp0458	h[c] + nadph[c] + 2tdeacp[c] -> nadp[c] + c100acp[c]
rxsp0459	h[c] + malacp[c] + c100acp[c] -> co2[c] + acp[c] + 3oxddacp[c]
rxsp0460	nadp[c] + 3hddacp[c] <=> h[c] + nadph[c] + 3oxddacp[c]
rxsp0461	3hddacp[c] -> 2tddacp[c] + h2o[c]
rxsp0462	h[c] + nadph[c] + 2tddacp[c] -> nadp[c] + c120acp[c]
rxsp0463	h[c] + malacp[c] + c120acp[c] -> co2[c] + acp[c] + 3oxtdacp[c]
rxsp0464	nadp[c] + 3htdacp[c] <=> h[c] + nadph[c] + 3oxtdacp[c]
rxsp0465	3htdacp[c] -> tmrs2eacp[c] + h2o[c]
rxsp0466	h[c] + nadph[c] + tmrs2eacp[c] -> nadp[c] + c140acp[c]
rxsp0473	hdoxylacp[c] + nadp[c] + h[c] -> tocdeenacp[c] + nadph[c] + h2o[c]
rxsp0474	h[c] + nadph[c] + tocdeenacp[c] -> nadp[c] + c180acp[c] + h2o[c]
rxsp0475	c180acp[c] + nadh[c] + o2[c] + h[c] -> c181acp[c] + nad[c] + 2 h2o[c]
rxsp0476	pnp[c] + 6 malacp[c] + 12 nadph[c] + 19 h[c] -> 12 nadp[c] + ic150acp[c] + 6 co2[c] + 6 acp[c] + 6 h2o[c]
rxsp0477	ic150acp[c] <=> aic150acp[c]
rxsp0480	pnp[c] + 7 malacp[c] + 14 nadph[c] + 22 h[c] -> 14 nadp[c] + ic170acp[c] + 7 co2[c] + 7 acp[c] + 7 h2o[c]
rxsp0481	ic170acp[c] <=> aic170acp[c]
rxsp0484	ic170acp[c] + nadh[c] + o2[c] <=> c171acp[c] + nad[c] + 2 h2o[c]
rxsp0485	ppcoa[c] + acp[c] -> pnp[c] + coa[c]
rxsp0486	ic170acp[c] + fad[c] + nad[c] + coa[c] -> pmtcoa[c] + fadh2[c] + nadh[c] + aacoa[c]
rxsp0491	2 accoa[c] <=> aacoa[c] + coa[c]
rxsp0529	12dgr[c] + 0.0168 c140acp[c] + 0.1407 ic150acp[c] + 0.1540 aic150acp[c] + 0.2686 c160acp[c] + 0.1143 ic170acp[c] + 0.2009 aic170acp[c] + 0.0434 c180acp[c] + 0.0268 c171acp[c] + 0.0345 c181acp[c] -> triglyc[c] + acp[c]
rxsp0530	12dgr[c] + h2o[c] -> glyceride[c] + 0.0168 c140acp[c] + 0.1407 ic150acp[c] + 0.1540 aic150acp[c] + 0.2686 c160acp[c] + 0.1143 ic170acp[c] + 0.2009 aic170acp[c] + 0.0434 c180acp[c] + 0.0268 c171acp[c] + 0.0345 c181acp[c]
rxsp0533	ctp[c] + 12dag3p[c] -> cdpdag[c] + ppi[c]
rxsp0534	cdpdag[c] + inost[c] -> pil[c] + cmp[c]
rxsp0535	2 gdpmann[c] + pil[c] + 2 h[c] -> pims[c] + 2 gdp[c]
rxsp0538	1ag3p[c] + 0.0168 c140acp[c] + 0.1407 ic150acp[c] + 0.1540 aic150acp[c] + 0.2686 c160acp[c] + 0.1143 ic170acp[c] + 0.2009 aic170acp[c] + 0.0434 c180acp[c] + 0.0268 c171acp[c] + 0.0345 c181acp[c] -> acp[c] + 12dag3p[c]
rxsp0539	glyc3p[c] + ctp[c] -> cdpglyc[c] + ppi[c]
rxsp0540	2 cdpglyc[c] + h2o[c] <=> glycerop[c] + 2 cmp
rxsp0541	glyc3p[c] + cdpdag[c] -> cmp[c] + pgp[c]
rxsp0542	pgp[c] + h2o[c] -> pg[c] + pi[c] + h[c]
rxsp0543	ser-L[c] + cdpdag[c] -> cmp[c] + ps[c] + h[c]
rxsp0544	cdpdag[c] + pg -> dpg[c] + cmp[c]
rxsp0545	ps[c] + h[c] -> pe[c] + co2[c]
rxsp0547	glyc3p[c] + 0.0168 c140acp[c] + 0.1407 ic150acp[c] + 0.1540 aic150acp[c] + 0.2686 c160acp[c] + 0.1143 ic170acp[c] + 0.2009 aic170acp[c] + 0.0434 c180acp[c] + 0.0268 c171acp[c] + 0.0345 c181acp[c] -> 1ag3p[c] + acp[c] + h[c]
rxsp0561	atp[c] + accoa[c] + hco3[c] -> h[c] + adp[c] + pi[c] + malcoa[c]
rxsp0562	acp[c] + malcoa[c] <=> coa[c] + malacp[c]
rxsp0684	3 h2o[c] + gtp[c] -> h[c] + ppi[c] + for[c] + 25drapp[c]
rxsp0685	nadp[c] + 5aprbu[c] <=> h[c] + nadph[c] + 5apru[c]
rxsp0686	h2o[c] + h[c] + 25drapp[c] -> nh4[c] + 5apru[c]
rxsp0687	ru5p-D[c] -> h[c] + for[c] + db4p[c]
rxsp0688	4r5au[c] + db4p[c] -> 2 h2o[c] + h[c] + pi[c] + dmlz[c]
rxsp0689	2 dmlz[c] -> 4r5au[c] + ribflv[c]
rxsp0694	atp[c] + fmn[c] -> ppi[c] + fad[c]
rxsp0695	atp[c] + ribflv[c] <=> adp[c] + fmn[c]
rxsp0713	2 h[c] + quln[c] + prpp[c] -> co2[c] + ppi[c] + nicrnt[c]
rxsp0714	asp-L[c] + o2[c] -> h[c] + h2o2[c] + iasp[c]
rxsp0717	dhap[c] + iasp[c] -> h[c] + 2 h2o[c] + pi[c] + quln[c]
rxsp0723	atp[c] + nicrnt[c] <=> ppi[c] + dnad[c]
rxsp0726	h2o[c] + mlthf[c] + 3mob[c] -> thf[c] + 2dhp[c]
rxsp0727	h[c] + nadph[c] + 2dhp[c] -> nadp[c] + pant-R[c]
rxsp0728	atp[c] + ala-B[c] + pant-R[c] -> amp[c] + ppi[c] + pnto-R[c]
rxsp0732	23dhmb[c] -> h2o[c] + 3mob[c]
rxsp0734	h[c] + 4ppcys[c] -> co2[c] + pan4p[c]
rxsp0735	atp[c] + pan4p[c] -> ppi[c] + dpcoa[c]
rxsp0736	atp[c] + dpcoa[c] -> adp[c] + coa[c]
rxsp0745	gln-L[c] + chor[c] <=> glu-L[c] + 4adcho[c]
rxsp0746	dhnpt[c] -> 6hmhpt[c] + gcald[c]
rxsp0747	4adcho[c] -> h[c] + pyr[c] + 4abz[c]
rxsp0748	atp[c] + glu-L[c] + dhpt[c] -> h[c] + adp[c] + pi[c] + dhf[c]
rxsp0757	h2o[c] + gtp[c] -> h[c] + for[c] + ahdt[c]
rxsp0766	mlthf[c] + dump[c] <=> dhf[c] + dtmp[c]
rxsp0768	nadph[c] + methf[c] <=> nadp[c] + mlthf[c]
rxsp0816	ichor[c] + akg[c] + h[c] -> succyca[c] + co2[c]
rxsp0817	succyca[c] -> pyr[c] + 2shchc[c]
rxsp0818	2shchc[c] -> h2o[c] + sucbz[c]
rxsp0819	sucbz[c] + atp[c] + coa[c] -> sbzcoa[c] + adp[c] + pi[c]
rxsp0820	sbzcoa[c] + h[c] -> dinacoa[c] + h2o[c]
rxsp0821	dinacoa[c] + h2o[c] -> dhna[c] + coa[c] + h[c]
rxsp0822	dhna[c] + octdp[c] -> 2dmmq8[c] + ppi[c] + co2[c] + h[c]
rxsp0823	2dmmq8[c] + amet[c] -> mk[c] + ahcys[c] + h[c]
rxsp0832	atp[c] + amp[c] <=> 2 adp[c]
rxsp0833	dcamp[c] <=> fum[c] + amp[c]
rxsp0834	h2o[c] + imp[c] <=> fprica[c]
rxsp0835	gtp[c] + asp-L[c] + imp[c] <=> 2 h[c] + pi[c] + gdp[c] + dcamp[c]
rxsp0837	atp[c] + fpram[c] -> h[c] + adp[c] + pi[c] + air[c]
rxsp0846	pi[c] + dad-2[c] + h[c] <=> ade[c] + 2dr1p[c]
rxsp0867	atp[c] + damp[c] <=> adp[c] + dadp[c]
rxsp0870	h2o[c] + damp[c] <=> h[c] + pi[c] + dad-2[c]
rxsp0875	atp[c] + r5p[c] <=> amp[c] + prpp[c]
rxsp0880	gly[c] + atp[c] + pram[c] <=> h[c] + adp[c] + pi[c] + gar[c]
rxsp0882	25aics[c] <=> fum[c] + aicar[c]
rxsp0888	h2o[c] + gln-L[c] + prpp[c] -> ppi[c] + glu-L[c] + pram[c]
rxsp0889	h2o[c] + atp[c] + gln-L[c] + fgam[c] -> h[c] + glu-L[c] + adp[c] + pi[c] + fpram[c]
rxsp0891	atp[c] + dadp[c] -> adp[c] + datp[c]
rxsp0893	atp[c] + dgdp[c] -> adp[c] + dgtp[c]
rxsp0898	gdp[c] + trdrd[c] -> dgdp[c] + trdox[c] + h2o[c]
rxsp0899	atp[c] + 5aizc[c] + asp-L[c] <=> adp[c] + 25aics[c] + pi[c] + 2 h[c]
rxsp0900	10fthf[c] + aicar[c] <=> thf[c] + fprica[c]
rxsp0904	asp-L[c] + cbp[c] -> 2 h[c] + pi[c] + cbasp[c]
rxsp0906	atp[c] + ump[c] <=> adp[c] + udp[c]
rxsp0908	h[c] + orot5p[c] -> co2[c] + ump[c]
rxsp0912	prpp[c] + orot[c] <=> ppi[c] + orot5p[c]
rxsp0918	orot[c] + succ[c] <=> dhor-S[c] + fum[c]
rxsp0919	h2o[c] + dhor-S[c] <=> h[c] + cbasp[c]
rxsp0927	adp[c] + cdp[c] <=> atp[c] + cmp[c]
rxsp0928	cdp[c] + trdrd[c] -> dcdp[c] + trdox[c] + h2o[c]
rxsp0929	atp[c] + dcdp[c] -> adp[c] + dctp[c]
rxsp0947	atp[c] + dtmp[c] <=> adp[c] + dtdp[c]
rxsp0950	atp[c] + gmp[c] <=> adp[c] + gdp[c]
rxsp0953	succ[c] + q8[c] <=> fum[c] + q8h2[c]
rxsp0960	nadph[c] + fdxox[c] <=> nadp[c] + fdxrd[c] + h[c]
rxsp0961	h[c] + nadph[c] + trdox[c] <=> nadp[c] + trdrd[c]
rxsp0968	co2[c] + h2o[c] -> h[c] + hco3[c]
rxsp0978	7 h[c] + so3[c] + 3 fdxrd[c] -> 3 h2o[c] + h2s[c] + 3 fdxox[c]
rxsp0979	atp[c] + aps[c] -> adp[c] + paps[c]
rxsp0981	trdrd[c] + paps[c] -> so3[c] + trdox[c] + pap[c]
rxsp0983	h2o[c] + pap[c] -> amp[c] + pi[c] + h[c]
rxsp0986	chor[c] <=> ichor[c]
rxsp0994	pyr[c] + h[c] + g3p[c] -> co2[c] + dxyl5p[c]
rxsp0995	h[c] + nadph[c] + dxyl5p[c] <=> nadp[c] + 2me4p[c]
rxsp0996	ctp[c] + 2me4p[c] -> ppi[c] + 4c2me[c]
rxsp0997	atp[c] + 4c2me[c] -> adp[c] + 2p4c2me[c]
rxsp0998	2p4c2me[c] -> cmp[c] + 2mecdp[c]
rxsp0999	nadh[c] + 2mecdp[c] + h[c] -> nad[c] + h2o[c] + h2mb4p[c]
rxsp1002	dmpp[c] + ipdp[c] <=> grdp[c] + ppi[c]
rxsp1003	grdp[c] + ipdp[c] <=> frdp[c] + ppi[c]
rxsp1004	frdp[c] + 5 ipdp[c] -> octdp[c] + 5 ppi[c]
tr_nh4	nh4[e] <=> nh4[c]
tr_o2	o2[e] <=> o2[c]
biomass	53.9255 h2o[c] + 0.5911 ala-L[c] + 0.2612 arg-L[c] + 0.1183 asn-L[c] + 0.3532 asp-L[c] + 0.0073 cys-L[c] + 0.665 glu-L[c] + 0.2202 gln-L[c] + 0.4705 gly[c] + 0.092 his-L[c] + 0.1718 ile-L[c] + 0.4494 leu-L[c] + 0.1863 lys-L[c] + 0.0617 met-L[c] + 0.1251 phe-L[c] + 0.2022 pro-L[c] + 0.1702 ser-L[c] + 0.2453 thr-L[c] + 0.0705 trp-L[c] + 0.0708 tyr-L[c] + 0.3747 val-L[c] + 0.0054 datp[c] + 0.0133 dg…
