# Supplementary material for: Reconstruction and in silico analysis of an Actinoplanes sp. SE50/110 genome-scale metabolic model for acarbose production
Source: Front Microbiol. 2015 Jun 25;6:632. doi: 10.3389/fmicb.2015.00632 (PMC4479805; doi:10.3389/fmicb.2015.00632)
Supplement: Supplementary file 4 [file DataSheet4.XLSX]

## Sheet: Sheet1
	0.00544	0.007148	0.008856	0.010564	0.012272	0.01398	0.015688	0.017396	0.019104	0.020812	0.02252	0.024228	0.025936	0.027644	0.029352	0.03106	0.032768	0.034476	0.036184	0.037892
h[c] + atp[c] + ac[c] + coa[c] -> accoa[c] + ppi[c] + amp[c]	0	0	0	0	0	0	0	0	0	0	0	0	0	0	0	0	0	0	0	0	0
2pg[c] <=> h2o[c] + pep[c]	0.855262	0.840777	0.826292	0.811892	0.797407	0.782922	0.768437	0.753952	0.739552	0.725152	0.710582	0.696097	0.681612	0.667212	0.652727	0.638242	0.623757	0.609272	0.594872	0.580387	1
h[c] + acald[c] + nadh[c] -> nad[c] + etoh[c]	0	0	0	0	0	0	0	0	0	0	0	0	0	0	0	0	0	0	0	0	0
h2o[c] + arbt6p[c] -> g6p[c] + hqn[c]	0	0	0	0	0	0	0	0	0	0	0	0	0	0	0	0	0	0	0	0	0
atp[c] + glc-D[c] -> adp[c] + g6p[c]	0	0	0	0	0	0	0	0	0	0	0	0	0	0	0	0	0	0	0	0	0
adp[c] + 13dpg[c] <=> atp[c] + 3pg[c] + h[c]	0.899628	0.884909	0.870191	0.855558	0.840839	0.826121	0.811402	0.796683	0.782051	0.767418	0.752613	0.737894	0.723176	0.708543	0.693824	0.679106	0.664387	0.649668	0.635036	0.620317	1
h2o[c] + nadp[c] + g3p[c] -> 2 h[c] + nadph[c] + 3pg[c]	0	0	0	0	0	0	0	0	0	0	0	0	0	0	0	0	0	0	0	0	0
adp[c] + pep[c] -> pyr[c] + atp[c]	0	0	0	0	0	0	0	0	0	0	0	0	0	0	0	0	0	0	0	0	0
nad[c] + pyr[c] + coa[c] -> nadh[c] + co2[c] + accoa[c]	0.653698	0.640275	0.626852	0.613508	0.600085	0.586662	0.573239	0.559816	0.546471	0.533127	0.519625	0.506202	0.492779	0.479435	0.466012	0.452589	0.439166	0.425743	0.412398	0.398976	1
h2o[c] + fdp[c] -> h[c] + f6p[c] + pi[c]	0	0	0	0	0	0	0	0	0	0	0	0	0	0	0	0	0	0	0	0	0
fdp[c] <=> g3p[c] + dhap[c]	0.448873	0.440649	0.432426	0.42425	0.416026	0.407802	0.399579	0.391355	0.383179	0.375004	0.366732	0.358508	0.350284	0.342109	0.333885	0.325661	0.317438	0.309214	0.301038	0.292815	1
salc6p[c] + h2o[c] -> g6p[c] + 2hxmp[c]	0	0	0	0	0	0	0	0	0	0	0	0	0	0	0	0	0	0	0	0	0
atp[c] + f6p[c] -> adp[c] + fdp[c]	0.448873	0.440649	0.432426	0.42425	0.416026	0.407802	0.399579	0.391355	0.383179	0.375004	0.366732	0.358508	0.350284	0.342109	0.333885	0.325661	0.317438	0.309214	0.301038	0.292815	1
g3p[c] <=> dhap[c]	-0.444282	-0.436082	-0.427883	-0.419731	-0.411531	-0.403332	-0.395132	-0.386933	-0.378781	-0.37063	-0.362382	-0.354183	-0.345983	-0.337831	-0.329632	-0.321432	-0.313233	-0.305033	-0.296882	-0.288682	1
nad[c] + g3p[c] + pi[c] <=> nadh[c] + 13dpg[c]	0.899628	0.884909	0.870191	0.855558	0.840839	0.826121	0.811402	0.796683	0.782051	0.767418	0.752613	0.737894	0.723176	0.708543	0.693824	0.679106	0.664387	0.649668	0.635036	0.620317	1
2pg[c] <=> 3pg[c]	-0.855262	-0.840777	-0.826292	-0.811892	-0.797407	-0.782922	-0.768437	-0.753952	-0.739552	-0.725152	-0.710582	-0.696097	-0.681612	-0.667212	-0.652727	-0.638242	-0.623757	-0.609272	-0.594872	-0.580387	1
nad[c] + lac-L[c] <=> h[c] + nadh[c] + pyr[c]	0	0	0	0	0	0	0	0	0	0	0	0	0	0	0	0	0	0	0	0	0
acald[c] + nad[c] + h2o[c] <=> 2 h[c] + ac[c] + nadh[c]	-0.0188421	-0.0187428	-0.0186436	-0.0185449	-0.0184456	-0.0183463	-0.0182471	-0.0181478	-0.0180491	-0.0179504	-0.0178506	-0.0177513	-0.017652	-0.0175533	-0.017454	-0.0173548	-0.0172555	-0.0171562	-0.0170575	-0.0169583	1
g6p[c] <=> f6p[c]	0.452423	0.44418	0.435938	0.427744	0.419501	0.411259	0.403016	0.394774	0.38658	0.378385	0.370095	0.361852	0.35361	0.345416	0.337173	0.328931	0.320688	0.312446	0.304252	0.296009	1
g1p[c] <=> g6p[c]	0.52168	0.51655	0.51142	0.50632	0.50119	0.49606	0.49093	0.4858	0.4807	0.4756	0.47044	0.46531	0.46018	0.45508	0.44995	0.44482	0.43969	0.43456	0.42946	0.42433	1
nad[c] + mal-L[c] <=> h[c] + nadh[c] + oaa[c]	0.557142	0.544227	0.531313	0.518474	0.50556	0.492646	0.479732	0.466817	0.453979	0.44114	0.42815	0.415236	0.402322	0.389483	0.376569	0.363654	0.35074	0.337826	0.324987	0.312073	1
fum[c] + h2o[c] <=> mal-L[c]	0.556808	0.543896	0.530983	0.518146	0.505234	0.492321	0.479409	0.466496	0.453659	0.440822	0.427834	0.414922	0.402009	0.389172	0.37626	0.363347	0.350435	0.337522	0.324685	0.311773	1
pyr[c] + atp[c] + hco3[c] -> h[c] + oaa[c] + adp[c] + pi[c]	0.0904826	0.0900059	0.0895292	0.0890552	0.0885785	0.0881018	0.0876251	0.0871483	0.0866744	0.0862005	0.0857209	0.0852442	0.0847675	0.0842936	0.0838168	0.0833401	0.0828634	0.0823867	0.0819127	0.081436	1
cit[c] <=> icit[c]	0.578989	0.565959	0.55293	0.539977	0.526947	0.513918	0.500889	0.487859	0.474906	0.461953	0.448847	0.435818	0.422789	0.409835	0.396806	0.383777	0.370747	0.357718	0.344765	0.331735	1
nad[c] + akg[c] + coa[c] -> nadh[c] + co2[c] + succoa[c]	0.532543	0.519759	0.506974	0.494264	0.48148	0.468695	0.45591	0.443126	0.430416	0.417706	0.404846	0.392062	0.379277	0.366567	0.353782	0.340998	0.328213	0.315429	0.302719	0.289934	1
nadp[c] + icit[c] <=> h[c] + nadph[c] + oxasucc[c]	0.578989	0.565959	0.55293	0.539977	0.526947	0.513918	0.500889	0.487859	0.474906	0.461953	0.448847	0.435818	0.422789	0.409835	0.396806	0.383777	0.370747	0.357718	0.344765	0.331735	1
h[c] + oxasucc[c] -> co2[c] + akg[c]	0.578989	0.565959	0.55293	0.539977	0.526947	0.513918	0.500889	0.487859	0.474906	0.461953	0.448847	0.435818	0.422789	0.409835	0.396806	0.383777	0.370747	0.357718	0.344765	0.331735	1
nad[c] + dhlam[c] <=> h[c] + nadh[c] + lpam[c]	0	0	0	0	0	0	0	0	0	0	0	0	0	0	0	0	0	0	0	0	0
h[c] + coa[c] + cit[c] <=> accoa[c] + h2o[c] + oaa[c]	-0.578989	-0.565959	-0.55293	-0.539977	-0.526947	-0.513918	-0.500889	-0.487859	-0.474906	-0.461953	-0.448847	-0.435818	-0.422789	-0.409835	-0.396806	-0.383777	-0.370747	-0.357718	-0.344765	-0.331735	1
h[c] + gtp[c] + oaa[c] -> co2[c] + pep[c] + gdp[c]	0	0	0	0	0	0	0	0	0	0	0	0	0	0	0	0	0	0	0	0	0
atp[c] + rbl-D[c] <=> adp[c] + ru5p-D[c]	0	0	0	0	0	0	0	0	0	0	0	0	0	0	0	0	0	0	0	0	0
arab-L[c] <=> rbl-L[c]	-0.000572304	-0.000569289	-0.000566273	-0.000563276	-0.00056026	-0.000557245	-0.00055423	-0.000551215	-0.000548217	-0.000545219	-0.000542186	-0.000539171	-0.000536156	-0.000533158	-0.000530143	-0.000527128	-0.000524112	-0.000521097	-0.000518099	-0.000515084	1
atp[c] + rbl-L[c] <=> adp[c] + ru5p-L[c]	-0.000572304	-0.000569289	-0.000566273	-0.000563276	-0.00056026	-0.000557245	-0.00055423	-0.000551215	-0.000548217	-0.000545219	-0.000542186	-0.000539171	-0.000536156	-0.000533158	-0.000530143	-0.000527128	-0.000524112	-0.000521097	-0.000518099	-0.000515084	1
altrn[c] -> h2o[c] + 2ddglcn[c]	0	0	0	0	0	0	0	0	0	0	0	0	0	0	0	0	0	0	0	0	0
ru5p-L[c] <=> xu5p-D[c]	-0.000572304	-0.000569289	-0.000566273	-0.000563276	-0.00056026	-0.000557245	-0.00055423	-0.000551215	-0.000548217	-0.000545219	-0.000542186	-0.000539171	-0.000536156	-0.000533158	-0.000530143	-0.000527128	-0.000524112	-0.000521097	-0.000518099	-0.000515084	1
xyl-D[c] <=> xylu-D[c]	-0.00409129	-0.00406974	-0.00404818	-0.00402675	-0.00400519	-0.00398364	-0.00396208	-0.00394053	-0.0039191	-0.00389767	-0.00387599	-0.00385443	-0.00383288	-0.00381145	-0.00378989	-0.00376833	-0.00374678	-0.00372522	-0.00370379	-0.00368224	1
glcur[c] <=> fruur[c]	0	0	0	0	0	0	0	0	0	0	0	0	0	0	0	0	0	0	0	0	0
atp[c] + xylu-D[c] <=> adp[c] + xu5p-D[c]	-0.00409129	-0.00406974	-0.00404818	-0.00402675	-0.00400519	-0.00398364	-0.00396208	-0.00394053	-0.0039191	-0.00389767	-0.00387599	-0.00385443	-0.00383288	-0.00381145	-0.00378989	-0.00376833	-0.00374678	-0.00372522	-0.00370379	-0.00368224	1
atp[c] + xylu-L[c] <=> adp[c] + xylp[c]	0	0	0	0	0	0	0	0	0	0	0	0	0	0	0	0	0	0	0	0	0
galur[c] <=> tagur[c]	0	0	0	0	0	0	0	0	0	0	0	0	0	0	0	0	0	0	0	0	0
nad[c] + mana[c] <=> h[c] + nadh[c] + fruur[c]	0	0	0	0	0	0	0	0	0	0	0	0	0	0	0	0	0	0	0	0	0
ru5p-D[c] <=> xu5p-D[c]	0.0196829	0.0213178	0.0229528	0.0245782	0.0262131	0.0278481	0.0294831	0.031118	0.0327434	0.0343688	0.0360133	0.0376483	0.0392833	0.0409087	0.0425436	0.0441786	0.0458135	0.0474485	0.0490739	0.0507088	2
lyx-L[c] <=> xylu-L[c]	0	0	0	0	0	0	0	0	0	0	0	0	0	0	0	0	0	0	0	0	0
2 nad[c] + h2o[c] + udpg[c] <=> 3 h[c] + 2 nadh[c] + udpglcur[c]	0	0	0	0	0	0	0	0	0	0	0	0	0	0	0	0	0	0	0	0	0
nadp[c] + g6p[c] <=> h[c] + nadph[c] + 6pgl[c]	0.0689372	0.0720513	0.0751654	0.0782613	0.0813754	0.0844895	0.0876036	0.0907178	0.0938137	0.0969096	0.100042	0.103156	0.10627	0.109366	0.11248	0.115594	0.118708	0.121822	0.124918	0.128033	2
2dr5p[c] <=> acald[c] + g3p[c]	0	0	0	0	0	0	0	0	0	0	0	0	0	0	0	0	0	0	0	0	0
xu5p-D[c] + e4p[c] -> g3p[c] + f6p[c]	0	0	0	0	0	0	0	0	0	0	0	0	0	0	0	0	0	0	0	0	0
atp[c] + 2ddglcn[c] <=> adp[c] + 2ddg6p[c]	0	0	0	0	0	0	0	0	0	0	0	0	0	0	0	0	0	0	0	0	0
atp[c] + glcn[c] <=> adp[c] + 6pgc[c]	0	0	0	0	0	0	0	0	0	0	0	0	0	0	0	0	0	0	0	0	0
h2o[c] + 6pgl[c] <=> h[c] + 6pgc[c]	0.0689372	0.0720513	0.0751654	0.0782613	0.0813754	0.0844895	0.0876036	0.0907178	0.0938137	0.0969096	0.100042	0.103156	0.10627	0.109366	0.11248	0.115594	0.118708	0.121822	0.124918	0.128033	2
adp[c] + 2dr5p[c] <=> atp[c] + drib[c]	0	0	0	0	0	0	0	0	0	0	0	0	0	0	0	0	0	0	0	0	0
nadp[c] + 6pgc[c] -> co2[c] + nadph[c] + ru5p-D[c]	0.0689372	0.0720513	0.0751654	0.0782613	0.0813754	0.0844895	0.0876036	0.0907178	0.0938137	0.0969096	0.100042	0.103156	0.10627	0.109366	0.11248	0.115594	0.118708	0.121822	0.124918	0.128033	2
g3p[c] + s7p[c] <=> e4p[c] + f6p[c]	0.00957928	0.00952881	0.00947834	0.00942816	0.00937769	0.00932722	0.00927675	0.00922628	0.00917611	0.00912593	0.00907517	0.0090247	0.00897423	0.00892405	0.00887358	0.00882311	0.00877264	0.00872217	0.008672	0.00862153	1
r5p[c] <=> ru5p-D[c]	-0.0482364	-0.0497209	-0.0512054	-0.0526813	-0.0541658	-0.0556503	-0.0571348	-0.0586194	-0.0600952	-0.061571	-0.0630642	-0.0645488	-0.0660333	-0.0675091	-0.0689936	-0.0704782	-0.0719627	-0.0734472	-0.074923	-0.0764076	2
atp[c] + rib-D[c] -> adp[c] + r5p[c]	0	0	0	0	0	0	0	0	0	0	0	0	0	0	0	0	0	0	0	0	0
2ddg6p[c] -> pyr[c] + g3p[c]	0	0	0	0	0	0	0	0	0	0	0	0	0	0	0	0	0	0	0	0	0
nad[c] + glc-D[c] -> nadh[c] + h[c] + g15lac[c]	0	0	0	0	0	0	0	0	0	0	0	0	0	0	0	0	0	0	0	0	0
h[c] + xu5p-D[c] + pi[c] -> actp[c] + g3p[c] + h2o[c]	0	0	0	0	0	0	0	0	0	0	0	0	0	0	0	0	0	0	0	0	0
xu5p-D[c] + r5p[c] <=> g3p[c] + s7p[c]	0.0150193	0.0166788	0.0183383	0.0199882	0.0216477	0.0233072	0.0249668	0.0266263	0.0282761	0.0299259	0.0315952	0.0332547	0.0349142	0.0365641	0.0382236	0.0398831	0.0415426	0.0432022	0.044852	0.0465115	2
man6p[c] <=> f6p[c]	-0.00047692	-0.000474407	-0.000471894	-0.000469396	-0.000466884	-0.000464371	-0.000461858	-0.000459345	-0.000456847	-0.000454349	-0.000451822	-0.000449309	-0.000446796	-0.000444298	-0.000441786	-0.000439273	-0.00043676	-0.000434247	-0.000431749	-0.000429237	1
man6p[c] <=> man1p[c]	0.00047692	0.000474407	0.000471894	0.000469396	0.000466884	0.000464371	0.000461858	0.000459345	0.000456847	0.000454349	0.000451822	0.000449309	0.000446796	0.000444298	0.000441786	0.000439273	0.00043676	0.000434247	0.000431749	0.000429237	1
atp[c] + f1p[c] -> adp[c] + fdp[c]	0	0	0	0	0	0	0	0	0	0	0	0	0	0	0	0	0	0	0	0	0
f1p[c] <=> glyald[c] + dhap[c]	0	0	0	0	0	0	0	0	0	0	0	0	0	0	0	0	0	0	0	0	0
atp[c] + fru[c] -> adp[c] + f6p[c]	0	0	0	0	0	0	0	0	0	0	0	0	0	0	0	0	0	0	0	0	0
nad[c] + sbt-D[c] <=> h[c] + nadh[c] + fru[c]	0	0	0	0	0	0	0	0	0	0	0	0	0	0	0	0	0	0	0	0	0
rmn[c] <=> rml[c]	0	0	0	0	0	0	0	0	0	0	0	0	0	0	0	0	0	0	0	0	0
rml1p[c] <=> dhap[c] + lald-L[c]	0	0	0	0	0	0	0	0	0	0	0	0	0	0	0	0	0	0	0	0	0
atp[c] + rml[c] <=> adp[c] + rml1p[c]	0	0	0	0	0	0	0	0	0	0	0	0	0	0	0	0	0	0	0	0	0
man1p[c] + gtp[c] -> gdpmann[c] + ppi[c]	0	0	0	0	0	0	0	0	0	0	0	0	0	0	0	0	0	0	0	0	0
gdp[c] + man1p[c] <=> h[c] + pi[c] + gdpmann[c]	0.00047692	0.000474407	0.000471894	0.000469396	0.000466884	0.000464371	0.000461858	0.000459345	0.000456847	0.000454349	0.000451822	0.000449309	0.000446796	0.000444298	0.000441786	0.000439273	0.00043676	0.000434247	0.000431749	0.000429237	1
glc-D[c] <=> fru[c]	0	0	0	0	0	0	0	0	0	0	0	0	0	0	0	0	0	0	0	0	0
udpg[c] <=> udpgal[c]	0	0	0	0	0	0	0	0	0	0	0	0	0	0	0	0	0	0	0	0	0
atp[c] + gal[c] <=> adp[c] + gal1p[c]	0	0	0	0	0	0	0	0	0	0	0	0	0	0	0	0	0	0	0	0	0
h2o[c] + melib[c] <=> glc-D[c] + gal[c]	0	0	0	0	0	0	0	0	0	0	0	0	0	0	0	0	0	0	0	0	0
h2o[c] + raffin[c] <=> gal[c] + sucr[c]	0	0	0	0	0	0	0	0	0	0	0	0	0	0	0	0	0	0	0	0	0
atp[c] + tag6p-D[c] <=> adp[c] + tagdp-D[c]	0	0	0	0	0	0	0	0	0	0	0	0	0	0	0	0	0	0	0	0	0
h2o[c] + stchs[c] <=> gal[c] + raffin[c]	0	0	0	0	0	0	0	0	0	0	0	0	0	0	0	0	0	0	0	0	0
stchs[c] + h2o[c] -> matriose[c] + fru[c]	0	0	0	0	0	0	0	0	0	0	0	0	0	0	0	0	0	0	0	0	0
h2o[c] + matriose[c] <=> gal[c] + melib[c]	0	0	0	0	0	0	0	0	0	0	0	0	0	0	0	0	0	0	0	0	0
nad[c] + galt1p[c] <=> h[c] + nadh[c] + tag6p-D[c]	0	0	0	0	0	0	0	0	0	0	0	0	0	0	0	0	0	0	0	0	0
utp[c] + gal1p[c] <=> ppi[c] + udpgal[c]	0	0	0	0	0	0	0	0	0	0	0	0	0	0	0	0	0	0	0	0	0
h2o[c] + lcts[c] <=> glc-D[c] + gal[c]	0	0	0	0	0	0	0	0	0	0	0	0	0	0	0	0	0	0	0	0	0
g1p[c] + utp[c] <=> ppi[c] + udpg[c]	0	0	0	0	0	0	0	0	0	0	0	0	0	0	0	0	0	0	0	0	0
o2[c] + gulact[c] -> h2o2[c] + xhlactone[c]	0	0	0	0	0	0	0	0	0	0	0	0	0	0	0	0	0	0	0	0	0
h[c] + ascb[c] <=> xhlactone[c]	0	0	0	0	0	0	0	0	0	0	0	0	0	0	0	0	0	0	0	0	0
nad[c] + 2 h2o[c] + glcurn[c] -> nadh[c] + 3 h[c] + glcr[c]	0	0	0	0	0	0	0	0	0	0	0	0	0	0	0	0	0	0	0	0	0
h[c] + nadph[c] + galur[c] <=> nadp[c] + galctn-L[c]	0	0	0	0	0	0	0	0	0	0	0	0	0	0	0	0	0	0	0	0	0
h2o[c] + malt[c] -> 2 glc-D[c]	0	-4.13556e-33	-1.34139e-32	0	0	-3.30845e-32	0	2.58472e-34	-3.35346e-32	-3.30845e-32	0	-6.70693e-33	0	0	0	-3.35346e-32	0	0	-3.30845e-32	-4.13556e-33	0
h2o[c] + tre6p[c] -> g6p[c] + glc-D[c]	0	0	0	0	0	0	0	0	0	0	0	0	0	0	0	0	0	0	0	0	0
pi[c] + starch[c] + h[c] -> g1p[c] + 5 glycogen[c] + h2o[c]	0.52712	0.5237	0.52028	0.51688	0.51346	0.51004	0.50662	0.5032	0.4998	0.4964	0.49296	0.48954	0.48612	0.48272	0.4793	0.47588	0.47246	0.46904	0.46564	0.46222	1
adpglc[c] <=> adp[c] + glycogen[c]	0	0	0	0	0	0	0	0	0	0	0	0	0	0	0	0	0	0	0	0	0
starch[c] <=> dextrin[c]	0	0	0	0	0	0	0	0	0	0	0	0	0	0	0	0	0	0	0	0	0
dextrin[c] + 5 h2o[c] -> 6 glc-D[c]	0	0	0	0	0	0	0	0	0	0	0	0	0	0	0	0	0	0	0	0	0
starch[c] + 2 h2o[c] -> 3 tre[c]	0	0	0	0	0	0	0	0	0	0	0	0	0	0	0	0	0	0	0	0	0
malt[c] <=> tre[c]	0	0	0	0	0	0	0	0	0	0	0	0	0	0	0	0	0	0	0	0	0
atp[c] + malt[c] <=> malt1p[c] + adp[c]	0.26356	0.26185	0.26014	0.25844	0.25673	0.25502	0.25331	0.2516	0.2499	0.2482	0.24648	0.24477	0.24306	0.24136	0.23965	0.23794	0.23623	0.23452	0.23282	0.23111	1
malt1p[c] <=> 2 glycogen[c] + pi[c] + h[c]	0.26356	0.26185	0.26014	0.25844	0.25673	0.25502	0.25331	0.2516	0.2499	0.2482	0.24648	0.24477	0.24306	0.24136	0.23965	0.23794	0.23623	0.23452	0.23282	0.23111	1
h2o[c] + tre6p[c] -> h[c] + pi[c] + tre[c]	0	0	0	0	0	0	0	0	0	0	0	0	0	0	0	0	0	0	0	0	0
6 glycogen[c] + h2o[c] -> starch[c]	0.52712	0.5237	0.52028	0.51688	0.51346	0.51004	0.50662	0.5032	0.4998	0.4964	0.49296	0.48954	0.48612	0.48272	0.4793	0.47588	0.47246	0.46904	0.46564	0.46222	1
udpg[c] -> udp[c] + glycogen[c]	0	0	0	0	0	0	0	0	0	0	0	0	0	0	0	0	0	0	0	0	0
udpg[c] + g6p[c] <=> udp[c] + tre6p[c]	0	0	0	0	0	0	0	0	0	0	0	0	0	0	0	0	0	0	0	0	0
malt[c] + malttr[c] <=> glc-D[c] + maltttr[c]	0	0	0	0	0	0	0	0	0	0	0	0	0	0	0	0	0	0	0	0	0
malt[c] + maltttr[c] <=> glc-D[c] + maltpt[c]	0	0	0	0	0	0	0	0	0	0	0	0	0	0	0	0	0	0	0	0	0
malt[c] + maltpt[c] <=> glc-D[c] + malthx[c]	0	0	0	0	0	0	0	0	0	0	0	0	0	0	0	0	0	0	0	0	0
malt[c] + malthx[c] <=> glc-D[c] + malthp[c]	0	0	0	0	0	0	0	0	0	0	0	0	0	0	0	0	0	0	0	0	0
atp[c] + g1p[c] -> ppi[c] + adpglc[c]	0	0	0	0	0	0	0	0	0	0	0	0	0	0	0	0	0	0	0	0	0
acgam1p[c] + utp[c] <=> uacgam[c] + ppi[c]	0.012652	0.0125853	0.0125187	0.0124524	0.0123858	0.0123191	0.0122524	0.0121858	0.0121195	0.0120532	0.0119862	0.0119195	0.0118529	0.0117866	0.0117199	0.0116533	0.0115866	0.01152	0.0114537	0.011387	1
uacgam[c] <=> uacgala[c]	0	0	0	0	0	0	0	0	0	0	0	0	0	0	0	0	0	0	0	0	0
uacgam[c] + pep[c] <=> h[c] + pi[c] + uaccg[c]	0.00389712	0.00387658	0.00385605	0.00383564	0.00381511	0.00379457	0.00377404	0.00375351	0.0037331	0.00371268	0.00369203	0.0036715	0.00365097	0.00363055	0.00361002	0.00358949	0.00356896	0.00354842	0.00352801	0.00350748	1
h[c] + nadph[c] + uaccg[c] -> nadp[c] + uamr[c]	0.00389712	0.00387658	0.00385605	0.00383564	0.00381511	0.00379457	0.00377404	0.00375351	0.0037331	0.00371268	0.00369203	0.0036715	0.00365097	0.00363055	0.00361002	0.00358949	0.00356896	0.00354842	0.00352801	0.00350748	1
h2o[c] + uacgam[c] -> udp[c] + acmana[c]	0	0	0	0	0	0	0	0	0	0	0	0	0	0	0	0	0	0	0	0	0
uacgam[c] -> uacmam[c]	0	0	0	0	0	0	0	0	0	0	0	0	0	0	0	0	0	0	0	0	0
acgam[c] <=> acmana[c]	0	0	0	0	0	0	0	0	0	0	0	0	0	0	0	0	0	0	0	0	0
h2o[c] + chitob[c] -> 2 acgam[c]	0	0	0	0	0	0	0	0	0	0	0	0	0	0	0	0	0	0	0	0	0
h2o[c] + gam6p[c] -> f6p[c] + nh4[c]	0	0	0	0	0	0	0	0	0	0	0	0	0	0	0	0	0	0	0	0	0
gam6p[c] <=> gam1p[c]	0.012652	0.0125853	0.0125187	0.0124524	0.0123858	0.0123191	0.0122524	0.0121858	0.0121195	0.0120532	0.0119862	0.0119195	0.0118529	0.0117866	0.0117199	0.0116533	0.0115866	0.01152	0.0114537	0.011387	1
gam1p[c] + accoa[c] -> h[c] + coa[c] + acgam1p[c]	0.012652	0.0125853	0.0125187	0.0124524	0.0123858	0.0123191	0.0122524	0.0121858	0.0121195	0.0120532	0.0119862	0.0119195	0.0118529	0.0117866	0.0117199	0.0116533	0.0115866	0.01152	0.0114537	0.011387	1
h2o[c] + acmum6p[c] <=> lac-L[c] + acgam6p[c]	0	0	0	0	0	0	0	0	0	0	0	0	0	0	0	0	0	0	0	0	0
h2o[c] + acgam6p[c] -> ac[c] + gam6p[c]	0	0	0	0	0	0	0	0	0	0	0	0	0	0	0	0	0	0	0	0	0
gln-L[c] + f6p[c] -> glu-L[c] + gam6p[c]	0.012652	0.0125853	0.0125187	0.0124524	0.0123858	0.0123191	0.0122524	0.0121858	0.0121195	0.0120532	0.0119862	0.0119195	0.0118529	0.0117866	0.0117199	0.0116533	0.0115866	0.01152	0.0114537	0.011387	1
dtdpglc[c] <=> dtdpgalt[c]	0	0	0	0	0	0	0	0	0	0	0	0	0	0	0	0	0	0	0	0	0
nadp[c] + mal-L[c] -> nadph[c] + co2[c] + pyr[c]	0	0	0	0	0	0	0	0	0	0	0	0	0	0	0	0	0	0	0	0	0
nad[c] + mal-L[c] -> pyr[c] + nadh[c] + co2[c]	0	0	0	0	0	0	0	0	0	0	0	0	0	0	0	0	0	0	0	0	0
h2o[c] + co2[c] + pep[c] -> 2 h[c] + oaa[c] + pi[c]	0	0	0	0	0	0	0	0	0	0	0	0	0	0	0	0	0	0	0	0	0
pyr[c] + 2 h[c] + o2[c] + pi[c] -> h2o2[c] + co2[c] + actp[c]	0	0	0	0	0	0	0	0	0	0	0	0	0	0	0	0	0	0	0	0	0
pi[c] + accoa[c] + h[c] <=> coa[c] + actp[c]	0.0188421	0.0187428	0.0186436	0.0185449	0.0184456	0.0183463	0.0182471	0.0181478	0.0180491	0.0179504	0.0178506	0.0177513	0.017652	0.0175533	0.017454	0.0173548	0.0172555	0.0171562	0.0170575	0.0169583	1
atp[c] + ac[c] + h[c] <=> adp[c] + actp[c]	-0.0188421	-0.0187428	-0.0186436	-0.0185449	-0.0184456	-0.0183463	-0.0182471	-0.0181478	-0.0180491	-0.0179504	-0.0178506	-0.0177513	-0.017652	-0.0175533	-0.017454	-0.0173548	-0.0172555	-0.0171562	-0.0170575	-0.0169583	1
lac-L[c] + 2 ficytc[c] -> 2 h[c] + pyr[c] + 2 focytc[c]	0	0	0	0	0	0	0	0	0	0	0	0	0	0	0	0	0	0	0	0	0
h[c] + atp[c] + pi[c] + pyr[c] -> ppi[c] + amp[c] + pep[c]	0	0	0	0	0	0	0	0	0	0	0	0	0	0	0	0	0	0	0	0	0
h2o[c] + lgt-S[c] -> h[c] + gthrd[c] + lac-D[c]	0	0	0	0	0	0	0	0	0	0	0	0	0	0	0	0	0	0	0	0	0
pyr[c] + atp[c] + h2o[c] -> pi[c] + pep[c] + amp[c] + h[c]	0	0	0	0	0	0	0	0	0	0	0	0	0	0	0	0	0	0	0	0	0
nad[c] + h2o[c] + lald-L[c] <=> 2 h[c] + nadh[c] + lac-L[c]	0	0	0	0	0	0	0	0	0	0	0	0	0	0	0	0	0	0	0	0	0
nadh[c] + pyr[c] + h[c] <=> nad[c] + lac-D[c]	0	0	0	0	0	0	0	0	0	0	0	0	0	0	0	0	0	0	0	0	0
nadp[c] + etoh[c] <=> nadph[c] + acald[c] + h[c]	0	0	0	0	0	0	0	0	0	0	0	0	0	0	0	0	0	0	0	0	0
accoa[c] + h2o[c] + glx[c] -> h[c] + coa[c] + mal-L[c]	0.000333163	0.000331407	0.000329652	0.000327907	0.000326152	0.000324396	0.000322641	0.000320886	0.000319141	0.000317395	0.00031563	0.000313875	0.000312119	0.000310374	0.000308619	0.000306864	0.000305108	0.000303353	0.000301608	0.000299853	1
nad[c] + for[c] -> nadh[c] + co2[c]	0.00185999	0.00185019	0.00184039	0.00183065	0.00182085	0.00181105	0.00180125	0.00179145	0.0017817	0.00177196	0.00176211	0.00175231	0.00174251	0.00173276	0.00172296	0.00171316	0.00170336	0.00169357	0.00168382	0.00167402	1
icit[c] -> succ[c] + glx[c]	0	0	0	0	0	0	0	0	0	0	0	0	0	0	0	0	0	0	0	0	0
atp[c] + glyc-R[c] -> adp[c] + 3pg[c]	-7.96247e-26	-1.84579e-25	-5.16119e-25	-8.46091e-26	-7.68661e-26	-3.51854e-25	-3.32621e-25	-9.46092e-26	-1.491e-25	-2.54047e-25	-2.59752e-25	-2.32166e-25	-4.17873e-25	-1.94736e-25	-1.77902e-25	-1.01569e-25	-1.15863e-25	-5.73424e-25	-1.92604e-25	-1.70284e-25	0
nad[c] + tartr-L[c] <=> nadh[c] + h[c] + oxglyc[c]	0	0	0	0	0	0	0	0	0	0	0	0	0	0	0	0	0	0	0	0	0
h[c] + nadph[c] + aacoa[c] -> nadp[c] + hbucoa[c]	0	0	0	0	0	0	0	0	0	0	0	0	0	0	0	0	0	0	0	0	0
nh4[c] + nadh[c] + co2[c] + mlthf[c] -> nad[c] + thf[c] + gly[c]	0.0101884	0.0101347	0.010081	0.0100277	0.00997399	0.00992031	0.00986663	0.00981295	0.00975958	0.00970622	0.00965223	0.00959855	0.00954487	0.0094915	0.00943782	0.00938414	0.00933046	0.00927678	0.00922342	0.00916974	1
4h2oglt[c] -> pyr[c] + glx[c]	0	0	0	0	0	0	0	0	0	0	0	0	0	0	0	0	0	0	0	0	0
2pglyc[c] + h2o[c] -> glyclt[c] + pi[c] + h[c]	0	0	0	0	0	0	0	0	0	0	0	0	0	0	0	0	0	0	0	0	0
gcald[c] + nad[c] + h2o[c] -> glyclt[c] + nadh[c] + 2 h[c]	0.000333163	0.000331407	0.000329652	0.000327907	0.000326152	0.000324396	0.000322641	0.000320886	0.000319141	0.000317395	0.00031563	0.000313875	0.000312119	0.000310374	0.000308619	0.000306864	0.000305108	0.000303353	0.000301608	0.000299853	1
o2[c] + glyclt[c] -> h2o2[c] + glx[c]	0	0	0	0	0	0	0	0	0	0	0	0	0	0	0	0	0	0	0	0	0
nad[c] + tartr-M[c] <=> nadh[c] + h[c] + oxglyc[c]	0	0	0	0	0	0	0	0	0	0	0	0	0	0	0	0	0	0	0	0	0
q8[c] + glyclt[c] -> q8h2[c] + glx[c]	0.000333163	0.000331407	0.000329652	0.000327907	0.000326152	0.000324396	0.000322641	0.000320886	0.000319141	0.000317395	0.00031563	0.000313875	0.000312119	0.000310374	0.000308619	0.000306864	0.000305108	0.000303353	0.000301608	0.000299853	1
2 h2o2[c] -> o2[c] + 2 h2o[c]	0.000209163	0.000208061	0.000206959	0.000205864	0.000204762	0.00020366	0.000202558	0.000201456	0.00020036	0.000199265	0.000198156	0.000197054	0.000195952	0.000194857	0.000193755	0.000192653	0.000191551	0.000190449	0.000189353	0.000188251	1
mmcoa-R[c] <=> succoa[c]	0	0	0	0	0	0	0	0	0	0	0	0	0	0	0	0	0	0	0	0	0
nad[c] + coa[c] + 2mop[c] -> nadh[c] + co2[c] + ppcoa[c]	0	0	0	0	0	0	0	0	0	0	0	0	0	0	0	0	0	0	0	0	0
akg[c] + ala-B[c] -> glu-L[c] + msa[c]	0	0	0	0	0	0	0	0	0	0	0	0	0	0	0	0	0	0	0	0	0
2obut[c] + o2[c] + pi[c] + 4 h[c] -> ppap[c] + co2[c] + 2 h2o[c]	0.00253146	0.00251812	0.00250479	0.00249153	0.00247819	0.00246485	0.00245151	0.00243818	0.00242492	0.00241166	0.00239824	0.00238491	0.00237157	0.00235831	0.00234497	0.00233163	0.0023183	0.00230496	0.0022917	0.00227836	1
pi[c] + ppcoa[c] + h[c] <=> coa[c] + ppap[c]	-0.00253146	-0.00251812	-0.00250479	-0.00249153	-0.00247819	-0.00246485	-0.00245151	-0.00243818	-0.00242492	-0.00241166	-0.00239824	-0.00238491	-0.00237157	-0.00235831	-0.00234497	-0.00233163	-0.0023183	-0.00230496	-0.0022917	-0.00227836	1
nad[c] + coa[c] + 2mop[c] -> nadh[c] + h[c] + mmcoa-R[c]	0	0	0	0	0	0	0	0	0	0	0	0	0	0	0	0	0	0	0	0	0
nad[c] + coa[c] + msa[c] -> nadh[c] + co2[c] + accoa[c]	0	0	0	0	0	0	0	0	0	0	0	0	0	0	0	0	0	0	0	0	0
ac[c] + aacoa[c] -> accoa[c] + acac[c]	0	0	0	0	0	0	0	0	0	0	0	0	0	0	0	0	0	0	0	0	0
micit[c] <=> pyr[c] + succ[c]	0	0	0	0	0	0	0	0	0	0	0	0	0	0	0	0	0	0	0	0	0
atp[c] + succ[c] + coa[c] <=> adp[c] + pi[c] + succoa[c]	-343.598	-343.32	-343.041	-342.765	-342.487	-342.209	-341.931	-341.653	-341.376	-341.1	-340.82	-340.542	-340.264	-339.987	-339.709	-339.431	-339.153	-338.875	-338.598	-338.32	1
atp[c] + ppa[c] + h[c] <=> adp[c] + ppap[c]	0	0	0	0	0	0	0	0	0	0	0	0	0	0	0	0	0	0	0	0	0
atp[c] + coa[c] + ppa[c] + h[c] -> amp[c] + ppi[c] + ppcoa[c]	0	0	0	0	0	0	0	0	0	0	0	0	0	0	0	0	0	0	0	0	0
ppcoa[c] + fad[c] -> fadh2[c] + procoa[c]	0	0	0	0	0	0	0	0	0	0	0	0	0	0	0	0	0	0	0	0	0
h2o[c] + procoa[c] <=> hpcoa[c]	0	0	0	0	0	0	0	0	0	0	0	0	0	0	0	0	0	0	0	0	0
atp[c] + coa[c] + ppa[c] -> adp[c] + pi[c] + ppcoa[c]	0	0	0	0	0	0	0	0	0	0	0	0	0	0	0	0	0	0	0	0	0
h[c] + 2 pyr[c] -> co2[c] + alac-S[c]	0.0282105	0.0280619	0.0279132	0.0277655	0.0276168	0.0274682	0.0273196	0.0271709	0.0270232	0.0268754	0.0267259	0.0265773	0.0264286	0.0262809	0.0261323	0.0259836	0.025835	0.0256864	0.0255386	0.02539	1
nad[c] + btd-RR[c] <=> h[c] + nadh[c] + actn-R[c]	0	0	0	0	0	0	0	0	0	0	0	0	0	0	0	0	0	0	0	0	0
nad[c] + butad[c] <=> h[c] + nadh[c] + actn[c]	0	0	0	0	0	0	0	0	0	0	0	0	0	0	0	0	0	0	0	0	0
h[c] + glu-L[c] -> co2[c] + 4abut[c]	0	0	0	0	0	0	0	0	0	0	0	0	0	0	0	0	0	0	0	0	0
akg[c] + 4abut[c] <=> glu-L[c] + sucsal[c]	0	0	0	0	0	0	0	0	0	0	0	0	0	0	0	0	0	0	0	0	0
h2o[c] + sucsal[c] + nadp[c] -> 2 h[c] + succ[c] + nadph[c]	0	0	0	0	0	0	0	0	0	0	0	0	0	0	0	0	0	0	0	0	0
ac[c] + btcoa[c] <=> accoa[c] + but[c]	0	0	0	0	0	0	0	0	0	0	0	0	0	0	0	0	0	0	0	0	0
h[c] + nadph[c] + aacoa[c] -> nadp[c] + 3hbycoa[c]	0	0	0	0	0	0	0	0	0	0	0	0	0	0	0	0	0	0	0	0	0
h[c] + atp[c] + coa[c] + acac[c] -> amp[c] + ppi[c] + aacoa[c]	343.074	342.809	342.544	342.28	342.014	341.749	341.484	341.218	340.955	340.691	340.424	340.158	339.893	339.629	339.364	339.099	338.833	338.568	338.304	338.039	1
succoa[c] + acac[c] <=> succ[c] + aacoa[c]	-343.074	-342.809	-342.544	-342.28	-342.014	-341.749	-341.484	-341.218	-340.955	-340.691	-340.424	-340.158	-339.893	-339.629	-339.364	-339.099	-338.833	-338.568	-338.304	-338.039	1
nadh[c] + h[c] + acac[c] <=> nad[c] + bhb[c]	0	0	0	0	0	0	0	0	0	0	0	0	0	0	0	0	0	0	0	0	0
nad[c] + 3hbycoa[c] -> h[c] + nadh[c] + aacoa[c]	0	0	0	0	0	0	0	0	0	0	0	0	0	0	0	0	0	0	0	0	0
pil[c] + h2o[c] -> mi1p-D[c] + 12dgr[c]	0.000783511	0.000779383	0.000775255	0.000771151	0.000767023	0.000762895	0.000758767	0.000754639	0.000750535	0.000746431	0.000742279	0.000738151	0.000734023	0.000729919	0.000725791	0.000721663	0.000717535	0.000713407	0.000709303	0.000705175	1
mi1p-D[c] <=> g6p[c]	0.000783511	0.000779383	0.000775255	0.000771151	0.000767023	0.000762895	0.000758767	0.000754639	0.000750535	0.000746431	0.000742279	0.000738151	0.000734023	0.000729919	0.000725791	0.000721663	0.000717535	0.000713407	0.000709303	0.000705175	1
nad[c] + inost[c] <=> h[c] + nadh[c] + 2ins[c]	0	0	0	0	0	0	0	0	0	0	0	0	0	0	0	0	0	0	0	0	0
h2o[c] + mi1p-D[c] -> h[c] + pi[c] + inost[c]	0	0	0	0	0	0	0	0	0	0	0	0	0	0	0	0	0	0	0	0	0
h2o[c] + mi4p-D[c] -> h[c] + pi[c] + inost[c]	0	0	0	0	0	0	0	0	0	0	0	0	0	0	0	0	0	0	0	0	0
g6p[c] -> mi3p-D[c]	0.00110373	0.00109791	0.0010921	0.00108632	0.0010805	0.00107469	0.00106887	0.00106306	0.00105728	0.00105149	0.00104565	0.00103983	0.00103401	0.00102823	0.00102242	0.0010166	0.00101079	0.00100497	0.000999192	0.000993376	1
h2o[c] + mi3p-D[c] -> h[c] + pi[c] + inost[c]	0.00110373	0.00109791	0.0010921	0.00108632	0.0010805	0.00107469	0.00106887	0.00106306	0.00105728	0.00105149	0.00104565	0.00103983	0.00103401	0.00102823	0.00102242	0.0010166	0.00101079	0.00100497	0.000999192	0.000993376	1
2ins[c] -> h2o[c] + cbs_76[c]	0	0	0	0	0	0	0	0	0	0	0	0	0	0	0	0	0	0	0	0	0
h2o[c] + cbs_76[c] -> h[c] + cbs_71[c]	0	0	0	0	0	0	0	0	0	0	0	0	0	0	0	0	0	0	0	0	0
atp[c] + cbs_71[c] <=> adp[c] + cbs_72[c]	0	0	0	0	0	0	0	0	0	0	0	0	0	0	0	0	0	0	0	0	0
dexgac[c] <=> cbs_71[c]	0	0	0	0	0	0	0	0	0	0	0	0	0	0	0	0	0	0	0	0	0
h2o[c] + cbs_76[c] -> h[c] + dexgac[c]	0	0	0	0	0	0	0	0	0	0	0	0	0	0	0	0	0	0	0	0	0
h2o[c] + tur[c] -> glc-D[c] + fru[c]	0	0	0	0	0	0	0	0	0	0	0	0	0	0	0	0	0	0	0	0	0
s17bp[c] <=> e4p[c] + dhap[c]	0	0	0	0	0	0	0	0	0	0	0	0	0	0	0	0	0	0	0	0	0
2 h2o[c] + Larab[c] <=> 3 arab-L[c]	0	0	0	0	0	0	0	0	0	0	0	0	0	0	0	0	0	0	0	0	0
nad[c] + h2o[c] + glu-L[c] -> h[c] + nadh[c] + nh4[c] + akg[c]	0	0	0	0	0	0	0	0	0	0	0	0	0	0	0	0	0	0	0	0	0
atp[c] + glu-L[c] + nh4[c] <=> h[c] + adp[c] + pi[c] + gln-L[c]	0.0451813	0.0449433	0.0447053	0.0444686	0.0442306	0.0439925	0.0437545	0.0435164	0.0432798	0.0430431	0.0428037	0.0425656	0.0423276	0.0420909	0.0418529	0.0416148	0.0413768	0.0411387	0.0409021	0.040664	1
akg[c] + asp-L[c] <=> glu-L[c] + oaa[c]	-0.0686356	-0.068274	-0.0679123	-0.0675528	-0.0671912	-0.0668296	-0.066468	-0.0661064	-0.0657469	-0.0653874	-0.0650236	-0.064662	-0.0643004	-0.0639409	-0.0635793	-0.0632177	-0.062856	-0.0624944	-0.0621349	-0.0617733	1
nad[c] + h2o[c] + ala-L[c] <=> h[c] + nadh[c] + pyr[c] + nh4[c]	-0.23143	-0.231949	-0.232469	-0.232985	-0.233504	-0.234024	-0.234543	-0.235062	-0.235578	-0.236095	-0.236617	-0.237136	-0.237656	-0.238172	-0.238691	-0.239211	-0.23973	-0.240249	-0.240766	-0.241285	2
atp[c] + h2o[c] + gln-L[c] + asp-L[c] -> glu-L[c] + ppi[c] + amp[c] + asn-L[c]	0.00402997	0.00400874	0.00398751	0.0039664	0.00394517	0.00392393	0.0039027	0.00388147	0.00386036	0.00383925	0.0038179	0.00379666	0.00377543	0.00375432	0.00373309	0.00371186	0.00369062	0.00366939	0.00364828	0.00362705	1
atp[c] + citr-L[c] + asp-L[c] -> argsuc[c] + ppi[c] + amp[c]	0.00889796	0.00885108	0.0088042	0.0087576	0.00871072	0.00866383	0.00861695	0.00857007	0.00852347	0.00847686	0.00842971	0.00838283	0.00833595	0.00828934	0.00824246	0.00819558	0.0081487	0.00810182	0.00805521	0.00800833	1
asp-L[c] -> nh4[c] + fum[c]	0	0	0	0	0	0	0	0	0	0	0	0	0	0	0	0	0	0	0	0	0
h2o[c] + asp-L[c] + o2[c] -> nh4[c] + oaa[c] + h2o2[c]	0	0	0	0	0	0	0	0	0	0	0	0	0	0	0	0	0	0	0	0	0
nadph[c] + h[c] + gln-L[c] + akg[c] -> 2 glu-L[c] + nadp[c]	0	0	0	0	0	0	0	0	0	0	0	0	0	0	0	0	0	0	0	0	0
nadh[c] + h[c] + gln-L[c] + akg[c] -> nad[c] + 2 glu-L[c]	0	0	0	0	0	0	0	0	0	0	0	0	0	0	0	0	0	0	0	0	0
nh4[c] + 2 atp[c] + hco3[c] -> h[c] + 2 adp[c] + pi[c] + cbp[c]	0	0	0	0	0	0	0	0	0	0	0	0	0	0	0	0	0	0	0	0	0
nad[c] + 2 h2o[c] + 1pyr5c[c] -> h[c] + nadh[c] + glu-L[c]	0	0	0	0	0	0	0	0	0	0	0	0	0	0	0	0	0	0	0	0	0
ala-L[c] + akg[c] <=> pyr[c] + glu-L[c]	0.198529	0.199222	0.199915	0.200603	0.201296	0.201989	0.202681	0.203374	0.204063	0.204751	0.205448	0.206141	0.206833	0.207522	0.208215	0.208907	0.2096	0.210293	0.210981	0.211674	2
h2o[c] + 2 atp[c] + gln-L[c] + hco3[c] -> h[c] + glu-L[c] + 2 adp[c] + pi[c] + cbp[c]	0	0	0	0	0	0	0	0	0	0	0	0	0	0	0	0	0	0	0	0	0
nad[c] + 3pg[c] -> h[c] + nadh[c] + 3php[c]	0.0443658	0.0441321	0.0438983	0.043666	0.0434322	0.0431985	0.0429647	0.042731	0.0424986	0.0422662	0.0420311	0.0417973	0.0415636	0.0413312	0.0410974	0.0408637	0.04063	0.0403962	0.0401638	0.0399301	1
akg[c] + pser-L[c] <=> glu-L[c] + 3php[c]	-0.0443658	-0.0441321	-0.0438983	-0.043666	-0.0434322	-0.0431985	-0.0429647	-0.042731	-0.0424986	-0.0422662	-0.0420311	-0.0417973	-0.0415636	-0.0413312	-0.0410974	-0.0408637	-0.04063	-0.0403962	-0.0401638	-0.0399301	1
h2o[c] + pser-L[c] -> h[c] + pi[c] + ser-L[c]	0.0443658	0.0441321	0.0438983	0.043666	0.0434322	0.0431985	0.0429647	0.042731	0.0424986	0.0422662	0.0420311	0.0417973	0.0415636	0.0413312	0.0410974	0.0408637	0.04063	0.0403962	0.0401638	0.0399301	1
gly[c] + h2o[c] + mlthf[c] <=> ser-L[c] + thf[c]	-0.0334471	-0.0332709	-0.0330946	-0.0329195	-0.0327432	-0.032567	-0.0323908	-0.0322146	-0.0320394	-0.0318642	-0.0316869	-0.0315107	-0.0313345	-0.0311593	-0.0309831	-0.0308069	-0.0306306	-0.0304544	-0.0302792	-0.030103	1
atp[c] + hom-L[c] -> adp[c] + phom[c]	0	0	0	0	0	0	0	0	0	0	0	0	0	0	0	0	0	0	0	0	0
h2o[c] + pser-D[c] -> h[c] + pi[c] + ser-D[c]	0	0	0	0	0	0	0	0	0	0	0	0	0	0	0	0	0	0	0	0	0
h[c] + gly[c] + lpro[c] -> co2[c] + alpro[c]	0	0	0	0	0	0	0	0	0	0	0	0	0	0	0	0	0	0	0	0	0
thf[c] + alpro[c] <=> nh4[c] + mlthf[c] + dhlpro[c]	0	0	0	0	0	0	0	0	0	0	0	0	0	0	0	0	0	0	0	0	0
nad[c] + dhlpro[c] <=> h[c] + nadh[c] + lpro[c]	0	0	0	0	0	0	0	0	0	0	0	0	0	0	0	0	0	0	0	0	0
ser-L[c] -> pyr[c] + nh4[c]	0	0	0	0	0	0	0	0	0	0	0	0	0	0	0	0	0	0	0	0	0
gly[c] + accoa[c] <=> coa[c] + 2aobut[c]	0	0	0	0	0	0	0	0	0	0	0	0	0	0	0	0	0	0	0	0	0
nad[c] + h2o[c] + betald[c] -> nadh[c] + 2 h[c] + glyb[c]	0	0	0	0	0	0	0	0	0	0	0	0	0	0	0	0	0	0	0	0	0
h[c] + 2aobut[c] -> co2[c] + aact[c]	0	0	0	0	0	0	0	0	0	0	0	0	0	0	0	0	0	0	0	0	0
aact[c] + o2[c] + h2o[c] -> mthgxl[c] + nh4[c] + h2o2[c]	0	0	0	0	0	0	0	0	0	0	0	0	0	0	0	0	0	0	0	0	0
glu-L[c] + aspsa[c] -> akg[c] + 24dab[c]	0	0	0	0	0	0	0	0	0	0	0	0	0	0	0	0	0	0	0	0	0
24dab[c] + h[c] -> 13dampp[c] + co2[c]	0	0	0	0	0	0	0	0	0	0	0	0	0	0	0	0	0	0	0	0	0
aspsa[c] + ala-L[c] <=> pyr[c] + 24dab[c]	0	0	0	0	0	0	0	0	0	0	0	0	0	0	0	0	0	0	0	0	0
o2[c] + gly[c] + h2o[c] -> h2o2[c] + nh4[c] + glx[c]	0	0	0	0	0	0	0	0	0	0	0	0	0	0	0	0	0	0	0	0	0
h2o[c] + phom[c] -> h[c] + thr-L[c] + pi[c]	0	0	0	0	0	0	0	0	0	0	0	0	0	0	0	0	0	0	0	0	0
thr-L[c] <=> acald[c] + gly[c]	-0.0188421	-0.0187428	-0.0186436	-0.0185449	-0.0184456	-0.0183463	-0.0182471	-0.0181478	-0.0180491	-0.0179504	-0.0178506	-0.0177513	-0.017652	-0.0175533	-0.017454	-0.0173548	-0.0172555	-0.0171562	-0.0170575	-0.0169583	1
nad[c] + chol[c] <=> h[c] + nadh[c] + betald[c]	0	0	0	0	0	0	0	0	0	0	0	0	0	0	0	0	0	0	0	0	0
ser-L[c] + h2s[c] -> cys-L[c] + h2o[c]	0.00248748	0.00247437	0.00246127	0.00244824	0.00243513	0.00242203	0.00240892	0.00239581	0.00238279	0.00236976	0.00235657	0.00234347	0.00233036	0.00231733	0.00230423	0.00229112	0.00227802	0.00226491	0.00225188	0.00223878	1
ser-L[c] + hcys-L[c] -> cysne[c] + h2o[c]	0	0	0	0	0	0	0	0	0	0	0	0	0	0	0	0	0	0	0	0	0
ser-L[c] + 3ig3p[c] -> g3p[c] + h2o[c] + trp-L[c]	0	0	0	0	0	0	0	0	0	0	0	0	0	0	0	0	0	0	0	0	0
nadp[c] + pi[c] + aspsa[c] <=> nadph[c] + 4pasp[c]	-0.00925565	-0.00920689	-0.00915812	-0.00910964	-0.00906088	-0.00901211	-0.00896335	-0.00891458	-0.0088661	-0.00881762	-0.00876857	-0.00871981	-0.00867104	-0.00862256	-0.0085738	-0.00852503	-0.00847627	-0.0084275	-0.00837902	-0.00833026	1
asp-L[c] + atp[c] + h[c] <=> adp[c] + 4pasp[c]	0.00925565	0.00920689	0.00915812	0.00910964	0.00906088	0.00901211	0.00896335	0.00891458	0.0088661	0.00881762	0.00876857	0.00871981	0.00867104	0.00862256	0.0085738	0.00852503	0.00847627	0.0084275	0.00837902	0.00833026	1
h[c] + nadph[c] + aspsa[c] -> nadp[c] + hom-L[c]	0	0	0	0	0	0	0	0	0	0	0	0	0	0	0	0	0	0	0	0	0
acser[c] + tsul[c] + trdrd[c] -> ac[c] + cys-L[c] + so3[c] + trdox[c]	0	0	0	0	0	0	0	0	0	0	0	0	0	0	0	0	0	0	0	0	0
h2o[c] + trdox[c] + met-L[c] <=> trdrd[c] + metox[c]	0	0	0	0	0	0	0	0	0	0	0	0	0	0	0	0	0	0	0	0	0
nh4[c] + 2obut[c] + cys-L[c] <=> h2o[c] + cysne[c]	0.00210185	0.00209078	0.00207971	0.0020687	0.00205762	0.00204655	0.00203548	0.0020244	0.00201339	0.00200238	0.00199124	0.00198017	0.0019691	0.00195809	0.00194701	0.00193594	0.00192486	0.00191379	0.00190278	0.00189171	1
glu-L[c] + 2kmb[c] -> akg[c] + met-L[c]	0	0	0	0	0	0	0	0	0	0	0	0	0	0	0	0	0	0	0	0	0
tsul[c] + trdrd[c] + achms[c] -> hcys-L[c] + ac[c] + so3[c] + trdox[c]	0	0	0	0	0	0	0	0	0	0	0	0	0	0	0	0	0	0	0	0	0
h2s[c] + achms[c] <=> h[c] + hcys-L[c] + ac[c]	0	0	0	0	0	0	0	0	0	0	0	0	0	0	0	0	0	0	0	0	0
hom-L[c] + succoa[c] -> suchms[c] + coa[c]	0	0	0	0	0	0	0	0	0	0	0	0	0	0	0	0	0	0	0	0	0
cys-L[c] + suchms[c] -> h[c] + succ[c] + cysne[c]	0	0	0	0	0	0	0	0	0	0	0	0	0	0	0	0	0	0	0	0	0
h2s[c] + acser[c] <=> h[c] + ac[c] + cys-L[c]	0	0	0	0	0	0	0	0	0	0	0	0	0	0	0	0	0	0	0	0	0
hcys-L[c] + 5mthf[c] -> met-L[c] + thf[c]	0.00227286	0.00226089	0.00224891	0.00223701	0.00222503	0.00221306	0.00220108	0.00218911	0.0021772	0.0021653	0.00215325	0.00214128	0.0021293	0.0021174	0.00210542	0.00209345	0.00208147	0.0020695	0.00205759	0.00204562	1
h2o[c] + cysne[c] -> hcys-L[c] + pyr[c] + nh4[c]	0.00210185	0.00209078	0.00207971	0.0020687	0.00205762	0.00204655	0.00203548	0.0020244	0.00201339	0.00200238	0.00199124	0.00198017	0.0019691	0.00195809	0.00194701	0.00193594	0.00192486	0.00191379	0.00190278	0.00189171	1
h[c] + pphn[c] -> co2[c] + h2o[c] + phpyr[c]	0.00667347	0.00663831	0.00660315	0.0065682	0.00653304	0.00649788	0.00646272	0.00642756	0.0063926	0.00635765	0.00632228	0.00628712	0.00625196	0.006217	0.00618184	0.00614668	0.00611152	0.00607636	0.00604141	0.00600625	1
h[c] + pi[c] + 5mta[c] <=> ade[c] + 5mdr1p[c]	0	0	0	0	0	0	0	0	0	0	0	0	0	0	0	0	0	0	0	0	0
pphn[c] + nad[c] -> 34hpp[c] + co2[c] + nadh[c]	0	0	0	0	0	0	0	0	0	0	0	0	0	0	0	0	0	0	0	0	0
ser-L[c] -> h2o[c] + amacr[c]	0	0	0	0	0	0	0	0	0	0	0	0	0	0	0	0	0	0	0	0	0
acser[c] + tsul[c] -> slcys[c] + ac[c]	0	0	0	0	0	0	0	0	0	0	0	0	0	0	0	0	0	0	0	0	0
akg[c] + cys-L[c] <=> glu-L[c] + mercppyr[c]	0	0	0	0	0	0	0	0	0	0	0	0	0	0	0	0	0	0	0	0	0
mercppyr[c] + so3[c] -> tsul[c] + pyr[c] + h[c]	0	0	0	0	0	0	0	0	0	0	0	0	0	0	0	0	0	0	0	0	0
h2o[c] + cys-L[c] -> pyr[c] + nh4[c] + h2s[c]	0	0	0	0	0	0	0	0	0	0	0	0	0	0	0	0	0	0	0	0	0
h2o[c] + suchms[c] -> nh4[c] + h[c] + succ[c] + 2obut[c]	0	0	0	0	0	0	0	0	0	0	0	0	0	0	0	0	0	0	0	0	0
h2s[c] + suchms[c] -> h[c] + succ[c] + hcys-L[c]	0	0	0	0	0	0	0	0	0	0	0	0	0	0	0	0	0	0	0	0	0
h2o[c] + atp[c] + met-L[c] -> ppi[c] + pi[c] + amet[c]	0.00017101	0.000170109	0.000169208	0.000168312	0.000167411	0.00016651	0.000165609	0.000164708	0.000163812	0.000162917	0.00016201	0.000161109	0.000160208	0.000159313	0.000158412	0.000157511	0.00015661	0.000155709	0.000154813	0.000153912	1
5mdr1p[c] <=> 5mdru1p[c]	0	0	0	0	0	0	0	0	0	0	0	0	0	0	0	0	0	0	0	0	0
h2o[c] + met-L[c] -> nh4[c] + 2obut[c] + ch4s[c]	0	0	0	0	0	0	0	0	0	0	0	0	0	0	0	0	0	0	0	0	0
chor[c] -> pphn[c]	0.00667347	0.00663831	0.00660315	0.0065682	0.00653304	0.00649788	0.00646272	0.00642756	0.0063926	0.00635765	0.00632228	0.00628712	0.00625196	0.006217	0.00618184	0.00614668	0.00611152	0.00607636	0.00604141	0.00600625	1
nh4[c] + chor[c] -> h2o[c] + pyr[c] + h[c] + anth[c]	0.00240163	0.00238898	0.00237633	0.00236375	0.00235109	0.00233844	0.00232579	0.00231313	0.00230055	0.00228797	0.00227525	0.00226259	0.00224994	0.00223736	0.00222471	0.00221205	0.0021994	0.00218675	0.00217417	0.00216151	1
cys-L[c] + achms[c] -> h[c] + cysne[c] + ac[c]	0	0	0	0	0	0	0	0	0	0	0	0	0	0	0	0	0	0	0	0	0
glu-L[c] + 2kmb[c] <=> met-L[c] + akg[c]	0	0	0	0	0	0	0	0	0	0	0	0	0	0	0	0	0	0	0	0	0
h2o[c] + ahcys[c] <=> hcys-L[c] + adn[c]	0.00017101	0.000170109	0.000169208	0.000168312	0.000167411	0.00016651	0.000165609	0.000164708	0.000163812	0.000162917	0.00016201	0.000161109	0.000160208	0.000159313	0.000158412	0.000157511	0.00015661	0.000155709	0.000154813	0.000153912	1
thr-L[c] -> nh4[c] + 2obut[c]	0.0104858	0.0104306	0.0103753	0.0103204	0.0102651	0.0102099	0.0101546	0.0100994	0.0100445	0.00998956	0.00993399	0.00987874	0.0098235	0.00976857	0.00971333	0.00965808	0.00960283	0.00954759	0.00949266	0.00943742	1
nad[c] + h2o[c] + leu-L[c] <=> h[c] + nadh[c] + nh4[c] + 4mop[c]	-0.0153091	-0.0152285	-0.0151478	-0.0150676	-0.014987	-0.0149063	-0.0148256	-0.014745	-0.0146648	-0.0145846	-0.0145035	-0.0144228	-0.0143422	-0.014262	-0.0141813	-0.0141007	-0.01402	-0.0139393	-0.0138592	-0.0137785	1
ala-L[c] + 3mob[c] <=> pyr[c] + val-L[c]	0.0127644	0.0126972	0.0126299	0.0125631	0.0124958	0.0124286	0.0123613	0.0122941	0.0122272	0.0121603	0.0120927	0.0120254	0.0119582	0.0118913	0.0118241	0.0117568	0.0116896	0.0116223	0.0115555	0.0114882	1
h2o[c] + mema[c] -> ery3mem[c]	0	0	0	0	0	0	0	0	0	0	0	0	0	0	0	0	0	0	0	0	0
nad[c] + ery3mem[c] -> nadh[c] + co2[c] + 2obut[c]	0	0	0	0	0	0	0	0	0	0	0	0	0	0	0	0	0	0	0	0	0
pyr[c] + h[c] + 2obut[c] -> co2[c] + 2ahbut[c]	0.00585249	0.00582165	0.00579082	0.00576016	0.00572933	0.00569849	0.00566766	0.00563682	0.00560617	0.00557552	0.0055445	0.00551367	0.00548283	0.00545218	0.00542134	0.00539051	0.00535967	0.00532884	0.00529818	0.00526735	1
2ahbut[c] <=> hmopt[c]	0.00585249	0.00582165	0.00579082	0.00576016	0.00572933	0.00569849	0.00566766	0.00563682	0.00560617	0.00557552	0.0055445	0.00551367	0.00548283	0.00545218	0.00542134	0.00539051	0.00535967	0.00532884	0.00529818	0.00526735	1
alac-S[c] -> 33hmeoxobut[c]	0	0	0	0	0	0	0	0	0	0	0	0	0	0	0	0	0	0	0	0	0
h[c] + nadph[c] + hmopt[c] <=> nadp[c] + 23dhmp[c]	0.00585249	0.00582165	0.00579082	0.00576016	0.00572933	0.00569849	0.00566766	0.00563682	0.00560617	0.00557552	0.0055445	0.00551367	0.00548283	0.00545218	0.00542134	0.00539051	0.00535967	0.00532884	0.00529818	0.00526735	1
h[c] + nadph[c] + 33hmeoxobut[c] <=> nadp[c] + 23dhmb[c]	0	0	0	0	0	0	0	0	0	0	0	0	0	0	0	0	0	0	0	0	0
23dhmp[c] -> h2o[c] + 3mop[c]	0.00585249	0.00582165	0.00579082	0.00576016	0.00572933	0.00569849	0.00566766	0.00563682	0.00560617	0.00557552	0.0055445	0.00551367	0.00548283	0.00545218	0.00542134	0.00539051	0.00535967	0.00532884	0.00529818	0.00526735	1
glu-L[c] + 3mop[c] -> akg[c] + ile-L[c]	0.00585249	0.00582165	0.00579082	0.00576016	0.00572933	0.00569849	0.00566766	0.00563682	0.00560617	0.00557552	0.0055445	0.00551367	0.00548283	0.00545218	0.00542134	0.00539051	0.00535967	0.00532884	0.00529818	0.00526735	1
akg[c] + val-L[c] -> glu-L[c] + 3mob[c]	0	0	0	0	0	0	0	0	0	0	0	0	0	0	0	0	0	0	0	0	0
3c3hmp[c] <=> h2o[c] + 2ippm[c]	0.0153091	0.0152285	0.0151478	0.0150676	0.014987	0.0149063	0.0148256	0.014745	0.0146648	0.0145846	0.0145035	0.0144228	0.0143422	0.014262	0.0141813	0.0141007	0.01402	0.0139393	0.0138592	0.0137785	1
h2o[c] + 2ippm[c] <=> 3c2hmp[c]	0.0153091	0.0152285	0.0151478	0.0150676	0.014987	0.0149063	0.0148256	0.014745	0.0146648	0.0145846	0.0145035	0.0144228	0.0143422	0.014262	0.0141813	0.0141007	0.01402	0.0139393	0.0138592	0.0137785	1
nad[c] + 3c2hmp[c] -> nadh[c] + h[c] + 3c4mop[c]	0.0153091	0.0152285	0.0151478	0.0150676	0.014987	0.0149063	0.0148256	0.014745	0.0146648	0.0145846	0.0145035	0.0144228	0.0143422	0.014262	0.0141813	0.0141007	0.01402	0.0139393	0.0138592	0.0137785	1
h[c] + coa[c] + 3c3hmp[c] <=> accoa[c] + h2o[c] + 3mob[c]	-0.0153091	-0.0152285	-0.0151478	-0.0150676	-0.014987	-0.0149063	-0.0148256	-0.014745	-0.0146648	-0.0145846	-0.0145035	-0.0144228	-0.0143422	-0.014262	-0.0141813	-0.0141007	-0.01402	-0.0139393	-0.0138592	-0.0137785	1
o2[c] + 2 ibcoa[c] -> 2 h2o[c] + 2 2mp2coa[c]	0	0	0	0	0	0	0	0	0	0	0	0	0	0	0	0	0	0	0	0	0
h2o[c] + 2mp2coa[c] <=> hibcoa[c]	0	0	0	0	0	0	0	0	0	0	0	0	0	0	0	0	0	0	0	0	0
h[c] + nadh[c] + nh4[c] + 3mob[c] -> nad[c] + h2o[c] + val-L[c]	0	0	0	0	0	0	0	0	0	0	0	0	0	0	0	0	0	0	0	0	0
r2mmal[c] -> h2o[c] + mema[c]	0	0	0	0	0	0	0	0	0	0	0	0	0	0	0	0	0	0	0	0	0
h[c] + 3c4mop[c] -> co2[c] + 4mop[c]	0.0153091	0.0152285	0.0151478	0.0150676	0.014987	0.0149063	0.0148256	0.014745	0.0146648	0.0145846	0.0145035	0.0144228	0.0143422	0.014262	0.0141813	0.0141007	0.01402	0.0139393	0.0138592	0.0137785	1
accoa[c] + ppcoa[c] <=> coa[c] + 2maacoa[c]	0	0	0	0	0	0	0	0	0	0	0	0	0	0	0	0	0	0	0	0	0
nad[c] + h2o[c] + ile-L[c] -> h[c] + nadh[c] + nh4[c] + 3mop[c]	0	0	0	0	0	0	0	0	0	0	0	0	0	0	0	0	0	0	0	0	0
nad[c] + 3hmbcoa[c] <=> h[c] + nadh[c] + 2maacoa[c]	0	0	0	0	0	0	0	0	0	0	0	0	0	0	0	0	0	0	0	0	0
3hmbcoa[c] <=> h2o[c] + 2mb2coa[c]	0	0	0	0	0	0	0	0	0	0	0	0	0	0	0	0	0	0	0	0	0
h2o[c] + hibcoa[c] -> h[c] + coa[c] + 3hmp[c]	0	0	0	0	0	0	0	0	0	0	0	0	0	0	0	0	0	0	0	0	0
glu-L[c] + 4mop[c] -> akg[c] + leu-L[c]	0	0	0	0	0	0	0	0	0	0	0	0	0	0	0	0	0	0	0	0	0
nad[c] + coa[c] + 4mop[c] -> nadh[c] + co2[c] + ivcoa[c]	0	0	0	0	0	0	0	0	0	0	0	0	0	0	0	0	0	0	0	0	0
nad[c] + coa[c] + 3mob[c] -> nadh[c] + co2[c] + ibcoa[c]	0	0	0	0	0	0	0	0	0	0	0	0	0	0	0	0	0	0	0	0	0
nad[c] + coa[c] + 3mop[c] -> nadh[c] + co2[c] + 2mbcoa[c]	0	0	0	0	0	0	0	0	0	0	0	0	0	0	0	0	0	0	0	0	0
atp[c] + hco3[c] + ppcoa[c] -> h[c] + adp[c] + pi[c] + mmcoa-S[c]	0	0	0	0	0	0	0	0	0	0	0	0	0	0	0	0	0	0	0	0	0
ivcoa[c] + fad[c] <=> 3mb2coa[c] + fadh2[c]	-4.01086e-29	-2.40651e-28	-1.12304e-27	-4.81303e-28	-8.02172e-28	-1.04282e-27	-1.28347e-27	-7.62063e-28	-8.02172e-29	-5.6152e-28	-6.41737e-28	-8.82389e-28	-1.28347e-27	-6.01629e-28	-3.20869e-28	-8.82389e-28	-4.01086e-28	-2.08565e-27	-6.41737e-28	-7.62063e-28	0
hmgcoa[c] <=> h2o[c] + 3mgcoa[c]	5.72329e-29	2.86164e-28	1.14466e-27	5.15096e-28	8.58493e-28	1.03019e-27	1.25912e-27	7.44028e-28	8.58493e-29	5.72329e-28	7.44028e-28	9.15726e-28	1.25912e-27	6.29562e-28	3.43397e-28	8.58493e-28	4.57863e-28	2.17485e-27	5.72329e-28	7.44028e-28	0
atp[c] + hco3[c] + 3mb2coa[c] <=> h[c] + adp[c] + pi[c] + 3mgcoa[c]	0	-2.47082e-28	-8.23607e-28	-4.11803e-28	-8.23607e-28	-9.88328e-28	-1.15305e-27	-7.82426e-28	-8.23607e-29	-5.76525e-28	-5.76525e-28	-9.05967e-28	-1.15305e-27	-5.76525e-28	-4.11803e-28	-8.23607e-28	-4.11803e-28	-1.97666e-27	-5.76525e-28	-7.41246e-28	0
nad[c] + h2o[c] + 2mop[c] -> nadh[c] + 2 h[c] + mmal[c]	0	0	0	0	0	0	0	0	0	0	0	0	0	0	0	0	0	0	0	0	0
glu-L[c] + 2mop[c] <=> akg[c] + amisbte[c]	0	0	0	0	0	0	0	0	0	0	0	0	0	0	0	0	0	0	0	0	0
mmcoa-S[c] <=> mmcoa-R[c]	0	0	0	0	0	0	0	0	0	0	0	0	0	0	0	0	0	0	0	0	0
nad[c] + 3hmp[c] <=> h[c] + nadh[c] + 2mop[c]	0	0	0	0	0	0	0	0	0	0	0	0	0	0	0	0	0	0	0	0	0
o2[c] + 2 2mbcoa[c] -> 2 h2o[c] + 2 2mb2coa[c]	0	0	0	0	0	0	0	0	0	0	0	0	0	0	0	0	0	0	0	0	0
lys-L[c] <=> 36dahx[c]	0	0	0	0	0	0	0	0	0	0	0	0	0	0	0	0	0	0	0	0	0
h[c] + nadph[c] + 23dhdp[c] -> nadp[c] + thdp[c]	0.00925565	0.00920689	0.00915812	0.00910964	0.00906088	0.00901211	0.00896335	0.00891458	0.0088661	0.00881762	0.00876857	0.00871981	0.00867104	0.00862256	0.0085738	0.00852503	0.00847627	0.0084275	0.00837902	0.00833026	1
h2o[c] + sl26da[c] <=> succ[c] + 26dap-LL[c]	0.00925565	0.00920689	0.00915812	0.00910964	0.00906088	0.00901211	0.00896335	0.00891458	0.0088661	0.00881762	0.00876857	0.00871981	0.00867104	0.00862256	0.0085738	0.00852503	0.00847627	0.0084275	0.00837902	0.00833026	1
26dap-LL[c] <=> 26dap-M[c]	0.00925565	0.00920689	0.00915812	0.00910964	0.00906088	0.00901211	0.00896335	0.00891458	0.0088661	0.00881762	0.00876857	0.00871981	0.00867104	0.00862256	0.0085738	0.00852503	0.00847627	0.0084275	0.00837902	0.00833026	1
h2o[c] + succoa[c] + thdp[c] <=> coa[c] + sl2a6o[c]	0.00925565	0.00920689	0.00915812	0.00910964	0.00906088	0.00901211	0.00896335	0.00891458	0.0088661	0.00881762	0.00876857	0.00871981	0.00867104	0.00862256	0.0085738	0.00852503	0.00847627	0.0084275	0.00837902	0.00833026	1
akg[c] + sl26da[c] <=> glu-L[c] + sl2a6o[c]	-0.00925565	-0.00920689	-0.00915812	-0.00910964	-0.00906088	-0.00901211	-0.00896335	-0.00891458	-0.0088661	-0.00881762	-0.00876857	-0.00871981	-0.00867104	-0.00862256	-0.0085738	-0.00852503	-0.00847627	-0.0084275	-0.00837902	-0.00833026	1
glu-L[c] + acamoxm[c] -> akg[c] + 26dapime[c]	0	0	0	0	0	0	0	0	0	0	0	0	0	0	0	0	0	0	0	0	0
accoa[c] + h2o[c] + thdp[c] <=> coa[c] + acamoxm[c]	0	0	0	0	0	0	0	0	0	0	0	0	0	0	0	0	0	0	0	0	0
atp[c] + ugmd[c] + alaala[c] -> h[c] + adp[c] + pi[c] + ugmda[c]	0	0	0	0	0	0	0	0	0	0	0	0	0	0	0	0	0	0	0	0	0
pyr[c] + aspsa[c] -> h[c] + 2 h2o[c] + 23dhdp[c]	0.00925565	0.00920689	0.00915812	0.00910964	0.00906088	0.00901211	0.00896335	0.00891458	0.0088661	0.00881762	0.00876857	0.00871981	0.00867104	0.00862256	0.0085738	0.00852503	0.00847627	0.0084275	0.00837902	0.00833026	1
h[c] + lys-L[c] -> co2[c] + 15dap[c]	0	0	0	0	0	0	0	0	0	0	0	0	0	0	0	0	0	0	0	0	0
L2aadp6sa[c] -> h[c] + h2o[c] + thp2c[c]	0	0	0	0	0	0	0	0	0	0	0	0	0	0	0	0	0	0	0	0	0
36dahx[c] <=> dmcapte[c]	0	0	0	0	0	0	0	0	0	0	0	0	0	0	0	0	0	0	0	0	0
6a2ohxnt[c] -> h[c] + h2o[c] + 1pipdn2c[c]	0	0	0	0	0	0	0	0	0	0	0	0	0	0	0	0	0	0	0	0	0
h[c] + 26dap-M[c] -> co2[c] + lys-L[c]	0.00634644	0.006313	0.00627957	0.00624632	0.00621289	0.00617945	0.00614601	0.00611258	0.00607933	0.00604609	0.00601246	0.00597902	0.00594558	0.00591234	0.00587891	0.00584547	0.00581203	0.00577859	0.00574535	0.00571191	1
2oxoadp[c] + lpam[c] + h[c] -> sglulip[c] + co2[c]	0	0	0	0	0	0	0	0	0	0	0	0	0	0	0	0	0	0	0	0	0
sglulip[c] + coa[c] <=> dhlam[c] + glutcoa[c]	0	0	0	0	0	0	0	0	0	0	0	0	0	0	0	0	0	0	0	0	0
glutcoa[c] + fad[c] + h[c] <=> butd2coa[c] + fadh2[c] + co2[c]	0	0	0	0	0	0	0	0	0	0	0	0	0	0	0	0	0	0	0	0	0
amoplate[c] -> h[c] + h2o[c] + thdp[c]	0	0	0	0	0	0	0	0	0	0	0	0	0	0	0	0	0	0	0	0	0
2mp2coa[c] + h2o[c] -> 3hibutcoa[c]	0	0	0	0	0	0	0	0	0	0	0	0	0	0	0	0	0	0	0	0	0
3 h[c] + h2o[c] + allphn[c] -> 2 co2[c] + 2 nh4[c]	0	0	0	0	0	0	0	0	0	0	0	0	0	0	0	0	0	0	0	0	0
nad[c] + h2o[c] + glu5sa[c] <=> 2 h[c] + nadh[c] + glu-L[c]	-0.00688809	-0.00685179	-0.0068155	-0.00677942	-0.00674313	-0.00670684	-0.00667055	-0.00663426	-0.00659818	-0.0065621	-0.0065256	-0.00648931	-0.00645302	-0.00641694	-0.00638065	-0.00634436	-0.00630807	-0.00627177	-0.0062357	-0.0061994	1
arg-L[c] + h2o[c] <=> orn[c] + urea[c]	0	0	0	0	0	0	0	0	0	0	0	0	0	0	0	0	0	0	0	0	0
h[c] + arg-L[c] -> co2[c] + agm[c]	0	0	0	0	0	0	0	0	0	0	0	0	0	0	0	0	0	0	0	0	0
h[c] + orn[c] -> co2[c] + ptrc[c]	0	0	0	0	0	0	0	0	0	0	0	0	0	0	0	0	0	0	0	0	0
orn[c] + cbp[c] <=> 2 h[c] + pi[c] + citr-L[c]	0.00889796	0.00885108	0.0088042	0.0087576	0.00871072	0.00866383	0.00861695	0.00857007	0.00852347	0.00847686	0.00842971	0.00838283	0.00833595	0.00828934	0.00824246	0.00819558	0.0081487	0.00810182	0.00805521	0.00800833	1
nadp[c] + h2o[c] + 4abutn[c] -> 2 h[c] + nadph[c] + 4abut[c]	0	0	0	0	0	0	0	0	0	0	0	0	0	0	0	0	0	0	0	0	0
nadph[c] + acg5p[c] -> nadp[c] + pi[c] + acg5sa[c]	0.00889796	0.00885108	0.0088042	0.0087576	0.00871072	0.00866383	0.00861695	0.00857007	0.00852347	0.00847686	0.00842971	0.00838283	0.00833595	0.00828934	0.00824246	0.00819558	0.0081487	0.00810182	0.00805521	0.00800833	1
pro-L[c] + fad[c] <=> 1pyr5c[c] + fadh2[c]	-0.00688809	-0.00685179	-0.0068155	-0.00677942	-0.00674313	-0.00670684	-0.00667055	-0.00663426	-0.00659818	-0.0065621	-0.0065256	-0.00648931	-0.00645302	-0.00641694	-0.00638065	-0.00634436	-0.00630807	-0.00627177	-0.0062357	-0.0061994	1
glu-L[c] + accoa[c] -> h[c] + coa[c] + acglu[c]	0	1.022e-18	1.022e-18	0	1.022e-18	-1.022e-18	1.022e-18	0	0	0	1.022e-18	0	1.022e-18	1.022e-18	1.022e-18	0	1.022e-18	0	0	0	0
atp[c] + acglu[c] + h[c] -> adp[c] + acg5p[c]	0.00889796	0.00885108	0.0088042	0.0087576	0.00871072	0.00866383	0.00861695	0.00857007	0.00852347	0.00847686	0.00842971	0.00838283	0.00833595	0.00828934	0.00824246	0.00819558	0.0081487	0.00810182	0.00805521	0.00800833	1
glu-L[c] + acg5sa[c] <=> akg[c] + acorn[c]	0.00889796	0.00885108	0.0088042	0.0087576	0.00871072	0.00866383	0.00861695	0.00857007	0.00852347	0.00847686	0.00842971	0.00838283	0.00833595	0.00828934	0.00824246	0.00819558	0.0081487	0.00810182	0.00805521	0.00800833	1
glu-L[c] + acorn[c] <=> acglu[c] + orn[c]	0.00889796	0.00885108	0.0088042	0.0087576	0.00871072	0.00866383	0.00861695	0.00857007	0.00852347	0.00847686	0.00842971	0.00838283	0.00833595	0.00828934	0.00824246	0.00819558	0.0081487	0.00810182	0.00805521	0.00800833	1
argsuc[c] <=> fum[c] + arg-L[c]	0.00889796	0.00885108	0.0088042	0.0087576	0.00871072	0.00866383	0.00861695	0.00857007	0.00852347	0.00847686	0.00842971	0.00838283	0.00833595	0.00828934	0.00824246	0.00819558	0.0081487	0.00810182	0.00805521	0.00800833	1
h[c] + 4 o2[c] + 3 nadph[c] + 2 arg-L[c] <=> 4 h2o[c] + 3 nadp[c] + 2 citr-L[c] + 2 no[c]	-1.47024e-27	-6.03327e-27	-1.13885e-26	-6.75549e-27	2.44119e-28	1.70975e-27	3.31633e-27	-3.83221e-27	3.89362e-27	-3.63568e-28	4.6576e-27	-1.14229e-27	7.71354e-28	-2.25019e-27	-3.31142e-27	2.38039e-27	-1.42971e-27	-2.42706e-27	-9.33486e-29	-2.79554e-27	0
atp[c] + hco3[c] + urea[c] <=> h[c] + adp[c] + pi[c] + allphn[c]	0	0	0	0	0	0	0	0	0	0	0	0	0	0	0	0	0	0	0	0	0
akg[c] + orn[c] -> glu-L[c] + glu5sa[c]	0	0	0	0	0	0	0	0	0	0	0	0	0	0	0	0	0	0	0	0	0
atp[c] + glu-L[c] + h[c] -> adp[c] + glu5p[c]	0	0	0	0	0	0	0	0	0	0	0	0	0	0	0	0	0	0	0	0	0
nadph[c] + glu5p[c] -> nadp[c] + pi[c] + glu5sa[c]	0	0	0	0	0	0	0	0	0	0	0	0	0	0	0	0	0	0	0	0	0
h[c] + nadph[c] + 1pyr5c[c] -> nadp[c] + pro-L[c]	0	0	0	0	0	0	0	0	0	0	0	0	0	0	0	0	0	0	0	0	0
nadh[c] + h[c] + 1pyr5c[c] -> nad[c] + pro-L[c]	0	0	0	0	0	0	0	0	0	0	0	0	0	0	0	0	0	0	0	0	0
nadh[c] + h[c] + 1p3h5c[c] -> nad[c] + 4hpro-LT[c]	0	0	0	0	0	0	0	0	0	0	0	0	0	0	0	0	0	0	0	0	0
akg[c] + ptrc[c] -> glu-L[c] + 4abutn[c]	0	0	0	0	0	0	0	0	0	0	0	0	0	0	0	0	0	0	0	0	0
ptrc[c] + urea[c] <=> h2o[c] + agm[c]	0	0	0	0	0	0	0	0	0	0	0	0	0	0	0	0	0	0	0	0	0
akg[c] + orn[c] <=> h2o[c] + h[c] + glu-L[c] + dipca[c]	0	0	0	0	0	0	0	0	0	0	0	0	0	0	0	0	0	0	0	0	0
o2[c] + dprol[c] -> h2o2[c] + pycblate[c]	0	0	0	0	0	0	0	0	0	0	0	0	0	0	0	0	0	0	0	0	0
akg[c] + 4hglu[c] <=> glu-L[c] + 4h2oglt[c]	0	0	0	0	0	0	0	0	0	0	0	0	0	0	0	0	0	0	0	0	0
cpro[c] + o2[c] -> phclate[c] + h2o2[c]	0	0	0	0	0	0	0	0	0	0	0	0	0	0	0	0	0	0	0	0	0
nad[c] + h2o[c] + 4hglusa[c] -> nadh[c] + 2 h[c] + 4hglu[c]	0	0	0	0	0	0	0	0	0	0	0	0	0	0	0	0	0	0	0	0	0
orn[c] -> h[c] + nh4[c] + pro-L[c]	0	0	0	0	0	0	0	0	0	0	0	0	0	0	0	0	0	0	0	0	0
nad[c] + h2o[c] + 4abutn[c] -> 2 h[c] + nadh[c] + 4abut[c]	0	0	0	0	0	0	0	0	0	0	0	0	0	0	0	0	0	0	0	0	0
arg-L[c] + h2o[c] -> nh4[c] + citr-L[c]	0	0	0	0	0	0	0	0	0	0	0	0	0	0	0	0	0	0	0	0	0
h2o[c] + 2 h[c] + urea[c] -> 2 nh4[c] + co2[c]	0	0	0	0	0	0	0	0	0	0	0	0	0	0	0	0	0	0	0	0	0
glu5sa[c] <=> h[c] + h2o[c] + 1pyr5c[c]	0.00688809	0.00685179	0.0068155	0.00677942	0.00674313	0.00670684	0.00667055	0.00663426	0.00659818	0.0065621	0.0065256	0.00648931	0.00645302	0.00641694	0.00638065	0.00634436	0.00630807	0.00627177	0.0062357	0.0061994	1
ppi[c] + prbatp[c] <=> atp[c] + prpp[c]	-0.00313405	-0.00311753	-0.00310102	-0.0030846	-0.00306809	-0.00305158	-0.00303507	-0.00301856	-0.00300214	-0.00298572	-0.00296912	-0.0029526	-0.00293609	-0.00291968	-0.00290316	-0.00288665	-0.00287014	-0.00285363	-0.00283721	-0.0028207	1
h2o[c] + hisp[c] -> h[c] + pi[c] + histd[c]	0.00313405	0.00311753	0.00310102	0.0030846	0.00306809	0.00305158	0.00303507	0.00301856	0.00300214	0.00298572	0.00296912	0.0029526	0.00293609	0.00291968	0.00290316	0.00288665	0.00287014	0.00285363	0.00283721	0.0028207	1
h2o[c] + prbatp[c] -> ppi[c] + prbamp[c]	0.00313405	0.00311753	0.00310102	0.0030846	0.00306809	0.00305158	0.00303507	0.00301856	0.00300214	0.00298572	0.00296912	0.0029526	0.00293609	0.00291968	0.00290316	0.00288665	0.00287014	0.00285363	0.00283721	0.0028207	1
h2o[c] + prbamp[c] -> prfp[c]	0.00313405	0.00311753	0.00310102	0.0030846	0.00306809	0.00305158	0.00303507	0.00301856	0.00300214	0.00298572	0.00296912	0.0029526	0.00293609	0.00291968	0.00290316	0.00288665	0.00287014	0.00285363	0.00283721	0.0028207	1
prfp[c] -> prlp[c]	0.00313405	0.00311753	0.00310102	0.0030846	0.00306809	0.00305158	0.00303507	0.00301856	0.00300214	0.00298572	0.00296912	0.0029526	0.00293609	0.00291968	0.00290316	0.00288665	0.00287014	0.00285363	0.00283721	0.0028207	1
gln-L[c] + prlp[c] -> h[c] + glu-L[c] + eig3p[c] + aicar[c]	0.00313405	0.00311753	0.00310102	0.0030846	0.00306809	0.00305158	0.00303507	0.00301856	0.00300214	0.00298572	0.00296912	0.0029526	0.00293609	0.00291968	0.00290316	0.00288665	0.00287014	0.00285363	0.00283721	0.0028207	1
eig3p[c] -> h2o[c] + imacp[c]	0.00313405	0.00311753	0.00310102	0.0030846	0.00306809	0.00305158	0.00303507	0.00301856	0.00300214	0.00298572	0.00296912	0.0029526	0.00293609	0.00291968	0.00290316	0.00288665	0.00287014	0.00285363	0.00283721	0.0028207	1
glu-L[c] + imacp[c] <=> akg[c] + hisp[c]	0.00313405	0.00311753	0.00310102	0.0030846	0.00306809	0.00305158	0.00303507	0.00301856	0.00300214	0.00298572	0.00296912	0.0029526	0.00293609	0.00291968	0.00290316	0.00288665	0.00287014	0.00285363	0.00283721	0.0028207	1
2 nad[c] + h2o[c] + histd[c] -> 2 nadh[c] + 3 h[c] + his-L[c]	0.00313405	0.00311753	0.00310102	0.0030846	0.00306809	0.00305158	0.00303507	0.00301856	0.00300214	0.00298572	0.00296912	0.0029526	0.00293609	0.00291968	0.00290316	0.00288665	0.00287014	0.00285363	0.00283721	0.0028207	1
his-L[c] -> nh4[c] + urcan[c]	0	0	0	0	0	0	0	0	0	0	0	0	0	0	0	0	0	0	0	0	0
h2o[c] + urcan[c] -> 4izp[c]	2.99577e-29	2.39662e-29	1.91729e-28	5.99155e-29	0	0	-2.39662e-29	-7.18986e-29	1.79746e-29	2.39662e-29	-3.59493e-29	4.79324e-29	-4.79324e-29	0	-5.99155e-29	0	1.19831e-29	-2.39662e-29	-8.38816e-29	-4.79324e-29	0
h2o[c] + 4izp[c] -> forglu[c]	3.351e-29	3.82972e-29	1.91486e-28	5.74458e-29	0	0	0	-5.74458e-29	1.91486e-29	3.82972e-29	-1.91486e-29	5.74458e-29	-5.74458e-29	0	-5.74458e-29	9.5743e-30	9.5743e-30	-1.91486e-29	-7.65944e-29	-4.78715e-29	0
nad[c] + h2o[c] + imzacd[c] -> 2 h[c] + nadh[c] + imzac[c]	0	0	0	0	0	0	0	0	0	0	0	0	0	0	0	0	0	0	0	0	0
h2o[c] + forglu[c] <=> nh4[c] + Nforglu[c]	3.351e-29	3.82971e-29	1.91486e-28	5.74458e-29	0	0	0	-5.74458e-29	1.91487e-29	3.82972e-29	-1.91486e-29	5.74458e-29	-5.74458e-29	0	-5.74458e-29	9.57407e-30	9.57433e-30	-1.91487e-29	-7.65944e-29	-4.78714e-29	0
h2o[c] + Nforglu[c] <=> glu-L[c] + for[c]	3.42779e-29	3.42777e-29	1.82815e-28	6.85558e-29	1.1426e-29	0	0	-4.5704e-29	2.8565e-29	2.28519e-29	-2.28519e-29	4.57039e-29	-4.57039e-29	1.1426e-29	-4.5704e-29	0	1.1426e-29	0	-7.99818e-29	-3.42781e-29	0
o2[c] + trp-L[c] -> Lfmkynr[c]	0	0	0	0	0	0	0	0	0	0	0	0	0	0	0	0	0	0	0	0	0
h2o[c] + hLkynr[c] -> h[c] + ala-L[c] + 3hanthrn[c]	0	0	0	0	0	0	0	0	0	0	0	0	0	0	0	0	0	0	0	0	0
2 3hanthrn[c] + 4 o2[c] -> cinte[c] + 2 o2s[c] + 2 h2o2[c]	0	0	0	0	0	0	0	0	0	0	0	0	0	0	0	0	0	0	0	0	0
h2o[c] + Lfmkynr[c] <=> h[c] + for[c] + kynr-L[c]	0	0	0	0	0	0	0	0	0	0	0	0	0	0	0	0	0	0	0	0	0
o2[c] + h[c] + nadph[c] + kynr-L[c] -> nadp[c] + h2o[c] + hLkynr[c]	0	0	0	0	0	0	0	0	0	0	0	0	0	0	0	0	0	0	0	0	0
oxeate[c] <=> hhdate[c]	0	0	0	0	0	0	0	0	0	0	0	0	0	0	0	0	0	0	0	0	0
h[c] + coedate[c] -> co2[c] + hhdate[c]	0	0	0	0	0	0	0	0	0	0	0	0	0	0	0	0	0	0	0	0	0
4fumacac[c] + h2o[c] -> fum[c] + acac[c] + h[c]	0	0	0	0	0	0	0	0	0	0	0	0	0	0	0	0	0	0	0	0	0
glu-L[c] + 34hpp[c] <=> akg[c] + tyr-L[c]	0	0	0	0	0	0	0	0	0	0	0	0	0	0	0	0	0	0	0	0	0
o2[c] + phpyr[c] -> co2[c] + hdlac[c]	0	0	0	0	0	0	0	0	0	0	0	0	0	0	0	0	0	0	0	0	0
e4p[c] + h2o[c] + pep[c] -> h[c] + pi[c] + 2dda7p[c]	0.00957928	0.00952881	0.00947834	0.00942816	0.00937769	0.00932722	0.00927675	0.00922628	0.00917611	0.00912593	0.00907517	0.0090247	0.00897423	0.00892405	0.00887358	0.00882311	0.00877264	0.00872217	0.008672	0.00862153	1
ser-L[c] + indole[c] -> h2o[c] + trp-L[c]	0.00240163	0.00238898	0.00237633	0.00236375	0.00235109	0.00233844	0.00232579	0.00231313	0.00230055	0.00228797	0.00227525	0.00226259	0.00224994	0.00223736	0.00222471	0.00221205	0.0021994	0.00218675	0.00217417	0.00216151	1
nad[c] + cpd-659[c] -> nadh[c] + co2[c] + tyr-L[c]	0	0	0	0	0	0	0	0	0	0	0	0	0	0	0	0	0	0	0	0	0
nadp[c] + cpd-659[c] -> nadph[c] + co2[c] + tyr-L[c]	0.00241185	0.00239914	0.00238644	0.0023738	0.0023611	0.00234839	0.00233568	0.00232298	0.00231034	0.00229771	0.00228493	0.00227222	0.00225951	0.00224688	0.00223417	0.00222147	0.00220876	0.00219605	0.00218342	0.00217071	1
cpd-659[c] + h[c] <=> phe-L[c] + co2[c] + h2o[c]	-0.00241185	-0.00239914	-0.00238644	-0.0023738	-0.0023611	-0.00234839	-0.00233568	-0.00232298	-0.00231034	-0.00229771	-0.00228493	-0.00227222	-0.00225951	-0.00224688	-0.00223417	-0.00222147	-0.00220876	-0.00219605	-0.00218342	-0.00217071	1
3ig3p[c] <=> g3p[c] + indole[c]	0.00240163	0.00238898	0.00237633	0.00236375	0.00235109	0.00233844	0.00232579	0.00231313	0.00230055	0.00228797	0.00227525	0.00226259	0.00224994	0.00223736	0.00222471	0.00221205	0.0021994	0.00218675	0.00217417	0.00216151	1
atp[c] + skm[c] <=> adp[c] + skm5p[c]	0.00957928	0.00952881	0.00947834	0.00942816	0.00937769	0.00932722	0.00927675	0.00922628	0.00917611	0.00912593	0.00907517	0.0090247	0.00897423	0.00892405	0.00887358	0.00882311	0.00877264	0.00872217	0.008672	0.00862153	1
nadp[c] + skm[c] <=> h[c] + nadph[c] + 3dhsk[c]	-0.00957928	-0.00952881	-0.00947834	-0.00942816	-0.00937769	-0.00932722	-0.00927675	-0.00922628	-0.00917611	-0.00912593	-0.00907517	-0.0090247	-0.00897423	-0.00892405	-0.00887358	-0.00882311	-0.00877264	-0.00872217	-0.008672	-0.00862153	1
skm5p[c] + pep[c] <=> h[c] + pi[c] + 3psme[c]	0.00957928	0.00952881	0.00947834	0.00942816	0.00937769	0.00932722	0.00927675	0.00922628	0.00917611	0.00912593	0.00907517	0.0090247	0.00897423	0.00892405	0.00887358	0.00882311	0.00877264	0.00872217	0.008672	0.00862153	1
3dhq[c] <=> h2o[c] + 3dhsk[c]	0.00957928	0.00952881	0.00947834	0.00942816	0.00937769	0.00932722	0.00927675	0.00922628	0.00917611	0.00912593	0.00907517	0.0090247	0.00897423	0.00892405	0.00887358	0.00882311	0.00877264	0.00872217	0.008672	0.00862153	1
3psme[c] -> pi[c] + chor[c] + h[c]	0.00957928	0.00952881	0.00947834	0.00942816	0.00937769	0.00932722	0.00927675	0.00922628	0.00917611	0.00912593	0.00907517	0.0090247	0.00897423	0.00892405	0.00887358	0.00882311	0.00877264	0.00872217	0.008672	0.00862153	1
gln-L[c] + chor[c] -> pyr[c] + h[c] + glu-L[c] + anth[c]	0	0	0	0	0	0	0	0	0	0	0	0	0	0	0	0	0	0	0	0	0
prpp[c] + anth[c] -> ppi[c] + pran[c]	0.00240163	0.00238898	0.00237633	0.00236375	0.00235109	0.00233844	0.00232579	0.00231313	0.00230055	0.00228797	0.00227525	0.00226259	0.00224994	0.00223736	0.00222471	0.00221205	0.0021994	0.00218675	0.00217417	0.00216151	1
h[c] + 2cpr5p[c] -> h2o[c] + co2[c] + 3ig3p[c]	0.00240163	0.00238898	0.00237633	0.00236375	0.00235109	0.00233844	0.00232579	0.00231313	0.00230055	0.00228797	0.00227525	0.00226259	0.00224994	0.00223736	0.00222471	0.00221205	0.0021994	0.00218675	0.00217417	0.00216151	1
glu-L[c] + phpyr[c] <=> akg[c] + phe-L[c]	0.00667347	0.00663831	0.00660315	0.0065682	0.00653304	0.00649788	0.00646272	0.00642756	0.0063926	0.00635765	0.00632228	0.00628712	0.00625196	0.006217	0.00618184	0.00614668	0.00611152	0.00607636	0.00604141	0.00600625	1
pran[c] -> 2cpr5p[c]	0.00240163	0.00238898	0.00237633	0.00236375	0.00235109	0.00233844	0.00232579	0.00231313	0.00230055	0.00228797	0.00227525	0.00226259	0.00224994	0.00223736	0.00222471	0.00221205	0.0021994	0.00218675	0.00217417	0.00216151	1
peamn[c] + o2[c] + h2o[c] -> pacald[c] + nh4[c] + h2o2[c]	0	0	0	0	0	0	0	0	0	0	0	0	0	0	0	0	0	0	0	0	0
pacald[c] + nad[c] + h2o[c] -> pac[c] + nadh[c] + h[c]	0	0	0	0	0	0	0	0	0	0	0	0	0	0	0	0	0	0	0	0	0
2dda7p[c] -> h[c] + pi[c] + 3dhq[c]	0.00957928	0.00952881	0.00947834	0.00942816	0.00937769	0.00932722	0.00927675	0.00922628	0.00917611	0.00912593	0.00907517	0.0090247	0.00897423	0.00892405	0.00887358	0.00882311	0.00877264	0.00872217	0.008672	0.00862153	1
h2o[c] + ala-L-asp-L[c] <=> ala-L[c] + asp-L[c]	0	0	0	0	0	0	0	0	0	0	0	0	0	0	0	0	0	0	0	0	0
h2o[c] + gly-glu-L[c] <=> gly[c] + glu-L[c]	0	0	0	0	0	0	0	0	0	0	0	0	0	0	0	0	0	0	0	0	0
h2o[c] + gly-met-L[c] <=> gly[c] + met-L[c]	0	0	0	0	0	0	0	0	0	0	0	0	0	0	0	0	0	0	0	0	0
h[c] + h2o[c] + met-L-ala-L[c] <=> met-L[c] + ala-L[c]	0	0	0	0	0	0	0	0	0	0	0	0	0	0	0	0	0	0	0	0	0
h2o[c] + gly-asp-L[c] <=> gly[c] + asp-L[c]	0	0	0	0	0	0	0	0	0	0	0	0	0	0	0	0	0	0	0	0	0
h2o[c] + gly-pro-L[c] <=> h[c] + gly[c] + pro-L[c]	0	0	0	0	0	0	0	0	0	0	0	0	0	0	0	0	0	0	0	0	0
h2o[c] + ala-L-gln-L[c] <=> gln-L[c] + ala-L[c]	0	0	0	0	0	0	0	0	0	0	0	0	0	0	0	0	0	0	0	0	0
h2o[c] + ala-L-glu-L[c] <=> glu-L[c] + ala-L[c]	0	0	0	0	0	0	0	0	0	0	0	0	0	0	0	0	0	0	0	0	0
h2o[c] + L-alagly[c] <=> gly[c] + ala-L[c]	0	0	0	0	0	0	0	0	0	0	0	0	0	0	0	0	0	0	0	0	0
h2o[c] + ala-L-his-L[c] <=> ala-L[c] + his-L[c]	0	0	0	0	0	0	0	0	0	0	0	0	0	0	0	0	0	0	0	0	0
h2o[c] + ala-L-leu-L[c] <=> ala-L[c] + leu-L[c]	0	0	0	0	0	0	0	0	0	0	0	0	0	0	0	0	0	0	0	0	0
h2o[c] + ala-L-Thr-L[c] <=> thr-L[c] + ala-L[c]	0	0	0	0	0	0	0	0	0	0	0	0	0	0	0	0	0	0	0	0	0
h2o[c] + gly-asn-L[c] <=> gly[c] + asn-L[c]	0	0	0	0	0	0	0	0	0	0	0	0	0	0	0	0	0	0	0	0	0
h2o[c] + gly-gln-L[c] <=> gly[c] + gln-L[c]	0	0	0	0	0	0	0	0	0	0	0	0	0	0	0	0	0	0	0	0	0
h2o[c] + gly-cys-L[c] <=> gly[c] + cys-L[c]	0	0	0	0	0	0	0	0	0	0	0	0	0	0	0	0	0	0	0	0	0
h2o[c] + gly-leu-L[c] <=> gly[c] + leu-L[c]	0	0	0	0	0	0	0	0	0	0	0	0	0	0	0	0	0	0	0	0	0
h2o[c] + gly-phe-L[c] <=> gly[c] + phe-L[c]	0	0	0	0	0	0	0	0	0	0	0	0	0	0	0	0	0	0	0	0	0
h2o[c] + gly-tyr[c] <=> gly[c] + tyr-L[c]	0	0	0	0	0	0	0	0	0	0	0	0	0	0	0	0	0	0	0	0	0
h2o2[c] + met-L[c] -> h2o[c] + metox-R[c]	0	0	0	0	0	0	0	0	0	0	0	0	0	0	0	0	0	0	0	0	0
h[c] + tartr-L[c] -> co2[c] + glyc-R[c]	0	0	0	0	0	0	0	0	0	0	0	0	0	0	0	0	0	0	0	0	0
h[c] + 3sala[c] -> co2[c] + htaur[c]	0	0	0	0	0	0	0	0	0	0	0	0	0	0	0	0	0	0	0	0	0
13dampp[c] + o2[c] + h2o[c] -> aproa[c] + nh4[c] + h2o2[c]	0	0	0	0	0	0	0	0	0	0	0	0	0	0	0	0	0	0	0	0	0
aproa[c] + nad[c] + h2o[c] -> ala-B[c] + nadh[c] + 2 h[c]	0	0	0	0	0	0	0	0	0	0	0	0	0	0	0	0	0	0	0	0	0
h[c] + asp-L[c] -> co2[c] + ala-B[c]	0.000136944	0.000136223	0.000135501	0.000134784	0.000134062	0.000133341	0.000132619	0.000131898	0.00013118	0.000130463	0.000129737	0.000129016	0.000128294	0.000127577	0.000126856	0.000126134	0.000125413	0.000124691	0.000123974	0.000123252	1
atp[c] + pnto-R[c] -> adp[c] + 4ppan[c]	0.000136944	0.000136223	0.000135501	0.000134784	0.000134062	0.000133341	0.000132619	0.000131898	0.00013118	0.000130463	0.000129737	0.000129016	0.000128294	0.000127577	0.000126856	0.000126134	0.000125413	0.000124691	0.000123974	0.000123252	1
glu-L[c] + cyalan[c] -> h2o[c] + ggbaal[c]	0	0	0	0	0	0	0	0	0	0	0	0	0	0	0	0	0	0	0	0	0
h[c] + glu-L[c] + cyalan[c] -> co2[c] + h2o[c] + gg3atle[c]	0	0	0	0	0	0	0	0	0	0	0	0	0	0	0	0	0	0	0	0	0
ala-L[c] <=> ala-D[c]	0	0	0	0	0	0	0	0	0	0	0	0	0	0	0	0	0	0	0	0	0
atp[c] + ala-L[c] + uamr[c] -> h[c] + adp[c] + pi[c] + uama[c]	0	0	0	0	0	0	0	0	0	0	0	0	0	0	0	0	0	0	0	0	0
atp[c] + uama[c] + glu-D[c] -> uamag[c] + adp[c] + pi[c] + h[c]	0	0	0	0	0	0	0	0	0	0	0	0	0	0	0	0	0	0	0	0	0
h2o[c] + cgly[c] <=> gly[c] + cys-L[c]	0	0	0	0	0	0	0	0	0	0	0	0	0	0	0	0	0	0	0	0	0
h2o[c] + gthrd[c] <=> glu-L[c] + cgly[c]	0	0	0	0	0	0	0	0	0	0	0	0	0	0	0	0	0	0	0	0	0
h2o2[c] + 2 gthrd[c] -> 2 h2o[c] + gthox[c]	0	0	0	0	0	0	0	0	0	0	0	0	0	0	0	0	0	0	0	0	0
ala-L[c] + fad[c] + seln[c] <=> fadh2[c] + scys-L[c]	0	0	0	0	0	0	0	0	0	0	0	0	0	0	0	0	0	0	0	0	0
suchms[c] + scys-L[c] -> h[c] + succ[c] + scyst[c]	0	0	0	0	0	0	0	0	0	0	0	0	0	0	0	0	0	0	0	0	0
h2o[c] + scyst[c] -> pyr[c] + nh4[c] + shsys[c]	0	0	0	0	0	0	0	0	0	0	0	0	0	0	0	0	0	0	0	0	0
mhpglu[c] + shsys[c] -> hpglu[c] + selmeth[c]	0	0	0	0	0	0	0	0	0	0	0	0	0	0	0	0	0	0	0	0	0
atp[c] + h2o[c] + seln[c] <=> 2 h[c] + pi[c] + amp[c] + selnp[c]	0	0	0	0	0	0	0	0	0	0	0	0	0	0	0	0	0	0	0	0	0
3 h[c] + 3 nadph[c] + selt[c] -> 3 h2o[c] + 3 nadp[c] + seln[c]	0	0	0	0	0	0	0	0	0	0	0	0	0	0	0	0	0	0	0	0	0
h2o[c] + selmeth[c] -> nh4[c] + 2obut[c] + mesl[c]	0	0	0	0	0	0	0	0	0	0	0	0	0	0	0	0	0	0	0	0	0
h[c] + Lcyst[c] -> co2[c] + taur[c]	0	0	0	0	0	0	0	0	0	0	0	0	0	0	0	0	0	0	0	0	0
glyc3p[c] + fad[c] -> dhap[c] + fadh2[c]	0	0	0	0	0	0	0	0	0	0	0	0	0	0	0	0	0	0	0	0	0
accoa[c] + acp[c] <=> coa[c] + acacp[c]	0.00135884	0.00135168	0.00134452	0.00133741	0.00133025	0.00132309	0.00131593	0.00130877	0.00130165	0.00129453	0.00128733	0.00128017	0.00127301	0.0012659	0.00125874	0.00125158	0.00124442	0.00123726	0.00123014	0.00122298	1
h[c] + malacp[c] + acacp[c] -> co2[c] + acp[c] + actacp[c]	0.00135884	0.00135168	0.00134452	0.00133741	0.00133025	0.00132309	0.00131593	0.00130877	0.00130165	0.00129453	0.00128733	0.00128017	0.00127301	0.0012659	0.00125874	0.00125158	0.00124442	0.00123726	0.00123014	0.00122298	1
nadp[c] + 3hbacp[c] <=> h[c] + nadph[c] + actacp[c]	-0.00135884	-0.00135168	-0.00134452	-0.00133741	-0.00133025	-0.00132309	-0.00131593	-0.00130877	-0.00130165	-0.00129453	-0.00128733	-0.00128017	-0.00127301	-0.0012659	-0.00125874	-0.00125158	-0.00124442	-0.00123726	-0.00123014	-0.00122298	1
3hbacp[c] -> 2beacp[c] + h2o[c]	0.00135884	0.00135168	0.00134452	0.00133741	0.00133025	0.00132309	0.00131593	0.00130877	0.00130165	0.00129453	0.00128733	0.00128017	0.00127301	0.0012659	0.00125874	0.00125158	0.00124442	0.00123726	0.00123014	0.00122298	1
h[c] + nadph[c] + 2beacp[c] -> nadp[c] + c40acp[c]	0.00135884	0.00135168	0.00134452	0.00133741	0.00133025	0.00132309	0.00131593	0.00130877	0.00130165	0.00129453	0.00128733	0.00128017	0.00127301	0.0012659	0.00125874	0.00125158	0.00124442	0.00123726	0.00123014	0.00122298	1
h[c] + malacp[c] + c40acp[c] -> co2[c] + acp[c] + 3oxhacp[c]	0.00135884	0.00135168	0.00134452	0.00133741	0.00133025	0.00132309	0.00131593	0.00130877	0.00130165	0.00129453	0.00128733	0.00128017	0.00127301	0.0012659	0.00125874	0.00125158	0.00124442	0.00123726	0.00123014	0.00122298	1
nadp[c] + 3hhacp[c] <=> h[c] + nadph[c] + 3oxhacp[c]	-0.00135884	-0.00135168	-0.00134452	-0.00133741	-0.00133025	-0.00132309	-0.00131593	-0.00130877	-0.00130165	-0.00129453	-0.00128733	-0.00128017	-0.00127301	-0.0012659	-0.00125874	-0.00125158	-0.00124442	-0.00123726	-0.00123014	-0.00122298	1
3hhacp[c] -> 2theacp[c] + h2o[c]	0.00135884	0.00135168	0.00134452	0.00133741	0.00133025	0.00132309	0.00131593	0.00130877	0.00130165	0.00129453	0.00128733	0.00128017	0.00127301	0.0012659	0.00125874	0.00125158	0.00124442	0.00123726	0.00123014	0.00122298	1
h[c] + 2theacp[c] + nadph[c] -> nadp[c] + c60acp[c]	0.00135884	0.00135168	0.00134452	0.00133741	0.00133025	0.00132309	0.00131593	0.00130877	0.00130165	0.00129453	0.00128733	0.00128017	0.00127301	0.0012659	0.00125874	0.00125158	0.00124442	0.00123726	0.00123014	0.00122298	1
h[c] + c60acp[c] + malacp[c] -> co2[c] + acp[c] + 3oxocacp[c]	6.53571e-05	6.50128e-05	6.46684e-05	6.43261e-05	6.39817e-05	6.36374e-05	6.3293e-05	6.29487e-05	6.26064e-05	6.2264e-05	6.19177e-05	6.15733e-05	6.1229e-05	6.08867e-05	6.05423e-05	6.0198e-05	5.98536e-05	5.95093e-05	5.91669e-05	5.88226e-05	1
nadp[c] + 3hocacp[c] <=> h[c] + nadph[c] + 3oxocacp[c]	-6.53571e-05	-6.50128e-05	-6.46684e-05	-6.43261e-05	-6.39817e-05	-6.36374e-05	-6.3293e-05	-6.29487e-05	-6.26064e-05	-6.2264e-05	-6.19177e-05	-6.15733e-05	-6.1229e-05	-6.08867e-05	-6.05423e-05	-6.0198e-05	-5.98536e-05	-5.95093e-05	-5.91669e-05	-5.88226e-05	1
3hocacp[c] -> 2toceacp[c] + h2o[c]	6.53571e-05	6.50128e-05	6.46684e-05	6.43261e-05	6.39817e-05	6.36374e-05	6.3293e-05	6.29487e-05	6.26064e-05	6.2264e-05	6.19177e-05	6.15733e-05	6.1229e-05	6.08867e-05	6.05423e-05	6.0198e-05	5.98536e-05	5.95093e-05	5.91669e-05	5.88226e-05	1
h[c] + nadph[c] + 2toceacp[c] -> nadp[c] + c80acp[c]	6.53571e-05	6.50128e-05	6.46684e-05	6.43261e-05	6.39817e-05	6.36374e-05	6.3293e-05	6.29487e-05	6.26064e-05	6.2264e-05	6.19177e-05	6.15733e-05	6.1229e-05	6.08867e-05	6.05423e-05	6.0198e-05	5.98536e-05	5.95093e-05	5.91669e-05	5.88226e-05	1
h[c] + malacp[c] + c80acp[c] -> co2[c] + acp[c] + 3oxdeacp[c]	6.53571e-05	6.50128e-05	6.46684e-05	6.43261e-05	6.39817e-05	6.36374e-05	6.3293e-05	6.29487e-05	6.26064e-05	6.2264e-05	6.19177e-05	6.15733e-05	6.1229e-05	6.08867e-05	6.05423e-05	6.0198e-05	5.98536e-05	5.95093e-05	5.91669e-05	5.88226e-05	1
nadp[c] + 3hdeacp[c] <=> h[c] + nadph[c] + 3oxdeacp[c]	-6.53571e-05	-6.50128e-05	-6.46684e-05	-6.43261e-05	-6.39817e-05	-6.36374e-05	-6.3293e-05	-6.29487e-05	-6.26064e-05	-6.2264e-05	-6.19177e-05	-6.15733e-05	-6.1229e-05	-6.08867e-05	-6.05423e-05	-6.0198e-05	-5.98536e-05	-5.95093e-05	-5.91669e-05	-5.88226e-05	1
3hdeacp[c] -> 2tdeacp[c] + h2o[c]	6.53571e-05	6.50128e-05	6.46684e-05	6.43261e-05	6.39817e-05	6.36374e-05	6.3293e-05	6.29487e-05	6.26064e-05	6.2264e-05	6.19177e-05	6.15733e-05	6.1229e-05	6.08867e-05	6.05423e-05	6.0198e-05	5.98536e-05	5.95093e-05	5.91669e-05	5.88226e-05	1
h[c] + nadph[c] + 2tdeacp[c] -> nadp[c] + c100acp[c]	6.53571e-05	6.50128e-05	6.46684e-05	6.43261e-05	6.39817e-05	6.36374e-05	6.3293e-05	6.29487e-05	6.26064e-05	6.2264e-05	6.19177e-05	6.15733e-05	6.1229e-05	6.08867e-05	6.05423e-05	6.0198e-05	5.98536e-05	5.95093e-05	5.91669e-05	5.88226e-05	1
h[c] + malacp[c] + c100acp[c] -> co2[c] + acp[c] + 3oxddacp[c]	6.53571e-05	6.50128e-05	6.46684e-05	6.43261e-05	6.39817e-05	6.36374e-05	6.3293e-05	6.29487e-05	6.26064e-05	6.2264e-05	6.19177e-05	6.15733e-05	6.1229e-05	6.08867e-05	6.05423e-05	6.0198e-05	5.98536e-05	5.95093e-05	5.91669e-05	5.88226e-05	1
nadp[c] + 3hddacp[c] <=> h[c] + nadph[c] + 3oxddacp[c]	-6.53571e-05	-6.50128e-05	-6.46684e-05	-6.43261e-05	-6.39817e-05	-6.36374e-05	-6.3293e-05	-6.29487e-05	-6.26064e-05	-6.2264e-05	-6.19177e-05	-6.15733e-05	-6.1229e-05	-6.08867e-05	-6.05423e-05	-6.0198e-05	-5.98536e-05	-5.95093e-05	-5.91669e-05	-5.88226e-05	1
3hddacp[c] -> 2tddacp[c] + h2o[c]	6.53571e-05	6.50128e-05	6.46684e-05	6.43261e-05	6.39817e-05	6.36374e-05	6.3293e-05	6.29487e-05	6.26064e-05	6.2264e-05	6.19177e-05	6.15733e-05	6.1229e-05	6.08867e-05	6.05423e-05	6.0198e-05	5.98536e-05	5.95093e-05	5.91669e-05	5.88226e-05	1
h[c] + nadph[c] + 2tddacp[c] -> nadp[c] + c120acp[c]	6.53571e-05	6.50128e-05	6.46684e-05	6.43261e-05	6.39817e-05	6.36374e-05	6.3293e-05	6.29487e-05	6.26064e-05	6.2264e-05	6.19177e-05	6.15733e-05	6.1229e-05	6.08867e-05	6.05423e-05	6.0198e-05	5.98536e-05	5.95093e-05	5.91669e-05	5.88226e-05	1
h[c] + malacp[c] + c120acp[c] -> co2[c] + acp[c] + 3oxtdacp[c]	6.53571e-05	6.50128e-05	6.46684e-05	6.43261e-05	6.39817e-05	6.36374e-05	6.3293e-05	6.29487e-05	6.26064e-05	6.2264e-05	6.19177e-05	6.15733e-05	6.1229e-05	6.08867e-05	6.05423e-05	6.0198e-05	5.98536e-05	5.95093e-05	5.91669e-05	5.88226e-05	1
nadp[c] + 3htdacp[c] <=> h[c] + nadph[c] + 3oxtdacp[c]	-6.53571e-05	-6.50128e-05	-6.46684e-05	-6.43261e-05	-6.39817e-05	-6.36374e-05	-6.3293e-05	-6.29487e-05	-6.26064e-05	-6.2264e-05	-6.19177e-05	-6.15733e-05	-6.1229e-05	-6.08867e-05	-6.05423e-05	-6.0198e-05	-5.98536e-05	-5.95093e-05	-5.91669e-05	-5.88226e-05	1
3htdacp[c] -> tmrs2eacp[c] + h2o[c]	6.53571e-05	6.50128e-05	6.46684e-05	6.43261e-05	6.39817e-05	6.36374e-05	6.3293e-05	6.29487e-05	6.26064e-05	6.2264e-05	6.19177e-05	6.15733e-05	6.1229e-05	6.08867e-05	6.05423e-05	6.0198e-05	5.98536e-05	5.95093e-05	5.91669e-05	5.88226e-05	1
h[c] + nadph[c] + tmrs2eacp[c] -> nadp[c] + c140acp[c]	6.53571e-05	6.50128e-05	6.46684e-05	6.43261e-05	6.39817e-05	6.36374e-05	6.3293e-05	6.29487e-05	6.26064e-05	6.2264e-05	6.19177e-05	6.15733e-05	6.1229e-05	6.08867e-05	6.05423e-05	6.0198e-05	5.98536e-05	5.95093e-05	5.91669e-05	5.88226e-05	1
h[c] + c140acp[c] + malacp[c] -> co2[c] + acp[c] + 3oxhdacp[c]	0	0	0	0	0	0	0	0	0	0	0	0	0	0	0	0	0	0	0	0	0
nadp[c] + 3hpaacp[c] <=> h[c] + nadph[c] + 3oxhdacp[c]	0	0	0	0	0	0	0	0	0	0	0	0	0	0	0	0	0	0	0	0	0
3hpaacp[c] -> tpalm2eacp[c] + h2o[c]	0	0	0	0	0	0	0	0	0	0	0	0	0	0	0	0	0	0	0	0	0
h[c] + nadph[c] + tpalm2eacp[c] -> nadp[c] + c160acp[c]	0	0	0	0	0	0	0	0	0	0	0	0	0	0	0	0	0	0	0	0	0
h[c] + c160acp[c] + malacp[c] -> co2[c] + acp[c] + 3oxocdacp[c]	0	0	0	0	0	0	0	0	0	0	0	0	0	0	0	0	0	0	0	0	0
h[c] + nadph[c] + 3oxocdacp[c] <=> nadp[c] + hdoxylacp[c]	0	0	0	0	0	0	0	0	0	0	0	0	0	0	0	0	0	0	0	0	0
hdoxylacp[c] + nadp[c] + h[c] -> tocdeenacp[c] + nadph[c] + h2o[c]	0.000303055	0.000301458	0.000299861	0.000298274	0.000296677	0.000295081	0.000293484	0.000291887	0.0002903	0.000288712	0.000287106	0.00028551	0.000283913	0.000282326	0.000280729	0.000279132	0.000277536	0.000275939	0.000274351	0.000272755	1
h[c] + nadph[c] + tocdeenacp[c] -> nadp[c] + c180acp[c] + h2o[c]	0.000303055	0.000301458	0.000299861	0.000298274	0.000296677	0.000295081	0.000293484	0.000291887	0.0002903	0.000288712	0.000287106	0.00028551	0.000283913	0.000282326	0.000280729	0.000279132	0.000277536	0.000275939	0.000274351	0.000272755	1
c180acp[c] + nadh[c] + o2[c] + h[c] -> c181acp[c] + nad[c] + 2 h2o[c]	0.000134215	0.000133508	0.000132801	0.000132098	0.000131391	0.000130684	0.000129977	0.00012927	0.000128567	0.000127864	0.000127152	0.000126445	0.000125738	0.000125035	0.000124328	0.000123621	0.000122914	0.000122207	0.000121504	0.000120796	1
pnp[c] + 6 malacp[c] + 12 nadph[c] + 19 h[c] -> 12 nadp[c] + ic150acp[c] + 6 co2[c] + 6 acp[c] + 6 h2o[c]	0.00114647	0.00114043	0.00113439	0.00112839	0.00112235	0.00111631	0.00111027	0.00110423	0.00109822	0.00109221	0.00108614	0.0010801	0.00107406	0.00106805	0.00106201	0.00105597	0.00104993	0.00104389	0.00103789	0.00103185	1
ic150acp[c] <=> aic150acp[c]	0.000599107	0.00059595	0.000592794	0.000589656	0.000586499	0.000583343	0.000580186	0.00057703	0.000573892	0.000570754	0.000567579	0.000564422	0.000561266	0.000558128	0.000554971	0.000551815	0.000548658	0.000545502	0.000542364	0.000539207	1
ic150acp[c] + coa[c] <=> fa3coa[c] + acp[c] + h[c]	0	0	0	0	0	0	0	0	0	0	0	0	0	0	0	0	0	0	0	0	0
aic150acp[c] + coa[c] <=> fa4coa[c] + acp[c] + h[c]	0	0	0	0	0	0	0	0	0	0	0	0	0	0	0	0	0	0	0	0	0
pnp[c] + 7 malacp[c] + 14 nadph[c] + 22 h[c] -> 14 nadp[c] + ic170acp[c] + 7 co2[c] + 7 acp[c] + 7 h2o[c]	0.00138499	0.00137769	0.00137039	0.00136314	0.00135584	0.00134855	0.00134125	0.00133395	0.0013267	0.00131944	0.0013121	0.00130481	0.00129751	0.00129026	0.00128296	0.00127566	0.00126836	0.00126107	0.00125381	0.00124652	1
ic170acp[c] <=> aic170acp[c]	0.000781562	0.000777444	0.000773326	0.000769233	0.000765115	0.000760997	0.000756879	0.000752762	0.000748668	0.000744574	0.000740432	0.000736314	0.000732197	0.000728103	0.000723985	0.000719867	0.00071575	0.000711632	0.000707538	0.00070342	1
ic170acp[c] + coa[c] <=> fa11coa[c] + acp[c] + h[c]	0	0	0	0	0	0	0	0	0	0	0	0	0	0	0	0	0	0	0	0	0
aic170acp[c] + coa[c] <=> fa12coa[c] + acp[c] + h[c]	0	0	0	0	0	0	0	0	0	0	0	0	0	0	0	0	0	0	0	0	0
ic170acp[c] + nadh[c] + o2[c] <=> c171acp[c] + nad[c] + 2 h2o[c]	0.00010426	0.000103711	0.000103162	0.000102615	0.000102066	0.000101517	0.000100967	0.000100418	9.98721e-05	9.9326e-05	9.87734e-05	9.82241e-05	9.76748e-05	9.71287e-05	9.65794e-05	9.60301e-05	9.54808e-05	9.49315e-05	9.43854e-05	9.38361e-05	1
ppcoa[c] + acp[c] -> pnp[c] + coa[c]	0.00253146	0.00251812	0.00250479	0.00249153	0.00247819	0.00246485	0.00245151	0.00243818	0.00242492	0.00241166	0.00239824	0.00238491	0.00237157	0.00235831	0.00234497	0.00233163	0.0023183	0.00230496	0.0022917	0.00227836	1
ic170acp[c] + fad[c] + nad[c] + coa[c] -> pmtcoa[c] + fadh2[c] + nadh[c] + aacoa[c]	5.45051e-05	5.4218e-05	5.39308e-05	5.36453e-05	5.33581e-05	5.3071e-05	5.27838e-05	5.24966e-05	5.22111e-05	5.19256e-05	5.16368e-05	5.13496e-05	5.10625e-05	5.0777e-05	5.04898e-05	5.02026e-05	4.99155e-05	4.96283e-05	4.93428e-05	4.90556e-05	1
hxa[c] + coa[c] + atp[c] + h[c] -> hxcoa[c] + amp[c] + ppi[c]	0	0	0	0	0	0	0	0	0	0	0	0	0	0	0	0	0	0	0	0	0
octa[c] + coa[c] + atp[c] + h[c] -> occoa[c] + amp[c] + ppi[c]	0	0	0	0	0	0	0	0	0	0	0	0	0	0	0	0	0	0	0	0	0
dca[c] + coa[c] + atp[c] + h[c] -> dccoa[c] + amp[c] + ppi[c]	0	0	0	0	0	0	0	0	0	0	0	0	0	0	0	0	0	0	0	0	0
ddca[c] + coa[c] + atp[c] + h[c] -> ddcoa[c] + amp[c] + ppi[c]	0	0	0	0	0	0	0	0	0	0	0	0	0	0	0	0	0	0	0	0	0
2 accoa[c] <=> aacoa[c] + coa[c]	-5.45051e-05	-5.4218e-05	-5.39308e-05	-5.36453e-05	-5.33581e-05	-5.3071e-05	-5.27838e-05	-5.24966e-05	-5.22111e-05	-5.19256e-05	-5.16368e-05	-5.13496e-05	-5.10625e-05	-5.0777e-05	-5.04898e-05	-5.02026e-05	-4.99155e-05	-4.96283e-05	-4.93428e-05	-4.90556e-05	1
h[c] + nadh[c] + butd2coa[c] -> nad[c] + btcoa[c]	0	0	0	0	0	0	0	0	0	0	0	0	0	0	0	0	0	0	0	0	0
accoa[c] + btcoa[c] <=> coa[c] + 3ohcoa[c]	0	0	0	0	0	0	0	0	0	0	0	0	0	0	0	0	0	0	0	0	0
h[c] + atp[c] + coa[c] + hdca[c] -> ppi[c] + amp[c] + pmtcoa[c]	0	0	0	0	0	0	0	0	0	0	0	0	0	0	0	0	0	0	0	0	0
h2o[c] + butd2coa[c] -> 3hbycoa[c]	0	0	0	0	0	0	0	0	0	0	0	0	0	0	0	0	0	0	0	0	0
3hbycoa[c] -> hbucoa[c]	0	0	0	0	0	0	0	0	0	0	0	0	0	0	0	0	0	0	0	0	0
accoa[c] + occoa[c] <=> coa[c] + 3odcoa[c]	0.00129349	0.00128667	0.00127986	0.00127308	0.00126627	0.00125945	0.00125264	0.00124582	0.00123905	0.00123227	0.00122542	0.0012186	0.00121179	0.00120501	0.0011982	0.00119138	0.00118457	0.00117775	0.00117098	0.00116416	1
accoa[c] + tdcoa[c] <=> coa[c] + 3ohdcoa[c]	0.00129349	0.00128667	0.00127986	0.00127308	0.00126627	0.00125945	0.00125264	0.00124582	0.00123905	0.00123227	0.00122542	0.0012186	0.00121179	0.00120501	0.0011982	0.00119138	0.00118457	0.00117775	0.00117098	0.00116416	1
3hddcoa[c] <=> h2o[c] + trans-dd2coa[c]	0.00129349	0.00128667	0.00127986	0.00127308	0.00126627	0.00125945	0.00125264	0.00124582	0.00123905	0.00123227	0.00122542	0.0012186	0.00121179	0.00120501	0.0011982	0.00119138	0.00118457	0.00117775	0.00117098	0.00116416	1
nad[c] + 3hhdcoa[c] <=> h[c] + nadh[c] + 3ohdcoa[c]	-0.00129349	-0.00128667	-0.00127986	-0.00127308	-0.00126627	-0.00125945	-0.00125264	-0.00124582	-0.00123905	-0.00123227	-0.00122542	-0.0012186	-0.00121179	-0.00120501	-0.0011982	-0.00119138	-0.00118457	-0.00117775	-0.00117098	-0.00116416	1
3hhdcoa[c] <=> h2o[c] + hdd2coa[c]	0.00129349	0.00128667	0.00127986	0.00127308	0.00126627	0.00125945	0.00125264	0.00124582	0.00123905	0.00123227	0.00122542	0.0012186	0.00121179	0.00120501	0.0011982	0.00119138	0.00118457	0.00117775	0.00117098	0.00116416	1
3htdcoa[c] <=> h2o[c] + td2coa[c]	0.00129349	0.00128667	0.00127986	0.00127308	0.00126627	0.00125945	0.00125264	0.00124582	0.00123905	0.00123227	0.00122542	0.0012186	0.00121179	0.00120501	0.0011982	0.00119138	0.00118457	0.00117775	0.00117098	0.00116416	1
nad[c] + 3hddcoa[c] <=> h[c] + nadh[c] + 3oddcoa[c]	-0.00129349	-0.00128667	-0.00127986	-0.00127308	-0.00126627	-0.00125945	-0.00125264	-0.00124582	-0.00123905	-0.00123227	-0.00122542	-0.0012186	-0.00121179	-0.00120501	-0.0011982	-0.00119138	-0.00118457	-0.00117775	-0.00117098	-0.00116416	1
accoa[c] + dccoa[c] <=> coa[c] + 3oddcoa[c]	0.00129349	0.00128667	0.00127986	0.00127308	0.00126627	0.00125945	0.00125264	0.00124582	0.00123905	0.00123227	0.00122542	0.0012186	0.00121179	0.00120501	0.0011982	0.00119138	0.00118457	0.00117775	0.00117098	0.00116416	1
nad[c] + 3hdccoa[c] <=> h[c] + nadh[c] + 3odcoa[c]	-0.00129349	-0.00128667	-0.00127986	-0.00127308	-0.00126627	-0.00125945	-0.00125264	-0.00124582	-0.00123905	-0.00123227	-0.00122542	-0.0012186	-0.00121179	-0.00120501	-0.0011982	-0.00119138	-0.00118457	-0.00117775	-0.00117098	-0.00116416	1
3hdccoa[c] <=> h2o[c] + dc2coa[c]	0.00129349	0.00128667	0.00127986	0.00127308	0.00126627	0.00125945	0.00125264	0.00124582	0.00123905	0.00123227	0.00122542	0.0012186	0.00121179	0.00120501	0.0011982	0.00119138	0.00118457	0.00117775	0.00117098	0.00116416	1
nad[c] + 3hocoa[c] <=> h[c] + nadh[c] + 3oocoa[c]	-0.00129349	-0.00128667	-0.00127986	-0.00127308	-0.00126627	-0.00125945	-0.00125264	-0.00124582	-0.00123905	-0.00123227	-0.00122542	-0.0012186	-0.00121179	-0.00120501	-0.0011982	-0.00119138	-0.00118457	-0.00117775	-0.00117098	-0.00116416	1
3hocoa[c] <=> h2o[c] + oc2coa[c]	0.00129349	0.00128667	0.00127986	0.00127308	0.00126627	0.00125945	0.00125264	0.00124582	0.00123905	0.00123227	0.00122542	0.0012186	0.00121179	0.00120501	0.0011982	0.00119138	0.00118457	0.00117775	0.00117098	0.00116416	1
accoa[c] + hxcoa[c] <=> coa[c] + 3oocoa[c]	0.00129349	0.00128667	0.00127986	0.00127308	0.00126627	0.00125945	0.00125264	0.00124582	0.00123905	0.00123227	0.00122542	0.0012186	0.00121179	0.00120501	0.0011982	0.00119138	0.00118457	0.00117775	0.00117098	0.00116416	1
nad[c] + 3hhcoa[c] <=> h[c] + nadh[c] + 3ohcoa[c]	0	0	0	0	0	0	0	0	0	0	0	0	0	0	0	0	0	0	0	0	0
3hhcoa[c] <=> h2o[c] + hx2coa[c]	0	0	0	0	0	0	0	0	0	0	0	0	0	0	0	0	0	0	0	0	0
accoa[c] + ddcoa[c] <=> coa[c] + 3otdcoa[c]	0.00129349	0.00128667	0.00127986	0.00127308	0.00126627	0.00125945	0.00125264	0.00124582	0.00123905	0.00123227	0.00122542	0.0012186	0.00121179	0.00120501	0.0011982	0.00119138	0.00118457	0.00117775	0.00117098	0.00116416	1
nad[c] + 3htdcoa[c] <=> h[c] + nadh[c] + 3otdcoa[c]	-0.00129349	-0.00128667	-0.00127986	-0.00127308	-0.00126627	-0.00125945	-0.00125264	-0.00124582	-0.00123905	-0.00123227	-0.00122542	-0.0012186	-0.00121179	-0.00120501	-0.0011982	-0.00119138	-0.00118457	-0.00117775	-0.00117098	-0.00116416	1
h[c] + nadh[c] + hx2coa[c] -> nad[c] + hxcoa[c]	0	0	0	0	0	0	0	0	0	0	0	0	0	0	0	0	0	0	0	0	0
h[c] + nadh[c] + oc2coa[c] -> nad[c] + occoa[c]	0.00129349	0.00128667	0.00127986	0.00127308	0.00126627	0.00125945	0.00125264	0.00124582	0.00123905	0.00123227	0.00122542	0.0012186	0.00121179	0.00120501	0.0011982	0.00119138	0.00118457	0.00117775	0.00117098	0.00116416	1
h[c] + nadh[c] + dc2coa[c] -> nad[c] + dccoa[c]	0.00129349	0.00128667	0.00127986	0.00127308	0.00126627	0.00125945	0.00125264	0.00124582	0.00123905	0.00123227	0.00122542	0.0012186	0.00121179	0.00120501	0.0011982	0.00119138	0.00118457	0.00117775	0.00117098	0.00116416	1
h[c] + nadh[c] + trans-dd2coa[c] -> nad[c] + ddcoa[c]	0.00129349	0.00128667	0.00127986	0.00127308	0.00126627	0.00125945	0.00125264	0.00124582	0.00123905	0.00123227	0.00122542	0.0012186	0.00121179	0.00120501	0.0011982	0.00119138	0.00118457	0.00117775	0.00117098	0.00116416	1
h[c] + nadh[c] + td2coa[c] -> nad[c] + tdcoa[c]	0.00129349	0.00128667	0.00127986	0.00127308	0.00126627	0.00125945	0.00125264	0.00124582	0.00123905	0.00123227	0.00122542	0.0012186	0.00121179	0.00120501	0.0011982	0.00119138	0.00118457	0.00117775	0.00117098	0.00116416	1
fad[c] + pmtcoa[c] -> fadh2[c] + hdd2coa[c]	0	0	0	0	0	0	0	0	0	0	0	0	0	0	0	0	0	0	0	0	0
fad[c] + tdcoa[c] -> fadh2[c] + td2coa[c]	0	0	0	0	0	0	0	0	0	0	0	0	0	0	0	0	0	0	0	0	0
fad[c] + ddcoa[c] -> fadh2[c] + trans-dd2coa[c]	0	0	0	0	0	0	0	0	0	0	0	0	0	0	0	0	0	0	0	0	0
fad[c] + dccoa[c] -> fadh2[c] + dc2coa[c]	0	0	0	0	0	0	0	0	0	0	0	0	0	0	0	0	0	0	0	0	0
fad[c] + occoa[c] -> fadh2[c] + oc2coa[c]	0	0	0	0	0	0	0	0	0	0	0	0	0	0	0	0	0	0	0	0	0
fad[c] + hxcoa[c] -> fadh2[c] + hx2coa[c]	0	0	0	0	0	0	0	0	0	0	0	0	0	0	0	0	0	0	0	0	0
fad[c] + btcoa[c] -> fadh2[c] + butd2coa[c]	0	0	0	0	0	0	0	0	0	0	0	0	0	0	0	0	0	0	0	0	0
nad[c] + glyc[c] <=> h[c] + nadh[c] + glyald[c]	-7.96556e-26	-1.8458e-25	-5.16128e-25	-8.45932e-26	-7.68237e-26	-3.51734e-25	-3.32618e-25	-9.46137e-26	-1.491e-25	-2.54143e-25	-2.59734e-25	-2.32214e-25	-4.17883e-25	-1.94728e-25	-1.779e-25	-1.01512e-25	-1.15816e-25	-5.73491e-25	-1.92568e-25	-1.70203e-25	0
nad[c] + h2o[c] + glyald[c] <=> 2 h[c] + nadh[c] + glyc-R[c]	-7.96556e-26	-1.8458e-25	-5.16128e-25	-8.45932e-26	-7.68237e-26	-3.51734e-25	-3.32618e-25	-9.46137e-26	-1.491e-25	-2.54143e-25	-2.59734e-25	-2.32214e-25	-4.17883e-25	-1.94728e-25	-1.779e-25	-1.01512e-25	-1.15816e-25	-5.73491e-25	-1.92568e-25	-1.70203e-25	0
atp[c] + dha[c] -> adp[c] + dhap[c]	0	0	0	0	0	0	0	0	0	0	0	0	0	0	0	0	0	0	0	0	0
12dgr[c] + 0.0168 c140acp[c] + 0.1407 ic150acp[c] + 0.1540 aic150acp[c] + 0.2686 c160acp[c] + 0.1143 ic170acp[c] + 0.2009 aic170acp[c] + 0.0434 c180acp[c] + 0.0268 c171acp[c] + 0.0345 c181acp[c] -> triglyc[c] + acp[c]	0.00060637	0.000603175	0.00059998	0.000596804	0.000593609	0.000590414	0.00058722	0.000584025	0.000580849	0.000577673	0.000574459	0.000571265	0.00056807	0.000564894	0.000561699	0.000558504	0.000555309	0.000552115	0.000548939	0.000545744	1
12dgr[c] + h2o[c] -> glyceride[c] + 0.0168 c140acp[c] + 0.1407 ic150acp[c] + 0.1540 aic150acp[c] + 0.2686 c160acp[c] + 0.1143 ic170acp[c] + 0.2009 aic170acp[c] + 0.0434 c180acp[c] + 0.0268 c171acp[c] + 0.0345 c181acp[c]	5.45051e-05	5.4218e-05	5.39308e-05	5.36453e-05	5.33581e-05	5.3071e-05	5.27838e-05	5.24966e-05	5.22111e-05	5.19256e-05	5.16368e-05	5.13496e-05	5.10625e-05	5.0777e-05	5.04898e-05	5.02026e-05	4.99155e-05	4.96283e-05	4.93428e-05	4.90556e-05	1
h2o[c] + g3pc[c] <=> glyc3p[c] + chol[c]	0	0	0	0	0	0	0	0	0	0	0	0	0	0	0	0	0	0	0	0	0
h2o[c] + g3pe[c] <=> glyc3p[c] + etha[c]	0	0	0	0	0	0	0	0	0	0	0	0	0	0	0	0	0	0	0	0	0
ctp[c] + 12dag3p[c] -> cdpdag[c] + ppi[c]	0.00166922	0.00166043	0.00165163	0.00164289	0.00163409	0.0016253	0.0016165	0.00160771	0.00159897	0.00159022	0.00158138	0.00157258	0.00156379	0.00155504	0.00154625	0.00153746	0.00152866	0.00151987	0.00151112	0.00150233	1
cdpdag[c] + inost[c] -> pil[c] + cmp[c]	0.00110373	0.00109791	0.0010921	0.00108632	0.0010805	0.00107469	0.00106887	0.00106306	0.00105728	0.00105149	0.00104565	0.00103983	0.00103401	0.00102823	0.00102242	0.0010166	0.00101079	0.00100497	0.000999192	0.000993376	1
2 gdpmann[c] + pil[c] + 2 h[c] -> pims[c] + 2 gdp[c]	0.00023846	0.000237204	0.000235947	0.000234698	0.000233442	0.000232185	0.000230929	0.000229673	0.000228424	0.000227175	0.000225911	0.000224655	0.000223398	0.000222149	0.000220893	0.000219636	0.00021838	0.000217124	0.000215875	0.000214618	1
nadh[c] + h[c] + dhap[c] -> nad[c] + glyc3p[c]	0.00417305	0.00415106	0.00412908	0.00410722	0.00408523	0.00406325	0.00404126	0.00401927	0.00399741	0.00397556	0.00395344	0.00393146	0.00390947	0.00388761	0.00386562	0.00384364	0.00382165	0.00379967	0.00377781	0.00375582	1
dhap[c] + nadph[c] + h[c] -> glyc3p[c] + nadp[c]	0	0	0	0	0	0	0	0	0	0	0	0	0	0	0	0	0	0	0	0	0
1ag3p[c] + 0.0168 c140acp[c] + 0.1407 ic150acp[c] + 0.1540 aic150acp[c] + 0.2686 c160acp[c] + 0.1143 ic170acp[c] + 0.2009 aic170acp[c] + 0.0434 c180acp[c] + 0.0268 c171acp[c] + 0.0345 c181acp[c] -> acp[c] + 12dag3p[c]	0.00166922	0.00166043	0.00165163	0.00164289	0.00163409	0.0016253	0.0016165	0.00160771	0.00159897	0.00159022	0.00158138	0.00157258	0.00156379	0.00155504	0.00154625	0.00153746	0.00152866	0.00151987	0.00151112	0.00150233	1
glyc3p[c] + ctp[c] -> cdpglyc[c] + ppi[c]	0.00233691	0.0023246	0.00231228	0.00230004	0.00228773	0.00227542	0.00226311	0.00225079	0.00223855	0.00222631	0.00221393	0.00220162	0.0021893	0.00217706	0.00216475	0.00215244	0.00214013	0.00212781	0.00211557	0.00210326	1
2 cdpglyc[c] + h2o[c] <=> glycerop[c] + 2 cmp	0.00116845	0.0011623	0.00115614	0.00115002	0.00114386	0.00113771	0.00113155	0.0011254	0.00111928	0.00111316	0.00110696	0.00110081	0.00109465	0.00108853	0.00108237	0.00107622	0.00107006	0.00106391	0.00105779	0.00105163	1
glyc3p[c] + cdpdag[c] -> cmp[c] + pgp[c]	0.000166922	0.000166043	0.000165163	0.000164289	0.000163409	0.00016253	0.00016165	0.000160771	0.000159897	0.000159022	0.000158138	0.000157258	0.000156379	0.000155504	0.000154625	0.000153746	0.000152866	0.000151987	0.000151112	0.000150233	1
pgp[c] + h2o[c] -> pg[c] + pi[c] + h[c]	0.000166922	0.000166043	0.000165163	0.000164289	0.000163409	0.00016253	0.00016165	0.000160771	0.000159897	0.000159022	0.000158138	0.000157258	0.000156379	0.000155504	0.000154625	0.000153746	0.000152866	0.000151987	0.000151112	0.000150233	1
ser-L[c] + cdpdag[c] -> cmp[c] + ps[c] + h[c]	0.000231647	0.000230426	0.000229206	0.000227993	0.000226772	0.000225552	0.000224331	0.000223111	0.000221897	0.000220684	0.000219456	0.000218236	0.000217015	0.000215802	0.000214582	0.000213361	0.000212141	0.00021092	0.000209707	0.000208486	1
cdpdag[c] + pg -> dpg[c] + cmp[c]	0.000166922	0.000166043	0.000165163	0.000164289	0.000163409	0.00016253	0.00016165	0.000160771	0.000159897	0.000159022	0.000158138	0.000157258	0.000156379	0.000155504	0.000154625	0.000153746	0.000152866	0.000151987	0.000151112	0.000150233	1
ps[c] + h[c] -> pe[c] + co2[c]	0.000231647	0.000230426	0.000229206	0.000227993	0.000226772	0.000225552	0.000224331	0.000223111	0.000221897	0.000220684	0.000219456	0.000218236	0.000217015	0.000215802	0.000214582	0.000213361	0.000212141	0.00021092	0.000209707	0.000208486	1
amet[c] + pe[c] -> ahcys[c] + pme[c] + h[c]	0	0	0	0	0	0	0	0	0	0	0	0	0	0	0	0	0	0	0	0	0
glyc3p[c] + 0.0168 c140acp[c] + 0.1407 ic150acp[c] + 0.1540 aic150acp[c] + 0.2686 c160acp[c] + 0.1143 ic170acp[c] + 0.2009 aic170acp[c] + 0.0434 c180acp[c] + 0.0268 c171acp[c] + 0.0345 c181acp[c] -> 1ag3p[c] + acp[c] + h[c]	0.00166922	0.00166043	0.00165163	0.00164289	0.00163409	0.0016253	0.0016165	0.00160771	0.00159897	0.00159022	0.00158138	0.00157258	0.00156379	0.00155504	0.00154625	0.00153746	0.00152866	0.00151987	0.00151112	0.00150233	1
cdpdag[c] + h2o[c] -> cmp[c] + 12dag3p[c]	0	0	0	0	0	0	0	0	0	0	0	0	0	0	0	0	0	0	0	0	0
pe[c] + h2o[c] + h[c] -> 12dgr[c] + ethamp[c]	0	0	0	0	0	0	0	0	0	0	0	0	0	0	0	0	0	0	0	0	0
ctp[c] + pa120[c] <=> ppi[c] + cdpdddecg[c]	0	0	0	0	0	0	0	0	0	0	0	0	0	0	0	0	0	0	0	0	0
ctp[c] + pa140[c] <=> ppi[c] + cdpdtdecg[c]	0	0	0	0	0	0	0	0	0	0	0	0	0	0	0	0	0	0	0	0	0
ctp[c] + pa141[c] <=> ppi[c] + cdpdtdec7eg[c]	0	0	0	0	0	0	0	0	0	0	0	0	0	0	0	0	0	0	0	0	0
ctp[c] + pa160[c] <=> ppi[c] + cdpdhdecg[c]	0	0	0	0	0	0	0	0	0	0	0	0	0	0	0	0	0	0	0	0	0
ctp[c] + pa161[c] <=> ppi[c] + cdpdhdec9eg[c]	0	0	0	0	0	0	0	0	0	0	0	0	0	0	0	0	0	0	0	0	0
h[c] + atp[c] + coa[c] + ocdca[c] -> ppi[c] + amp[c] + stcoa[c]	0	0	0	0	0	0	0	0	0	0	0	0	0	0	0	0	0	0	0	0	0
stcoa[c] + h2o[c] -> ocdca[c] + coa[c] + h[c]	0	0	0	0	0	0	0	0	0	0	0	0	0	0	0	0	0	0	0	0	0
c60acp[c] + coa[c] <=> hxcoa[c] + acp[c]	0.00129349	0.00128667	0.00127986	0.00127308	0.00126627	0.00125945	0.00125264	0.00124582	0.00123905	0.00123227	0.00122542	0.0012186	0.00121179	0.00120501	0.0011982	0.00119138	0.00118457	0.00117775	0.00117098	0.00116416	1
thcoa[c] + fadh2[c] + 0.5 o2[c] -> ehcoa[c] + fad[c]	0	0	0	0	0	0	0	0	0	0	0	0	0	0	0	0	0	0	0	0	0
l4hmacid[c] + 0.5 o2[c] -> 4hpgle[c] + h2o[c]	0	0	0	0	0	0	0	0	0	0	0	0	0	0	0	0	0	0	0	0	0
atp[c] + glyc[c] -> adp[c] + glyc3p[c]	0	0	0	0	0	0	0	0	0	0	0	0	0	0	0	0	0	0	0	0	0
atp[c] + accoa[c] + hco3[c] -> h[c] + adp[c] + pi[c] + malcoa[c]	0.0198559	0.0197513	0.0196467	0.0195427	0.0194381	0.0193335	0.0192289	0.0191242	0.0190202	0.0189162	0.018811	0.0187064	0.0186018	0.0184978	0.0183932	0.0182885	0.0181839	0.0180793	0.0179753	0.0178707	1
acp[c] + malcoa[c] <=> coa[c] + malacp[c]	0.0198559	0.0197513	0.0196467	0.0195427	0.0194381	0.0193335	0.0192289	0.0191242	0.0190202	0.0189162	0.018811	0.0187064	0.0186018	0.0184978	0.0183932	0.0182885	0.0181839	0.0180793	0.0179753	0.0178707	1
coa[c] + c140acp[c] -> acp[c] + tdcoa[c]	0	0	0	0	0	0	0	0	0	0	0	0	0	0	0	0	0	0	0	0	0
acp[c] + 2mbcoa[c] <=> coa[c] + cbs_99[c]	0	0	0	0	0	0	0	0	0	0	0	0	0	0	0	0	0	0	0	0	0
h[c] + malacp[c] + cbs_99[c] -> co2[c] + acp[c] + mohylacp[c]	0	0	0	0	0	0	0	0	0	0	0	0	0	0	0	0	0	0	0	0	0
h[c] + nadph[c] + mohylacp[c] <=> nadp[c] + mhhacp[c]	0	0	0	0	0	0	0	0	0	0	0	0	0	0	0	0	0	0	0	0	0
h[c] + nadph[c] + mth2eyacp[c] -> nadp[c] + mhylacp[c]	0	0	0	0	0	0	0	0	0	0	0	0	0	0	0	0	0	0	0	0	0
h[c] + malacp[c] + mhylacp[c] -> co2[c] + acp[c] + mooacp[c]	0	0	0	0	0	0	0	0	0	0	0	0	0	0	0	0	0	0	0	0	0
h[c] + nadph[c] + mooacp[c] <=> nadp[c] + mhoacp[c]	0	0	0	0	0	0	0	0	0	0	0	0	0	0	0	0	0	0	0	0	0
h[c] + nadph[c] + mtoeacp[c] -> nadp[c] + motylacp[c]	0	0	0	0	0	0	0	0	0	0	0	0	0	0	0	0	0	0	0	0	0
h[c] + malacp[c] + motylacp[c] -> co2[c] + acp[c] + modylacp[c]	0	0	0	0	0	0	0	0	0	0	0	0	0	0	0	0	0	0	0	0	0
h[c] + nadph[c] + modylacp[c] <=> nadp[c] + mhdecylacp[c]	0	0	0	0	0	0	0	0	0	0	0	0	0	0	0	0	0	0	0	0	0
h[c] + nadph[c] + mtdeacp[c] -> nadp[c] + mdcacp[c]	0	0	0	0	0	0	0	0	0	0	0	0	0	0	0	0	0	0	0	0	0
h[c] + malacp[c] + mdcacp[c] -> co2[c] + acp[c] + modacp[c]	0	0	0	0	0	0	0	0	0	0	0	0	0	0	0	0	0	0	0	0	0
h[c] + nadph[c] + modacp[c] <=> nadp[c] + mhdacp[c]	0	0	0	0	0	0	0	0	0	0	0	0	0	0	0	0	0	0	0	0	0
h[c] + nadph[c] + 10mtdeacp[c] -> nadp[c] + mdcylacp[c]	0	0	0	0	0	0	0	0	0	0	0	0	0	0	0	0	0	0	0	0	0
h[c] + malacp[c] + mdcylacp[c] -> co2[c] + acp[c] + motdacp[c]	0	0	0	0	0	0	0	0	0	0	0	0	0	0	0	0	0	0	0	0	0
h[c] + nadph[c] + motdacp[c] <=> nadp[c] + mhtdacp[c]	0	0	0	0	0	0	0	0	0	0	0	0	0	0	0	0	0	0	0	0	0
acp[c] + ivcoa[c] <=> coa[c] + cbs_378[c]	0	0	0	0	0	0	0	0	0	0	0	0	0	0	0	0	0	0	0	0	0
h[c] + cbs_378[c] + malacp[c] -> co2[c] + acp[c] + mohexacp[c]	0	0	0	0	0	0	0	0	0	0	0	0	0	0	0	0	0	0	0	0	0
h[c] + nadph[c] + mohexacp[c] <=> nadp[c] + mhexacp[c]	0	0	0	0	0	0	0	0	0	0	0	0	0	0	0	0	0	0	0	0	0
h[c] + nadph[c] + mtheacp[c] -> nadp[c] + 5mhacp[c]	0	0	0	0	0	0	0	0	0	0	0	0	0	0	0	0	0	0	0	0	0
h[c] + malacp[c] + 5mhacp[c] -> co2[c] + acp[c] + mooylacp[c]	0	0	0	0	0	0	0	0	0	0	0	0	0	0	0	0	0	0	0	0	0
h[c] + nadph[c] + mooylacp[c] <=> nadp[c] + mhotacp[c]	0	0	0	0	0	0	0	0	0	0	0	0	0	0	0	0	0	0	0	0	0
h[c] + nadph[c] + mtoeacp[c] -> nadp[c] + motacp[c]	0	0	0	0	0	0	0	0	0	0	0	0	0	0	0	0	0	0	0	0	0
h[c] + motacp[c] + malacp[c] -> co2[c] + acp[c] + meoxdacp[c]	0	0	0	0	0	0	0	0	0	0	0	0	0	0	0	0	0	0	0	0	0
h[c] + nadph[c] + meoxdacp[c] <=> nadp[c] + mhdecacp[c]	0	0	0	0	0	0	0	0	0	0	0	0	0	0	0	0	0	0	0	0	0
h[c] + nadph[c] + mtdeacp[c] -> nadp[c] + mdcaylacp[c]	0	0	0	0	0	0	0	0	0	0	0	0	0	0	0	0	0	0	0	0	0
h[c] + malacp[c] + mdcaylacp[c] -> co2[c] + acp[c] + moddacp[c]	0	0	0	0	0	0	0	0	0	0	0	0	0	0	0	0	0	0	0	0	0
h[c] + nadph[c] + moddacp[c] <=> nadp[c] + mhdacp[c]	0	0	0	0	0	0	0	0	0	0	0	0	0	0	0	0	0	0	0	0	0
h[c] + nadph[c] + 11mtdeacp[c] -> nadp[c] + mddacp[c]	0	0	0	0	0	0	0	0	0	0	0	0	0	0	0	0	0	0	0	0	0
h[c] + malacp[c] + mddacp[c] -> co2[c] + acp[c] + motdacp[c]	0	0	0	0	0	0	0	0	0	0	0	0	0	0	0	0	0	0	0	0	0
h[c] + nadph[c] + motdacp[c] <=> nadp[c] + mhedacp[c]	0	0	0	0	0	0	0	0	0	0	0	0	0	0	0	0	0	0	0	0	0
h[c] + nadph[c] + methdeacp[c] -> nadp[c] + mehdacp[c]	0	0	0	0	0	0	0	0	0	0	0	0	0	0	0	0	0	0	0	0	0
acp[c] + ibcoa[c] <=> coa[c] + cbs_374[c]	0	0	0	0	0	0	0	0	0	0	0	0	0	0	0	0	0	0	0	0	0
h[c] + cbs_374[c] + malacp[c] -> co2[c] + acp[c] + mopacp[c]	0	0	0	0	0	0	0	0	0	0	0	0	0	0	0	0	0	0	0	0	0
h[c] + nadph[c] + mopacp[c] <=> nadp[c] + mhpacp[c]	0	0	0	0	0	0	0	0	0	0	0	0	0	0	0	0	0	0	0	0	0
h[c] + mtpacp[c] + malacp[c] -> co2[c] + acp[c] + mohpacpp[c]	0	0	0	0	0	0	0	0	0	0	0	0	0	0	0	0	0	0	0	0	0
h[c] + nadph[c] + mohpacpp[c] <=> nadp[c] + mhhylacp[c]	0	0	0	0	0	0	0	0	0	0	0	0	0	0	0	0	0	0	0	0	0
h[c] + nadph[c] + 6mtheacp[c] -> nadp[c] + mhtacp[c]	0	0	0	0	0	0	0	0	0	0	0	0	0	0	0	0	0	0	0	0	0
h[c] + malacp[c] + mhtacp[c] -> co2[c] + acp[c] + monacp[c]	0	0	0	0	0	0	0	0	0	0	0	0	0	0	0	0	0	0	0	0	0
h[c] + nadph[c] + monacp[c] <=> nadp[c] + mhnylacp[c]	0	0	0	0	0	0	0	0	0	0	0	0	0	0	0	0	0	0	0	0	0
h[c] + nadph[c] + mtn2eacp[c] -> nadp[c] + mnoacp[c]	0	0	0	0	0	0	0	0	0	0	0	0	0	0	0	0	0	0	0	0	0
h[c] + malacp[c] + mnoacp[c] -> co2[c] + acp[c] + mouacp[c]	0	0	0	0	0	0	0	0	0	0	0	0	0	0	0	0	0	0	0	0	0
h[c] + nadph[c] + mouacp[c] <=> nadp[c] + mhuacp[c]	0	0	0	0	0	0	0	0	0	0	0	0	0	0	0	0	0	0	0	0	0
h[c] + nadph[c] + mtueacp[c] -> nadp[c] + mudylacp[c]	0	0	0	0	0	0	0	0	0	0	0	0	0	0	0	0	0	0	0	0	0
h[c] + malacp[c] + mudylacp[c] -> co2[c] + acp[c] + 12motacp[c]	0	0	0	0	0	0	0	0	0	0	0	0	0	0	0	0	0	0	0	0	0
h[c] + nadph[c] + 12motacp[c] <=> nadp[c] + mhacp[c]	0	0	0	0	0	0	0	0	0	0	0	0	0	0	0	0	0	0	0	0	0
coa[c] + mehdacp[c] <=> fa11coa[c] + acp[c]	0	0	0	0	0	0	0	0	0	0	0	0	0	0	0	0	0	0	0	0	0
coa[c] + c160acp[c] <=> acp[c] + pmtcoa[c]	-0.00134799	-0.00134089	-0.00133379	-0.00132673	-0.00131962	-0.00131252	-0.00130542	-0.00129832	-0.00129126	-0.0012842	-0.00127705	-0.00126995	-0.00126285	-0.00125579	-0.00124869	-0.00124158	-0.00123448	-0.00122738	-0.00122032	-0.00121322	1
coa[c] + ocaylacp[c] <=> acp[c] + stcoa[c]	0	0	0	0	0	0	0	0	0	0	0	0	0	0	0	0	0	0	0	0	0
h[c] + nadph[c] + to2eacp[c] -> nadp[c] + ocaylacp[c]	0	0	0	0	0	0	0	0	0	0	0	0	0	0	0	0	0	0	0	0	0
h[c] + nadh[c] + hdd2coa[c] -> nad[c] + pmtcoa[c]	0.00129349	0.00128667	0.00127986	0.00127308	0.00126627	0.00125945	0.00125264	0.00124582	0.00123905	0.00123227	0.00122542	0.0012186	0.00121179	0.00120501	0.0011982	0.00119138	0.00118457	0.00117775	0.00117098	0.00116416	1
hmgcoa[c] -> accoa[c] + acac[c]	-5.7233e-29	-2.86164e-28	-1.14466e-27	-5.15096e-28	-8.58492e-28	-1.03019e-27	-1.25912e-27	-7.44028e-28	-8.58493e-29	-5.72329e-28	-7.44028e-28	-9.15726e-28	-1.25912e-27	-6.29562e-28	-3.43397e-28	-8.58494e-28	-4.57863e-28	-2.17485e-27	-5.72329e-28	-7.44028e-28	0
h[c] + atp[c] + coa[c] + ttdca[c] -> ppi[c] + amp[c] + tdcoa[c]	0	0	0	0	0	0	0	0	0	0	0	0	0	0	0	0	0	0	0	0	0
1tdecg3p[c] + c140acp[c] -> acp[c] + pa140[c]	0	0	0	0	0	0	0	0	0	0	0	0	0	0	0	0	0	0	0	0	0
tdeacp[c] + 1tdec7eg3p[c] -> acp[c] + pa141[c]	0	0	0	0	0	0	0	0	0	0	0	0	0	0	0	0	0	0	0	0	0
1hdecg3p[c] + palmacp[c] -> acp[c] + pa160[c]	0	0	0	0	0	0	0	0	0	0	0	0	0	0	0	0	0	0	0	0	0
glyc3p[c] + c120acp[c] -> acp[c] + 1ddecg3p[c]	1.4575e-28	-5.80446e-29	-1.5755e-28	-2.10492e-29	-1.05246e-29	5.13472e-29	8.96184e-29	7.57451e-29	-7.46288e-29	-1.97735e-29	1.03651e-28	-4.75201e-29	-9.75916e-29	4.01848e-29	-2.87034e-29	1.43517e-29	1.13538e-28	1.18003e-28	9.64753e-29	1.32992e-28	0
glyc3p[c] + c140acp[c] -> acp[c] + 1tdecg3p[c]	0	0	0	0	0	0	0	0	0	0	0	0	0	0	0	0	0	0	0	0	0
glyc3p[c] + tdeacp[c] -> acp[c] + 1tdec7eg3p[c]	0	0	0	0	0	0	0	0	0	0	0	0	0	0	0	0	0	0	0	0	0
glyc3p[c] + palmacp[c] -> acp[c] + 1hdecg3p[c]	0	0	0	0	0	0	0	0	0	0	0	0	0	0	0	0	0	0	0	0	0
h2o[c] + g3pg[c] <=> glyc3p[c] + glyc[c]	0	0	0	0	0	0	0	0	0	0	0	0	0	0	0	0	0	0	0	0	0
h2o[c] + 1ddecg3p[c] <=> h[c] + glyc3p[c] + ddca[c]	1.45782e-28	-5.82521e-29	-1.57159e-28	-2.09343e-29	-1.03155e-29	5.15774e-29	8.91985e-29	7.58491e-29	-7.46355e-29	-1.97208e-29	1.03762e-28	-4.73298e-29	-9.76936e-29	4.02e-29	-2.88226e-29	1.4563e-29	1.13622e-28	1.18325e-28	9.648e-29	1.33191e-28	0
h2o[c] + 1tdecg3p[c] <=> h[c] + glyc3p[c] + ttdca[c]	0	0	0	0	0	0	0	0	0	0	0	0	0	0	0	0	0	0	0	0	0
h2o[c] + 1tdec7eg3p[c] <=> h[c] + glyc3p[c] + ttdcea[c]	0	0	0	0	0	0	0	0	0	0	0	0	0	0	0	0	0	0	0	0	0
h2o[c] + 1hdecg3p[c] <=> h[c] + glyc3p[c] + hdca[c]	0	0	0	0	0	0	0	0	0	0	0	0	0	0	0	0	0	0	0	0	0
h2o[c] + 1agpe120[c] <=> h[c] + g3pe[c] + ddca[c]	0	0	0	0	0	0	0	0	0	0	0	0	0	0	0	0	0	0	0	0	0
h2o[c] + 1agpe140[c] <=> h[c] + g3pe[c] + ttdca[c]	0	0	0	0	0	0	0	0	0	0	0	0	0	0	0	0	0	0	0	0	0
h2o[c] + 1agpe141[c] <=> h[c] + g3pe[c] + ttdcea[c]	0	0	0	0	0	0	0	0	0	0	0	0	0	0	0	0	0	0	0	0	0
h2o[c] + 1agpe160[c] <=> h[c] + g3pe[c] + hdca[c]	0	0	0	0	0	0	0	0	0	0	0	0	0	0	0	0	0	0	0	0	0
h2o[c] + 1agpg120[c] <=> h[c] + g3pg[c] + ddca[c]	0	0	0	0	0	0	0	0	0	0	0	0	0	0	0	0	0	0	0	0	0
h2o[c] + 1agpg140[c] <=> h[c] + g3pg[c] + ttdca[c]	0	0	0	0	0	0	0	0	0	0	0	0	0	0	0	0	0	0	0	0	0
h2o[c] + 1agpg141[c] <=> h[c] + g3pg[c] + ttdcea[c]	0	0	0	0	0	0	0	0	0	0	0	0	0	0	0	0	0	0	0	0	0
h2o[c] + 1agpg160[c] <=> h[c] + g3pg[c] + hdca[c]	0	0	0	0	0	0	0	0	0	0	0	0	0	0	0	0	0	0	0	0	0
h2o[c] + 2ddecg3p[c] <=> h[c] + glyc3p[c] + ddca[c]	0	0	0	0	0	0	0	0	0	0	0	0	0	0	0	0	0	0	0	0	0
h2o[c] + 2tdecg3p[c] <=> h[c] + glyc3p[c] + ttdca[c]	0	0	0	0	0	0	0	0	0	0	0	0	0	0	0	0	0	0	0	0	0
h2o[c] + 2tdec7eg3p[c] <=> h[c] + glyc3p[c] + ttdcea[c]	0	0	0	0	0	0	0	0	0	0	0	0	0	0	0	0	0	0	0	0	0
h2o[c] + 2hdecg3p[c] <=> h[c] + glyc3p[c] + hdca[c]	0	0	0	0	0	0	0	0	0	0	0	0	0	0	0	0	0	0	0	0	0
h2o[c] + 2agpe120[c] <=> h[c] + g3pe[c] + ddca[c]	0	0	0	0	0	0	0	0	0	0	0	0	0	0	0	0	0	0	0	0	0
h2o[c] + 2agpe140[c] <=> h[c] + g3pe[c] + ttdca[c]	0	0	0	0	0	0	0	0	0	0	0	0	0	0	0	0	0	0	0	0	0
h2o[c] + 2agpe141[c] <=> h[c] + g3pe[c] + ttdcea[c]	0	0	0	0	0	0	0	0	0	0	0	0	0	0	0	0	0	0	0	0	0
h2o[c] + 2agpe160[c] <=> h[c] + g3pe[c] + hdca[c]	0	0	0	0	0	0	0	0	0	0	0	0	0	0	0	0	0	0	0	0	0
h2o[c] + 2agpg120[c] <=> h[c] + g3pg[c] + ddca[c]	0	0	0	0	0	0	0	0	0	0	0	0	0	0	0	0	0	0	0	0	0
h2o[c] + 2agpg140[c] <=> h[c] + g3pg[c] + ttdca[c]	0	0	0	0	0	0	0	0	0	0	0	0	0	0	0	0	0	0	0	0	0
h2o[c] + 2agpg141[c] <=> h[c] + g3pg[c] + ttdcea[c]	0	0	0	0	0	0	0	0	0	0	0	0	0	0	0	0	0	0	0	0	0
h2o[c] + 2agpg160[c] <=> h[c] + g3pg[c] + hdca[c]	0	0	0	0	0	0	0	0	0	0	0	0	0	0	0	0	0	0	0	0	0
glyc3p[c] + cdpdtdecg[c] <=> cmp[c] + pgp140[c]	0	0	0	0	0	0	0	0	0	0	0	0	0	0	0	0	0	0	0	0	0
glyc3p[c] + cdpdtdec7eg[c] <=> cmp[c] + pgp141[c]	0	0	0	0	0	0	0	0	0	0	0	0	0	0	0	0	0	0	0	0	0
glyc3p[c] + cdpdhdecg[c] <=> cmp[c] + pgp160[c]	0	0	0	0	0	0	0	0	0	0	0	0	0	0	0	0	0	0	0	0	0
glyc3p[c] + cdpdhdec9eg[c] <=> cmp[c] + pgp161[c]	0	0	0	0	0	0	0	0	0	0	0	0	0	0	0	0	0	0	0	0	0
glyc3p[c] + pmtcoa[c] -> coa[c] + 1hdecg3p[c]	0	0	0	0	0	0	0	0	0	0	0	0	0	0	0	0	0	0	0	0	0
glyc3p[c] + tdcoa[c] -> coa[c] + 1tdecg3p[c]	0	0	0	0	0	0	0	0	0	0	0	0	0	0	0	0	0	0	0	0	0
fa11coa[c] + glyc3p[c] -> coa[c] + isoylgl3p[c]	0	0	0	0	0	0	0	0	0	0	0	0	0	0	0	0	0	0	0	0	0
fa12coa[c] + glyc3p[c] -> apgl3p[c] + coa[c]	0	0	0	0	0	0	0	0	0	0	0	0	0	0	0	0	0	0	0	0	0
glyc3p[c] + fa1coa[c] -> coa[c] + isotylgl3p[c]	0	0	0	0	0	0	0	0	0	0	0	0	0	0	0	0	0	0	0	0	0
glyc3p[c] + fa4coa[c] -> coa[c] + antigl3p[c]	0	0	0	0	0	0	0	0	0	0	0	0	0	0	0	0	0	0	0	0	0
glyc3p[c] + fa6coa[c] -> coa[c] + isogl3p[c]	0	0	0	0	0	0	0	0	0	0	0	0	0	0	0	0	0	0	0	0	0
pmtcoa[c] + 1hdecg3p[c] -> coa[c] + pa160[c]	0	0	0	0	0	0	0	0	0	0	0	0	0	0	0	0	0	0	0	0	0
1tdecg3p[c] + tdcoa[c] -> coa[c] + pa140[c]	0	0	0	0	0	0	0	0	0	0	0	0	0	0	0	0	0	0	0	0	0
apgl3p[c] + fa12coa[c] -> dpgl3p[c] + coa[c]	0	0	0	0	0	0	0	0	0	0	0	0	0	0	0	0	0	0	0	0	0
fa1coa[c] + isotylgl3p[c] -> coa[c] + diicagl3p[c]	0	0	0	0	0	0	0	0	0	0	0	0	0	0	0	0	0	0	0	0	0
fa4coa[c] + antigl3p[c] -> coa[c] + dpcaygl3p[c]	0	0	0	0	0	0	0	0	0	0	0	0	0	0	0	0	0	0	0	0	0
fa6coa[c] + isogl3p[c] -> coa[c] + dcgl3p[c]	0	0	0	0	0	0	0	0	0	0	0	0	0	0	0	0	0	0	0	0	0
dpgl3p[c] + ctp[c] <=> ppi[c] + cdpgl[c]	0	0	0	0	0	0	0	0	0	0	0	0	0	0	0	0	0	0	0	0	0
ctp[c] + diicagl3p[c] <=> ppi[c] + cdpdylgl[c]	0	0	0	0	0	0	0	0	0	0	0	0	0	0	0	0	0	0	0	0	0
ctp[c] + dpcaygl3p[c] <=> ppi[c] + cdpdgl[c]	0	0	0	0	0	0	0	0	0	0	0	0	0	0	0	0	0	0	0	0	0
dcgl3p[c] + ctp[c] <=> ppi[c] + cdpdhgl[c]	0	0	0	0	0	0	0	0	0	0	0	0	0	0	0	0	0	0	0	0	0
glyc3p[c] + cdpdpgl[c] <=> cmp[c] + dpcgp[c]	0	0	0	0	0	0	0	0	0	0	0	0	0	0	0	0	0	0	0	0	0
glyc3p[c] + cdpgl[c] <=> cmp[c] + dppgl3p[c]	0	0	0	0	0	0	0	0	0	0	0	0	0	0	0	0	0	0	0	0	0
glyc3p[c] + cdpdylgl[c] <=> cmp[c] + dtppylgp[c]	0	0	0	0	0	0	0	0	0	0	0	0	0	0	0	0	0	0	0	0	0
glyc3p[c] + cdpdgl[c] <=> cmp[c] + diagphe[c]	0	0	0	0	0	0	0	0	0	0	0	0	0	0	0	0	0	0	0	0	0
glyc3p[c] + cdpdhgl[c] <=> cmp[c] + dihexpgl[c]	0	0	0	0	0	0	0	0	0	0	0	0	0	0	0	0	0	0	0	0	0
1ddecg3p[c] + c120acp[c] -> acp[c] + pa120[c]	0	0	0	0	0	0	0	0	0	0	0	0	0	0	0	0	0	0	0	0	0
glyc3p[c] + cdpdddecg[c] <=> cmp[c] + pgp120[c]	0	0	0	0	0	0	0	0	0	0	0	0	0	0	0	0	0	0	0	0	0
h[c] + c160acp[c] + malacp[c] -> co2[c] + acp[c] + odacp3[c]	0.000303055	0.000301458	0.000299861	0.000298274	0.000296677	0.000295081	0.000293484	0.000291887	0.0002903	0.000288712	0.000287106	0.00028551	0.000283913	0.000282326	0.000280729	0.000279132	0.000277536	0.000275939	0.000274351	0.000272755	1
h[c] + nadph[c] + odacp3[c] <=> nadp[c] + hdoxylacp[c]	0.000303055	0.000301458	0.000299861	0.000298274	0.000296677	0.000295081	0.000293484	0.000291887	0.0002903	0.000288712	0.000287106	0.00028551	0.000283913	0.000282326	0.000280729	0.000279132	0.000277536	0.000275939	0.000274351	0.000272755	1
h2o[c] + air[c] -> 2 h[c] + 0.5 o2[c] + pi[c] + gcald[c] + 4ahmmp[c]	0	0	0	0	0	0	0	0	0	0	0	0	0	0	0	0	0	0	0	0	0
atp[c] + 4ahmmp[c] -> adp[c] + 4ampm[c]	0	0	0	0	0	0	0	0	0	0	0	0	0	0	0	0	0	0	0	0	0
atp[c] + 4ampm[c] -> adp[c] + 2mahmp[c]	0	0	0	0	0	0	0	0	0	0	0	0	0	0	0	0	0	0	0	0	0
h[c] + 4mpetz[c] + 2mahmp[c] -> ppi[c] + thmmp[c]	0	0	0	0	0	0	0	0	0	0	0	0	0	0	0	0	0	0	0	0	0
atp[c] + thmmp[c] -> adp[c] + thmpp[c]	0	0	0	0	0	0	0	0	0	0	0	0	0	0	0	0	0	0	0	0	0
gly[c] -> 3 h[c] + lmgly[c]	0	0	0	0	0	0	0	0	0	0	0	0	0	0	0	0	0	0	0	0	0
3 h2o[c] + gtp[c] -> h[c] + ppi[c] + for[c] + 25drapp[c]	0.000508942	0.00050626	0.000503579	0.000500913	0.000498232	0.00049555	0.000492869	0.000490187	0.000487521	0.000484856	0.000482159	0.000479477	0.000476796	0.00047413	0.000471448	0.000468767	0.000466086	0.000463404	0.000460738	0.000458057	1
nadp[c] + 5aprbu[c] <=> h[c] + nadph[c] + 5apru[c]	-0.000508942	-0.00050626	-0.000503579	-0.000500913	-0.000498232	-0.00049555	-0.000492869	-0.000490187	-0.000487521	-0.000484856	-0.000482159	-0.000479477	-0.000476796	-0.00047413	-0.000471448	-0.000468767	-0.000466086	-0.000463404	-0.000460738	-0.000458057	1
h2o[c] + h[c] + 25drapp[c] -> nh4[c] + 5apru[c]	0.000508942	0.00050626	0.000503579	0.000500913	0.000498232	0.00049555	0.000492869	0.000490187	0.000487521	0.000484856	0.000482159	0.000479477	0.000476796	0.00047413	0.000471448	0.000468767	0.000466086	0.000463404	0.000460738	0.000458057	1
ru5p-D[c] -> h[c] + for[c] + db4p[c]	0.00101788	0.00101252	0.00100716	0.00100183	0.000996463	0.0009911	0.000985737	0.000980374	0.000975043	0.000969711	0.000964317	0.000958954	0.000953591	0.00094826	0.000942897	0.000937534	0.000932171	0.000926808	0.000921477	0.000916114	1
4r5au[c] + db4p[c] -> 2 h2o[c] + h[c] + pi[c] + dmlz[c]	0.00101788	0.00101252	0.00100716	0.00100183	0.000996463	0.0009911	0.000985737	0.000980374	0.000975043	0.000969711	0.000964317	0.000958954	0.000953591	0.00094826	0.000942897	0.000937534	0.000932171	0.000926808	0.000921477	0.000916114	1
2 dmlz[c] -> 4r5au[c] + ribflv[c]	0.000508942	0.00050626	0.000503579	0.000500913	0.000498232	0.00049555	0.000492869	0.000490187	0.000487521	0.000484856	0.000482159	0.000479477	0.000476796	0.00047413	0.000471448	0.000468767	0.000466086	0.000463404	0.000460738	0.000458057	1
nadh[c] + o2[c] + fmnh2[c] + h[c] -> nad[c] + e4p[c] + dmbzid[c]	0	0	0	0	0	0	0	0	0	0	0	0	0	0	0	0	0	0	0	0	0
5aprbu[c] + h2o[c] -> 4r5au[c] + pi[c] + h[c]	0.000508942	0.00050626	0.000503579	0.000500913	0.000498232	0.00049555	0.000492869	0.000490187	0.000487521	0.000484856	0.000482159	0.000479477	0.000476796	0.00047413	0.000471448	0.000468767	0.000466086	0.000463404	0.000460738	0.000458057	1
h[c] + nadh[c] + fmn[c] -> nad[c] + fmnh2[c]	0	0	0	0	0	0	0	0	0	0	0	0	0	0	0	0	0	0	0	0	0
h[c] + nadph[c] + fmn[c] -> nadp[c] + fmnh2[c]	0	0	0	0	0	0	0	0	0	0	0	0	0	0	0	0	0	0	0	0	0
atp[c] + fmn[c] -> ppi[c] + fad[c]	0.000187021	0.000186035	0.00018505	0.00018407	0.000183085	0.0001821	0.000181114	0.000180129	0.000179149	0.00017817	0.000177179	0.000176193	0.000175208	0.000174228	0.000173243	0.000172258	0.000171272	0.000170287	0.000169307	0.000168322	1
atp[c] + ribflv[c] <=> adp[c] + fmn[c]	0.000508942	0.00050626	0.000503579	0.000500913	0.000498232	0.00049555	0.000492869	0.000490187	0.000487521	0.000484856	0.000482159	0.000479477	0.000476796	0.00047413	0.000471448	0.000468767	0.000466086	0.000463404	0.000460738	0.000458057	1
gln-L[c] + g3p[c] + ru5p-D[c] -> 3 h2o[c] + 2 h[c] + glu-L[c] + pi[c] + pydx5p[c]	0	0	0	0	0	0	0	0	0	0	0	0	0	0	0	0	0	0	0	0	0
pydam[c] + h2o[c] + o2[c] <=> pydx[c] + nh4[c] + h2o2[c]	0	0	0	0	0	0	0	0	0	0	0	0	0	0	0	0	0	0	0	0	0
atp[c] + pydx[c] -> adp[c] + pydx5p[c]	0	0	0	0	0	0	0	0	0	0	0	0	0	0	0	0	0	0	0	0	0
gcald[c] + 2obut[c] + ala-L[c] -> pydxn[c]	0	0	0	0	0	0	0	0	0	0	0	0	0	0	0	0	0	0	0	0	0
o2[c] + h2o[c] + pyam5p[c] -> h2o2[c] + nh4[c] + pydx5p[c]	0	0	0	0	0	0	0	0	0	0	0	0	0	0	0	0	0	0	0	0	0
o2[c] + pdx5p[c] -> h2o2[c] + pydx5p[c]	0	0	0	0	0	0	0	0	0	0	0	0	0	0	0	0	0	0	0	0	0
pydx[c] + h2o2[c] <=> pydxn[c] + o2[c]	0	0	0	0	0	0	0	0	0	0	0	0	0	0	0	0	0	0	0	0	0
atp[c] + pydxn[c] -> adp[c] + pdx5p[c]	0	0	0	0	0	0	0	0	0	0	0	0	0	0	0	0	0	0	0	0	0
akg[c] + phthr[c] <=> glu-L[c] + ohpb[c]	0	0	0	0	0	0	0	0	0	0	0	0	0	0	0	0	0	0	0	0	0
h2o[c] + phthr[c] -> h[c] + pi[c] + 4hthr[c]	0	0	0	0	0	0	0	0	0	0	0	0	0	0	0	0	0	0	0	0	0
atp[c] + pydam[c] -> adp[c] + pyam5p[c]	0	0	0	0	0	0	0	0	0	0	0	0	0	0	0	0	0	0	0	0	0
nad[c] + e4p[c] + h2o[c] <=> 2 h[c] + nadh[c] + 4per[c]	0	0	0	0	0	0	0	0	0	0	0	0	0	0	0	0	0	0	0	0	0
h[c] + amopbut-L[c] -> co2[c] + ampophate[c]	0	0	0	0	0	0	0	0	0	0	0	0	0	0	0	0	0	0	0	0	0
atp[c] + nad[c] -> nadp[c] + adp[c]	0	0	0	0	0	0	0	0	0	0	0	0	0	0	0	0	0	0	0	0	0
atp[c] + nh4[c] + dnad[c] -> nad[c] + ppi[c] + amp[c]	0.000418327	0.000416123	0.000413919	0.000411728	0.000409524	0.00040732	0.000405116	0.000402912	0.00040072	0.000398529	0.000396312	0.000394108	0.000391904	0.000389713	0.000387509	0.000385305	0.000383101	0.000380897	0.000378706	0.000376502	1
h[c] + nac[c] + prpp[c] -> ppi[c] + nicrnt[c]	0	0	0	0	0	0	0	0	0	0	0	0	0	0	0	0	0	0	0	0	0
h2o[c] + nmn[c] -> h[c] + pi[c] + rnam[c]	0	0	0	0	0	0	0	0	0	0	0	0	0	0	0	0	0	0	0	0	0
2 h[c] + quln[c] + prpp[c] -> co2[c] + ppi[c] + nicrnt[c]	0.000418327	0.000416123	0.000413919	0.000411728	0.000409524	0.00040732	0.000405116	0.000402912	0.00040072	0.000398529	0.000396312	0.000394108	0.000391904	0.000389713	0.000387509	0.000385305	0.000383101	0.000380897	0.000378706	0.000376502	1
asp-L[c] + o2[c] -> h[c] + h2o2[c] + iasp[c]	0.000418327	0.000416123	0.000413919	0.000411728	0.000409524	0.00040732	0.000405116	0.000402912	0.00040072	0.000398529	0.000396312	0.000394108	0.000391904	0.000389713	0.000387509	0.000385305	0.000383101	0.000380897	0.000378706	0.000376502	1
r1p[c] + ncam[c] <=> pi[c] + rnam[c]	0	0	0	0	0	0	0	0	0	0	0	0	6.85643e-29	0	0	0	0	0	0	0	0
r1p[c] + nac[c] <=> pi[c] + nidrbn[c]	7.71911e-29	3.85955e-29	3.85955e-29	3.85955e-29	3.85955e-29	7.71911e-29	0	0	0	7.71911e-29	7.71911e-29	0	-7.7191e-29	0	3.85955e-29	3.85955e-29	0	1.92978e-29	7.71911e-29	7.71911e-29	0
dhap[c] + iasp[c] -> h[c] + 2 h2o[c] + pi[c] + quln[c]	0.000418327	0.000416123	0.000413919	0.000411728	0.000409524	0.00040732	0.000405116	0.000402912	0.00040072	0.000398529	0.000396312	0.000394108	0.000391904	0.000389713	0.000387509	0.000385305	0.000383101	0.000380897	0.000378706	0.000376502	1
atp[c] + h2o[c] + gln-L[c] + dnad[c] -> nad[c] + glu-L[c] + ppi[c] + amp[c]	0	0	0	0	0	0	0	0	0	0	0	0	0	0	0	0	0	0	0	0	0
h2o[c] + ncam[c] -> nh4[c] + nac[c]	0	0	0	0	0	0	0	0	0	0	0	0	0	0	0	0	0	0	0	0	0
nadph[c] + nad[c] <=> nadp[c] + nadh[c]	0.610072	0.603833	0.597595	0.591393	0.585154	0.578916	0.572677	0.566439	0.560237	0.554035	0.54776	0.541521	0.535283	0.529081	0.522842	0.516604	0.510365	0.504127	0.497925	0.491686	1
atp[c] + nmn[c] -> nad[c] + ppi[c]	1.49553e-27	9.43891e-26	-6.66578e-27	1.15882e-25	2.80246e-25	-6.32394e-26	6.51622e-27	1.64807e-25	2.20483e-26	-3.14061e-26	-9.06076e-26	-2.75604e-26	-1.07635e-25	-5.81974e-26	1.31863e-25	5.66591e-26	1.42502e-26	2.58085e-26	-1.22206e-26	3.23034e-26	0
atp[c] + rnam[c] <=> adp[c] + nmn[c]	0	0	0	0	0	0	0	0	0	0	0	0	6.85643e-29	0	0	0	0	0	0	0	0
atp[c] + nicrnt[c] <=> ppi[c] + dnad[c]	0.000418327	0.000416123	0.000413919	0.000411728	0.000409524	0.00040732	0.000405116	0.000402912	0.00040072	0.000398529	0.000396312	0.000394108	0.000391904	0.000389713	0.000387509	0.000385305	0.000383101	0.000380897	0.000378706	0.000376502	1
h2o[c] + nicrnt[c] -> h[c] + pi[c] + nidrbn[c]	-7.71911e-29	-3.85955e-29	-3.85955e-29	-3.85955e-29	-3.85955e-29	-7.71911e-29	0	0	0	-7.71911e-29	-7.71911e-29	0	7.71911e-29	0	-3.85955e-29	-3.85955e-29	0	-1.92978e-29	-7.71911e-29	-7.71911e-29	0
h[c] + nadph[c] + alac-S[c] -> nadp[c] + 23dhmb[c]	0.0282105	0.0280619	0.0279132	0.0277655	0.0276168	0.0274682	0.0273196	0.0271709	0.0270232	0.0268754	0.0267259	0.0265773	0.0264286	0.0262809	0.0261323	0.0259836	0.025835	0.0256864	0.0255386	0.02539	1
h2o[c] + mlthf[c] + 3mob[c] -> thf[c] + 2dhp[c]	0.000136944	0.000136223	0.000135501	0.000134784	0.000134062	0.000133341	0.000132619	0.000131898	0.00013118	0.000130463	0.000129737	0.000129016	0.000128294	0.000127577	0.000126856	0.000126134	0.000125413	0.000124691	0.000123974	0.000123252	1
h[c] + nadph[c] + 2dhp[c] -> nadp[c] + pant-R[c]	0.000136944	0.000136223	0.000135501	0.000134784	0.000134062	0.000133341	0.000132619	0.000131898	0.00013118	0.000130463	0.000129737	0.000129016	0.000128294	0.000127577	0.000126856	0.000126134	0.000125413	0.000124691	0.000123974	0.000123252	1
atp[c] + ala-B[c] + pant-R[c] -> amp[c] + ppi[c] + pnto-R[c]	0.000136944	0.000136223	0.000135501	0.000134784	0.000134062	0.000133341	0.000132619	0.000131898	0.00013118	0.000130463	0.000129737	0.000129016	0.000128294	0.000127577	0.000126856	0.000126134	0.000125413	0.000124691	0.000123974	0.000123252	1
ctp[c] + cys-L[c] + 4ppan[c] -> ppi[c] + cmp[c] + 4ppcys[c]	0	0	0	0	0	0	0	0	0	0	0	0	0	0	0	0	0	0	0	0	0
atp[c] + cys-L[c] + 4ppan[c] -> amp[c] + ppi[c] + 4ppcys[c]	0.000136944	0.000136223	0.000135501	0.000134784	0.000134062	0.000133341	0.000132619	0.000131898	0.00013118	0.000130463	0.000129737	0.000129016	0.000128294	0.000127577	0.000126856	0.000126134	0.000125413	0.000124691	0.000123974	0.000123252	1
coa[c] + apoacp[c] -> acp[c] + pap[c]	0	0	0	0	0	0	0	0	0	0	0	0	0	0	0	0	0	0	0	0	0
23dhmb[c] -> h2o[c] + 3mob[c]	0.0282105	0.0280619	0.0279132	0.0277655	0.0276168	0.0274682	0.0273196	0.0271709	0.0270232	0.0268754	0.0267259	0.0265773	0.0264286	0.0262809	0.0261323	0.0259836	0.025835	0.0256864	0.0255386	0.02539	1
atp[c] + ptth[c] -> adp[c] + pan4p[c]	0	0	0	0	0	0	0	0	0	0	0	0	0	0	0	0	0	0	0	0	0
h[c] + 4ppcys[c] -> co2[c] + pan4p[c]	0.000136944	0.000136223	0.000135501	0.000134784	0.000134062	0.000133341	0.000132619	0.000131898	0.00013118	0.000130463	0.000129737	0.000129016	0.000128294	0.000127577	0.000126856	0.000126134	0.000125413	0.000124691	0.000123974	0.000123252	1
atp[c] + pan4p[c] -> ppi[c] + dpcoa[c]	0.000136944	0.000136223	0.000135501	0.000134784	0.000134062	0.000133341	0.000132619	0.000131898	0.00013118	0.000130463	0.000129737	0.000129016	0.000128294	0.000127577	0.000126856	0.000126134	0.000125413	0.000124691	0.000123974	0.000123252	1
atp[c] + dpcoa[c] -> adp[c] + coa[c]	0.000136944	0.000136223	0.000135501	0.000134784	0.000134062	0.000133341	0.000132619	0.000131898	0.00013118	0.000130463	0.000129737	0.000129016	0.000128294	0.000127577	0.000126856	0.000126134	0.000125413	0.000124691	0.000123974	0.000123252	1
acp[c] + h2o[c] -> apoacp[c] + pan4p[c]	0	0	0	0	0	0	0	0	0	0	0	0	0	0	0	0	0	0	0	0	0
atp[c] + co2[c] + dann[c] <=> 3 h[c] + adp[c] + pi[c] + dtbt[c]	0	0	0	0	0	0	0	0	0	0	0	0	0	0	0	0	0	0	0	0	0
h[c] + ala-L[c] + pmcoa[c] <=> coa[c] + co2[c] + 8aonn[c]	0	0	0	0	0	0	0	0	0	0	0	0	0	0	0	0	0	0	0	0	0
amet[c] + 8aonn[c] <=> dann[c] + amob[c]	0	0	0	0	0	0	0	0	0	0	0	0	0	0	0	0	0	0	0	0	0
atp[c] + btn[c] + h[c] -> ppi[c] + btamp[c]	0	0	0	0	0	0	0	0	0	0	0	0	0	0	0	0	0	0	0	0	0
btamp[c] + apocae[c] -> amp[c] + btn_cbxl[c]	0	0	0	0	0	0	0	0	0	0	0	0	0	0	0	0	0	0	0	0	0
amet[c] + dtbt[c] + s[c] -> h[c] + met-L[c] + btn[c] + dad-5[c]	0	0	0	0	0	0	0	0	0	0	0	0	0	0	0	0	0	0	0	0	0
ala-L[c] + piacp[c] -> co2[c] + acp[c] + 8aonn[c]	0	0	0	0	0	0	0	0	0	0	0	0	0	0	0	0	0	0	0	0	0
gln-L[c] + chor[c] <=> glu-L[c] + 4adcho[c]	0.000333163	0.000331407	0.000329652	0.000327907	0.000326152	0.000324396	0.000322641	0.000320886	0.000319141	0.000317395	0.00031563	0.000313875	0.000312119	0.000310374	0.000308619	0.000306864	0.000305108	0.000303353	0.000301608	0.000299853	1
dhnpt[c] -> 6hmhpt[c] + gcald[c]	0.000333163	0.000331407	0.000329652	0.000327907	0.000326152	0.000324396	0.000322641	0.000320886	0.000319141	0.000317395	0.00031563	0.000313875	0.000312119	0.000310374	0.000308619	0.000306864	0.000305108	0.000303353	0.000301608	0.000299853	1
4adcho[c] -> h[c] + pyr[c] + 4abz[c]	0.000333163	0.000331407	0.000329652	0.000327907	0.000326152	0.000324396	0.000322641	0.000320886	0.000319141	0.000317395	0.00031563	0.000313875	0.000312119	0.000310374	0.000308619	0.000306864	0.000305108	0.000303353	0.000301608	0.000299853	1
atp[c] + glu-L[c] + dhpt[c] -> h[c] + adp[c] + pi[c] + dhf[c]	0.000333163	0.000331407	0.000329652	0.000327907	0.000326152	0.000324396	0.000322641	0.000320886	0.000319141	0.000317395	0.00031563	0.000313875	0.000312119	0.000310374	0.000308619	0.000306864	0.000305108	0.000303353	0.000301608	0.000299853	1
3 h2o[c] + ahdt[c] -> 3 h[c] + 3 pi[c] + dhnpt[c]	0	0	0	0	0	0	0	0	0	0	0	0	0	0	0	0	0	0	0	0	0
ahdt[c] + h2o[c] -> dhpmp[c] + ppi[c]	0.000333163	0.000331407	0.000329652	0.000327907	0.000326152	0.000324396	0.000322641	0.000320886	0.000319141	0.000317395	0.00031563	0.000313875	0.000312119	0.000310374	0.000308619	0.000306864	0.000305108	0.000303353	0.000301608	0.000299853	1
dhpmp[c] + h2o[c] -> dhnpt[c] + pi[c] + h[c]	0.000333163	0.000331407	0.000329652	0.000327907	0.000326152	0.000324396	0.000322641	0.000320886	0.000319141	0.000317395	0.00031563	0.000313875	0.000312119	0.000310374	0.000308619	0.000306864	0.000305108	0.000303353	0.000301608	0.000299853	1
atp[c] + 6hmhpt[c] -> amp[c] + 6hmhptpp[c]	0	0	0	0	0	0	0	0	0	0	0	0	0	0	0	0	0	0	0	0	0
6hmhpt[c] + 4abz[c] -> h2o[c] + dhpt[c]	0.000333163	0.000331407	0.000329652	0.000327907	0.000326152	0.000324396	0.000322641	0.000320886	0.000319141	0.000317395	0.00031563	0.000313875	0.000312119	0.000310374	0.000308619	0.000306864	0.000305108	0.000303353	0.000301608	0.000299853	1
6hmhptpp[c] + 4abz[c] -> ppi[c] + dhpt[c]	0	0	0	0	0	0	0	0	0	0	0	0	0	0	0	0	0	0	0	0	0
atp[c] + glu-L[c] + thf[c] -> h[c] + adp[c] + pi[c] + thfglu[c]	0	0	0	0	0	0	0	0	0	0	0	0	0	0	0	0	0	0	0	0	0
h2o[c] + gtp[c] -> h[c] + ppi[c] + precz[c]	0	0	0	0	0	0	0	0	0	0	0	0	0	0	0	0	0	0	0	0	0
h2o[c] + gtp[c] -> h[c] + for[c] + ahdt[c]	0.000333163	0.000331407	0.000329652	0.000327907	0.000326152	0.000324396	0.000322641	0.000320886	0.000319141	0.000317395	0.00031563	0.000313875	0.000312119	0.000310374	0.000308619	0.000306864	0.000305108	0.000303353	0.000301608	0.000299853	1
atp[c] + 5fthf[c] -> adp[c] + pi[c] + methf[c]	0	0	0	0	0	0	0	0	0	0	0	0	0	0	0	0	0	0	0	0	0
h2o[c] + methf[c] -> h[c] + 5fthf[c]	0	0	0	0	0	0	0	0	0	0	0	0	0	0	0	0	0	0	0	0	0
nadph[c] + 3 h[c] + fol[c] -> nadp[c] + thf[c]	0.000517117	0.000514393	0.000511668	0.00050896	0.000506235	0.000503511	0.000500786	0.000498062	0.000495353	0.000492645	0.000489904	0.00048718	0.000484455	0.000481746	0.000479022	0.000476297	0.000473573	0.000470848	0.00046814	0.000465415	1
h[c] + nadph[c] + dhf[c] -> nadp[c] + thf[c]	0	0	0	0	0	0	0	0	0	0	0	0	0	0	0	0	0	0	0	0	0
h2o[c] + 10fthf[c] -> h[c] + for[c] + thf[c]	0	0	0	0	0	0	0	0	0	0	0	0	0	0	0	0	0	0	0	0	0
h[c] + nadh[c] + mlthf[c] -> nad[c] + 5mthf[c]	0	0	0	0	0	0	0	0	0	0	0	0	0	0	0	0	0	0	0	0	0
nadp[c] + 5mthf[c] <=> h[c] + nadph[c] + mlthf[c]	-0.00227286	-0.00226089	-0.00224891	-0.00223701	-0.00222503	-0.00221306	-0.00220108	-0.00218911	-0.0021772	-0.0021653	-0.00215325	-0.00214128	-0.0021293	-0.0021174	-0.00210542	-0.00209345	-0.00208147	-0.0020695	-0.00205759	-0.00204562	1
nadp[c] + dhf[c] <=> h[c] + nadph[c] + fol[c]	0.000517117	0.000514393	0.000511668	0.00050896	0.000506235	0.000503511	0.000500786	0.000498062	0.000495353	0.000492645	0.000489904	0.00048718	0.000484455	0.000481746	0.000479022	0.000476297	0.000473573	0.000470848	0.00046814	0.000465415	1
mlthf[c] + dump[c] <=> dhf[c] + dtmp[c]	0.000183955	0.000182986	0.000182016	0.000181053	0.000180084	0.000179114	0.000178145	0.000177176	0.000176213	0.000175249	0.000174274	0.000173305	0.000172336	0.000171372	0.000170403	0.000169434	0.000168465	0.000167495	0.000166532	0.000165563	1
h[c] + 10fthf[c] <=> h2o[c] + methf[c]	-0.0206649	-0.0205561	-0.0204472	-0.0203389	-0.0202301	-0.0201212	-0.0200123	-0.0199034	-0.0197952	-0.019687	-0.0195774	-0.0194686	-0.0193597	-0.0192515	-0.0191426	-0.0190337	-0.0189248	-0.0188159	-0.0187077	-0.0185988	1
nadph[c] + methf[c] <=> nadp[c] + mlthf[c]	-0.0206649	-0.0205561	-0.0204472	-0.0203389	-0.0202301	-0.0201212	-0.0200123	-0.0199034	-0.0197952	-0.019687	-0.0195774	-0.0194686	-0.0193597	-0.0192515	-0.0191426	-0.0190337	-0.0189248	-0.0188159	-0.0187077	-0.0185988	1
mettrna[c] + 10fthf[c] -> thf[c] + fmettrna[c] + h[c]	0	0	0	0	0	0	0	0	0	0	0	0	0	0	0	0	0	0	0	0	0
5aop[c] <=> glu1sa[c]	0	0	0	0	0	0	0	0	0	0	0	0	0	0	0	0	0	0	0	0	0
h[c] + nadph[c] + glutrna[c] <=> nadp[c] + trnaglu[c] + glu1sa[c]	0	0	0	0	0	0	0	0	0	0	0	0	0	0	0	0	0	0	0	0	0
atp[c] + glu-L[c] + trnaglu[c] + h[c] -> amp[c] + ppi[c] + glutrna[c]	0	0	0	0	0	0	0	0	0	0	0	0	0	0	0	0	0	0	0	0	0
2 5aop[c] -> 2 h2o[c] + h[c] + ppbng[c]	0	0	0	0	0	0	0	0	0	0	0	0	0	0	0	0	0	0	0	0	0
4 h[c] + uppg3[c] -> 4 co2[c] + cpppg3[c]	0	0	0	0	0	0	0	0	0	0	0	0	0	0	0	0	0	0	0	0	0
adcobhex[c] + appl[c] <=> h2o[c] + adocbi[c]	0	0	0	0	0	0	0	0	0	0	0	0	0	0	0	0	0	0	0	0	0
atp[c] + cbi[c] -> adocbi[c] + pppi[c]	0	0	0	0	0	0	0	0	0	0	0	0	0	0	0	0	0	0	0	0	0
2 atp[c] + 2 h2o[c] + 2 gln-L[c] + cobya[c] -> 2 h[c] + 2 adp[c] + 2 pi[c] + 2 glu-L[c] + co2dam[c]	0	0	0	0	0	0	0	0	0	0	0	0	0	0	0	0	0	0	0	0	0
fmnh2[c] + 2 co2dam[c] -> fmn[c] + 2 co1dam[c] + 2 h[c]	0	0	0	0	0	0	0	0	0	0	0	0	0	0	0	0	0	0	0	0	0
4 h2o[c] + 4 atp[c] + 4 gln-L[c] + adcobdam[c] -> 4 h[c] + 4 glu-L[c] + 4 adp[c] + 4 pi[c] + adcobhex[c]	0	0	0	0	0	0	0	0	0	0	0	0	0	0	0	0	0	0	0	0	0
atp[c] + adcobhex[c] + appl[c] -> h[c] + adp[c] + pi[c] + adocbi[c]	0	0	0	0	0	0	0	0	0	0	0	0	0	0	0	0	0	0	0	0	0
hmbil[c] <=> h2o[c] + uppg3[c]	0	0	0	0	0	0	0	0	0	0	0	0	0	0	0	0	0	0	0	0	0
nad[c] + pre2[c] <=> h[c] + nadh[c] + scl[c]	0	0	0	0	0	0	0	0	0	0	0	0	0	0	0	0	0	0	0	0	0
h[c] + amet[c] + pre2[c] <=> pre3a[c] + ahcys[c]	0	0	0	0	0	0	0	0	0	0	0	0	0	0	0	0	0	0	0	0	0
pre6b[c] + 2 amet[c] <=> 2 h[c] + co2[c] + 2 ahcys[c] + pre8[c]	0	0	0	0	0	0	0	0	0	0	0	0	0	0	0	0	0	0	0	0	0
nadp[c] + pre6b[c] <=> h[c] + nadph[c] + pre6a[c]	0	0	0	0	0	0	0	0	0	0	0	0	0	0	0	0	0	0	0	0	0
h[c] + pre8[c] <=> hgbyr[c]	0	0	0	0	0	0	0	0	0	0	0	0	0	0	0	0	0	0	0	0	0
amet[c] + pre3b[c] -> 2 h[c] + ahcys[c] + pre4[c]	0	0	0	0	0	0	0	0	0	0	0	0	0	0	0	0	0	0	0	0	0
amet[c] + pre4[c] -> h[c] + ahcys[c] + pre5[c]	0	0	0	0	0	0	0	0	0	0	0	0	0	0	0	0	0	0	0	0	0
h2o[c] + amet[c] + pre5[c] <=> 2 h[c] + ac[c] + pre6a[c] + ahcys[c]	0	0	0	0	0	0	0	0	0	0	0	0	0	0	0	0	0	0	0	0	0
atp[c] + co1dam[c] <=> pppi[c] + adcobdam[c]	0	0	0	0	0	0	0	0	0	0	0	0	0	0	0	0	0	0	0	0	0
agdpcbi[c] + rdmbzi[c] <=> gmp[c] + adocbl[c]	0	0	0	0	0	0	0	0	0	0	0	0	0	0	0	0	0	0	0	0	0
amet[c] + copre2[c] <=> h[c] + ahcys[c] + copre3[c]	0	0	0	0	0	0	0	0	0	0	0	0	0	0	0	0	0	0	0	0	0
amet[c] + copre3[c] <=> h[c] + ahcys[c] + copre4[c]	0	0	0	0	0	0	0	0	0	0	0	0	0	0	0	0	0	0	0	0	0
amet[c] + copre4[c] <=> ahcys[c] + copre5[c]	0	0	0	0	0	0	0	0	0	0	0	0	0	0	0	0	0	0	0	0	0
copre5[c] + h2o[c] -> copre5b[c] + acald[c] + h[c]	0	0	0	0	0	0	0	0	0	0	0	0	0	0	0	0	0	0	0	0	0
h[c] + nadph[c] + copre6[c] <=> nadp[c] + codhpre6[c]	0	0	0	0	0	0	0	0	0	0	0	0	0	0	0	0	0	0	0	0	0
copre8[c] <=> cobya[c]	0	0	0	0	0	0	0	0	0	0	0	0	0	0	0	0	0	0	0	0	0
h[c] + thrp[c] -> co2[c] + applp[c]	0	0	0	0	0	0	0	0	0	0	0	0	0	0	0	0	0	0	0	0	0
amet[c] + codhpre6[c] <=> h[c] + coprin[c] + ahcys[c]	0	0	0	0	0	0	0	0	0	0	0	0	0	0	0	0	0	0	0	0	0
amet[c] + coprin[c] <=> co2[c] + ahcys[c] + copre8[c]	0	0	0	0	0	0	0	0	0	0	0	0	0	0	0	0	0	0	0	0	0
2 atp[c] + h2o[c] + 2 gln-L[c] + hgbyr[c] <=> 2 adp[c] + 2 glu-L[c] + ppi[c] + hgbam[c]	0	0	0	0	0	0	0	0	0	0	0	0	0	0	0	0	0	0	0	0	0
nadh[c] + o2[c] + pre3a[c] + h[c] <=> pre3b[c] + nad[c] + h2o[c]	0	0	0	0	0	0	0	0	0	0	0	0	0	0	0	0	0	0	0	0	0
adocbip[c] + gtp[c] + h[c] <=> agdpcbi[c] + ppi[c]	0	0	0	0	0	0	0	0	0	0	0	0	0	0	0	0	0	0	0	0	0
adocbi[c] + atp[c] -> adocbip[c] + adp[c] + h[c]	0	0	0	0	0	0	0	0	0	0	0	0	0	0	0	0	0	0	0	0	0
h2o[c] + 4 ppbng[c] -> 4 nh4[c] + hmbil[c]	0	0	0	0	0	0	0	0	0	0	0	0	0	0	0	0	0	0	0	0	0
hmbil[c] -> uppg1[c] + h2o[c]	0	0	0	0	0	0	0	0	0	0	0	0	0	0	0	0	0	0	0	0	0
uppg1[c] + 4 h[c] -> 4 co2[c] + cpppg1[c]	0	0	0	0	0	0	0	0	0	0	0	0	0	0	0	0	0	0	0	0	0
h2o[c] + pheme[c] + frdp[c] <=> ppi[c] + hemeO[c]	0	0	0	0	0	0	0	0	0	0	0	0	0	0	0	0	0	0	0	0	0
hemeO[c] + h2o[c] -> hemeA[c] + 4 h[c]	0	0	0	0	0	0	0	0	0	0	0	0	0	0	0	0	0	0	0	0	0
atp[c] + adcobhex[c] + applp[c] -> 2 h[c] + adp[c] + pi[c] + adocbip[c]	0	0	0	0	0	0	0	0	0	0	0	0	0	0	0	0	0	0	0	0	0
dmbzid[c] + nicrnt[c] -> h[c] + nac[c] + 5prdmbz[c]	0	0	0	0	0	0	0	0	0	0	0	0	0	0	0	0	0	0	0	0	0
cpppg3[c] + 2 amet[c] -> pppg9[c] + 2 co2[c] + 2 met-L[c] + 2 dad-5[c]	0	0	0	0	0	0	0	0	0	0	0	0	0	0	0	0	0	0	0	0	0
atp[c] + cbl1[c] <=> pppi[c] + adocbl[c]	0	0	0	0	0	0	0	0	0	0	0	0	0	0	0	0	0	0	0	0	0
3ophb[c] + h[c] -> 2oph[c] + co2[c]	0	0	0	0	0	0	0	0	0	0	0	0	0	0	0	0	0	0	0	0	0
o2[c] + h[c] + nadph[c] + 2oph[c] -> nadp[c] + h2o[c] + 2ohph[c]	0	0	0	0	0	0	0	0	0	0	0	0	0	0	0	0	0	0	0	0	0
ichor[c] + akg[c] + h[c] -> succyca[c] + co2[c]	0.00017101	0.000170109	0.000169208	0.000168312	0.000167411	0.00016651	0.000165609	0.000164708	0.000163812	0.000162917	0.00016201	0.000161109	0.000160208	0.000159313	0.000158412	0.000157511	0.00015661	0.000155709	0.000154813	0.000153912	1
succyca[c] -> pyr[c] + 2shchc[c]	0.00017101	0.000170109	0.000169208	0.000168312	0.000167411	0.00016651	0.000165609	0.000164708	0.000163812	0.000162917	0.00016201	0.000161109	0.000160208	0.000159313	0.000158412	0.000157511	0.00015661	0.000155709	0.000154813	0.000153912	1
2shchc[c] -> h2o[c] + sucbz[c]	0.00017101	0.000170109	0.000169208	0.000168312	0.000167411	0.00016651	0.000165609	0.000164708	0.000163812	0.000162917	0.00016201	0.000161109	0.000160208	0.000159313	0.000158412	0.000157511	0.00015661	0.000155709	0.000154813	0.000153912	1
sucbz[c] + atp[c] + coa[c] -> sbzcoa[c] + adp[c] + pi[c]	0.00017101	0.000170109	0.000169208	0.000168312	0.000167411	0.00016651	0.000165609	0.000164708	0.000163812	0.000162917	0.00016201	0.000161109	0.000160208	0.000159313	0.000158412	0.000157511	0.00015661	0.000155709	0.000154813	0.000153912	1
sbzcoa[c] + h[c] -> dinacoa[c] + h2o[c]	0.00017101	0.000170109	0.000169208	0.000168312	0.000167411	0.00016651	0.000165609	0.000164708	0.000163812	0.000162917	0.00016201	0.000161109	0.000160208	0.000159313	0.000158412	0.000157511	0.00015661	0.000155709	0.000154813	0.000153912	1
dinacoa[c] + h2o[c] -> dhna[c] + coa[c] + h[c]	0.00017101	0.000170109	0.000169208	0.000168312	0.000167411	0.00016651	0.000165609	0.000164708	0.000163812	0.000162917	0.00016201	0.000161109	0.000160208	0.000159313	0.000158412	0.000157511	0.00015661	0.000155709	0.000154813	0.000153912	1
dhna[c] + octdp[c] -> 2dmmq8[c] + ppi[c] + co2[c] + h[c]	0.00017101	0.000170109	0.000169208	0.000168312	0.000167411	0.00016651	0.000165609	0.000164708	0.000163812	0.000162917	0.00016201	0.000161109	0.000160208	0.000159313	0.000158412	0.000157511	0.00015661	0.000155709	0.000154813	0.000153912	1
2dmmq8[c] + amet[c] -> mk[c] + ahcys[c] + h[c]	0.00017101	0.000170109	0.000169208	0.000168312	0.000167411	0.00016651	0.000165609	0.000164708	0.000163812	0.000162917	0.00016201	0.000161109	0.000160208	0.000159313	0.000158412	0.000157511	0.00015661	0.000155709	0.000154813	0.000153912	1
amet[c] + delle[c] -> h[c] + ahcys[c] + VitaminK1[c]	0	0	0	0	0	0	0	0	0	0	0	0	0	0	0	0	0	0	0	0	0
amet[c] + 2dmmql8[c] -> h[c] + ahcys[c] + mql8[c]	0	0	0	0	0	0	0	0	0	0	0	0	0	0	0	0	0	0	0	0	0
2 amet[c] + uppg3[c] <=> 2 h[c] + 2 ahcys[c] + pre2[c]	0	0	0	0	0	0	0	0	0	0	0	0	0	0	0	0	0	0	0	0	0
3 o2[c] + 2 pppg9[c] <=> 6 h2o[c] + 2 ppp9[c]	0	0	0	0	0	0	0	0	0	0	0	0	0	0	0	0	0	0	0	0	0
2 amet[c] + c80acp[c] + 2 suldo[c] <=> 2 met-L[c] + 2 dad-5[c] + lipacp[c]	0	0	0	0	0	0	0	0	0	0	0	0	0	0	0	0	0	0	0	0	0
lipacp[c] + apoprotein[c] <=> prlysine[c] + acp[c] + h[c]	0	0	0	0	0	0	0	0	0	0	0	0	0	0	0	0	0	0	0	0	0
h2o[c] + amp[c] -> h[c] + pi[c] + adn[c]	0	0	0	0	0	0	0	0	0	0	0	0	0	0	0	0	0	0	0	0	0
h2o[c] + ins[c] -> rib-D[c] + hxan[c]	0	0	0	0	0	0	0	0	0	0	0	0	0	0	0	0	0	0	0	0	0
atp[c] + amp[c] <=> 2 adp[c]	343.136	342.87	342.604	342.34	342.075	341.809	341.543	341.277	341.013	340.749	340.482	340.216	339.951	339.686	339.421	339.155	338.889	338.624	338.36	338.094	1
dcamp[c] <=> fum[c] + amp[c]	0.00660159	0.00656681	0.00653203	0.00649745	0.00646267	0.00642789	0.00639311	0.00635833	0.00632375	0.00628917	0.00625418	0.0062194	0.00618462	0.00615004	0.00611526	0.00608048	0.0060457	0.00601092	0.00597634	0.00594156	1
h2o[c] + imp[c] <=> fprica[c]	-0.0118995	-0.0118368	-0.0117741	-0.0117118	-0.0116491	-0.0115864	-0.0115237	-0.011461	-0.0113987	-0.0113363	-0.0112733	-0.0112106	-0.0111479	-0.0110856	-0.0110229	-0.0109602	-0.0108975	-0.0108348	-0.0107725	-0.0107098	1
gtp[c] + asp-L[c] + imp[c] <=> 2 h[c] + pi[c] + gdp[c] + dcamp[c]	0.00660159	0.00656681	0.00653203	0.00649745	0.00646267	0.00642789	0.00639311	0.00635833	0.00632375	0.00628917	0.00625418	0.0062194	0.00618462	0.00615004	0.00611526	0.00608048	0.0060457	0.00601092	0.00597634	0.00594156	1
gar[c] + 10fthf[c] <=> h[c] + thf[c] + fgam[c]	0.00876545	0.00871926	0.00867308	0.00862717	0.00858099	0.00853481	0.00848862	0.00844244	0.00839653	0.00835062	0.00830416	0.00825798	0.0082118	0.00816589	0.00811971	0.00807352	0.00802734	0.00798116	0.00793525	0.00788906	1
atp[c] + fpram[c] -> h[c] + adp[c] + pi[c] + air[c]	0.00876545	0.00871926	0.00867308	0.00862717	0.00858099	0.00853481	0.00848862	0.00844244	0.00839653	0.00835062	0.00830416	0.00825798	0.0082118	0.00816589	0.00811971	0.00807352	0.00802734	0.00798116	0.00793525	0.00788906	1
nad[c] + h2o[c] + imp[c] -> nadh[c] + h[c] + xmp[c]	0.0052979	0.00526999	0.00524207	0.00521432	0.00518641	0.0051585	0.00513058	0.00510267	0.00507492	0.00504717	0.0050191	0.00499118	0.00496327	0.00493552	0.00490761	0.0048797	0.00485178	0.00482387	0.00479612	0.00476821	1
nh4[c] + atp[c] + xmp[c] -> h[c] + amp[c] + ppi[c] + gmp[c]	0.0052979	0.00526999	0.00524207	0.00521432	0.00518641	0.0051585	0.00513058	0.00510267	0.00507492	0.00504717	0.0050191	0.00499118	0.00496327	0.00493552	0.00490761	0.0048797	0.00485178	0.00482387	0.00479612	0.00476821	1
prpp[c] + hxan[c] <=> ppi[c] + imp[c]	2.31149e-26	1.73105e-25	4.02712e-25	2.05337e-25	1.69124e-25	1.44939e-25	2.01356e-25	1.40937e-25	4.02798e-26	1.61034e-25	1.2482e-25	2.41615e-25	1.69081e-25	8.25715e-26	1.49005e-25	1.12749e-25	6.64339e-26	2.65778e-25	4.22917e-26	1.04702e-25	0
r1p[c] + hxan[c] <=> pi[c] + ins[c] + h[c]	0	0	0	0	0	0	0	0	0	0	0	0	0	0	0	0	0	0	0	0	0
pi[c] + xtsn[c] + h[c] <=> r1p[c] + xan[c]	2.32186e-26	1.73212e-25	4.0284e-25	2.05449e-25	1.69214e-25	1.45004e-25	2.0142e-25	1.40959e-25	4.03287e-26	1.61187e-25	1.24856e-25	2.41653e-25	1.69182e-25	8.25923e-26	1.49018e-25	1.12831e-25	6.64896e-26	2.65831e-25	4.22796e-26	1.04772e-25	0
pi[c] + adn[c] + h[c] <=> ade[c] + r1p[c]	0.000183955	0.000182986	0.000182016	0.000181053	0.000180084	0.000179114	0.000178145	0.000177176	0.000176213	0.000175249	0.000174274	0.000173305	0.000172336	0.000171372	0.000170403	0.000169434	0.000168465	0.000167495	0.000166532	0.000165563	1
h2o[c] + h[c] + ade[c] -> nh4[c] + hxan[c]	0	0	0	0	0	0	0	0	0	0	0	0	0	0	0	0	0	0	0	0	0
ade[c] + prpp[c] -> amp[c] + ppi[c]	0	0	0	0	0	0	0	0	0	0	0	0	0	0	0	0	0	0	0	0	0
pi[c] + dad-2[c] + h[c] <=> ade[c] + 2dr1p[c]	-0.000183955	-0.000182986	-0.000182016	-0.000181053	-0.000180084	-0.000179114	-0.000178145	-0.000177176	-0.000176213	-0.000175249	-0.000174274	-0.000173305	-0.000172336	-0.000171372	-0.000170403	-0.000169434	-0.000168465	-0.000167495	-0.000166532	-0.000165563	1
pi[c] + din[c] + h[c] <=> 2dr1p[c] + hxan[c]	0	0	0	0	0	0	0	0	0	0	0	0	0	0	0	0	0	0	0	0	0
h2o[c] + itp[c] -> ppi[c] + imp[c]	0	0	0	0	0	0	0	0	0	0	0	0	0	0	0	0	0	0	0	0	0
prpp[c] + xan[c] -> ppi[c] + xmp[c]	0	0	0	0	0	0	0	0	0	0	0	0	0	0	0	0	0	0	0	0	0
prpp[c] + gua[c] <=> ppi[c] + gmp[c]	0.00036791	0.000365971	0.000364033	0.000362106	0.000360167	0.000358229	0.000356291	0.000354352	0.000352425	0.000350498	0.000348548	0.00034661	0.000344672	0.000342745	0.000340806	0.000338868	0.000336929	0.000334991	0.000333064	0.000331125	1
r1p[c] + gua[c] <=> pi[c] + gsn[c] + h[c]	0	0	0	0	0	0	0	0	0	0	0	0	0	0	0	0	0	0	0	0	0
pi[c] + dgsn[c] + h[c] <=> 2dr1p[c] + gua[c]	0.00036791	0.000365971	0.000364033	0.000362106	0.000360167	0.000358229	0.000356291	0.000354352	0.000352425	0.000350498	0.000348548	0.00034661	0.000344672	0.000342745	0.000340806	0.000338868	0.000336929	0.000334991	0.000333064	0.000331125	1
h2o[c] + gtp[c] -> ppi[c] + gmp[c]	0	0	0	0	0	0	0	0	0	0	0	0	0	0	0	0	0	0	0	0	0
atp[c] + gdp[c] <=> adp[c] + gtp[c]	-0.82076	-0.806457	-0.792154	-0.777934	-0.763631	-0.749328	-0.735025	-0.720722	-0.706502	-0.692283	-0.677896	-0.663593	-0.649289	-0.63507	-0.620767	-0.606463	-0.59216	-0.577857	-0.563638	-0.549334	1
gdp[c] + pep[c] -> gtp[c] + pyr[c]	0.832207	0.817843	0.80348	0.7892	0.774837	0.760473	0.74611	0.731746	0.717467	0.703187	0.68874	0.674376	0.660013	0.645733	0.63137	0.617006	0.602643	0.588279	0.574	0.559636	1
h2o[c] + dgtp[c] -> ppi[c] + dgmp[c]	0	0	0	0	0	0	0	0	0	0	0	0	0	0	0	0	0	0	0	0	0
h2o[c] + utp[c] -> ppi[c] + ump[c]	0	0	0	0	0	0	0	0	0	0	0	0	0	0	0	0	0	0	0	0	0
nad[c] + h2o[c] + hxan[c] <=> h[c] + nadh[c] + xan[c]	-2.31593e-26	-1.73054e-25	-4.02767e-25	-2.05357e-25	-1.69123e-25	-1.44938e-25	-2.01341e-25	-1.40943e-25	-4.02938e-26	-1.61004e-25	-1.24812e-25	-2.41613e-25	-1.69037e-25	-8.25531e-26	-1.49019e-25	-1.1272e-25	-6.64014e-26	-2.65777e-25	-4.22593e-26	-1.04687e-25	0
atp[c] -> ppi[c] + camp[c]	0	0	0	0	0	0	0	0	0	0	0	0	0	0	0	0	0	0	0	0	0
atp[c] + h2o[c] + gln-L[c] + xmp[c] -> h[c] + glu-L[c] + ppi[c] + amp[c] + gmp[c]	0	0	0	0	0	0	0	0	0	0	0	0	0	0	0	0	0	0	0	0	0
h[c] + h2o[c] + adn[c] -> nh4[c] + ins[c]	0	0	0	0	0	0	0	0	0	0	0	0	0	0	0	0	0	0	0	0	0
atp[c] + h2o[c] -> h[c] + adp[c] + pi[c]	0	0	0	0	0	0	0	0	0	0	0	0	0	0	0	0	0	0	0	0	0
atp[c] + adn[c] <=> adp[c] + amp[c]	-1.2945e-05	-1.28768e-05	-1.28086e-05	-1.27408e-05	-1.26726e-05	-1.26044e-05	-1.25362e-05	-1.24679e-05	-1.24001e-05	-1.23323e-05	-1.22637e-05	-1.21955e-05	-1.21273e-05	-1.20595e-05	-1.19913e-05	-1.19231e-05	-1.18549e-05	-1.17867e-05	-1.17189e-05	-1.16507e-05	1
h2o[c] + imp[c] -> h[c] + pi[c] + ins[c]	0	0	0	0	0	0	0	0	0	0	0	0	0	0	0	0	0	0	0	0	0
h2o[c] + gmp[c] -> h[c] + pi[c] + gsn[c]	0	0	0	0	0	0	0	0	0	0	0	0	0	0	0	0	0	0	0	0	0
h2o[c] + adn[c] -> rib-D[c] + ade[c]	0	0	0	0	0	0	0	0	0	0	0	0	0	0	0	0	0	0	0	0	0
atp[c] + damp[c] <=> adp[c] + dadp[c]	0.000183955	0.000182986	0.000182016	0.000181053	0.000180084	0.000179114	0.000178145	0.000177176	0.000176213	0.000175249	0.000174274	0.000173305	0.000172336	0.000171372	0.000170403	0.000169434	0.000168465	0.000167495	0.000166532	0.000165563	1
h2o[c] + gsn[c] -> rib-D[c] + gua[c]	0	0	0	0	0	0	0	0	0	0	0	0	0	0	0	0	0	0	0	0	0
h2o[c] + dgmp[c] -> h[c] + pi[c] + dgsn[c]	0	0	0	0	0	0	0	0	0	0	0	0	0	0	0	0	0	0	0	0	0
h2o[c] + damp[c] <=> h[c] + pi[c] + dad-2[c]	-0.000183955	-0.000182986	-0.000182016	-0.000181053	-0.000180084	-0.000179114	-0.000178145	-0.000177176	-0.000176213	-0.000175249	-0.000174274	-0.000173305	-0.000172336	-0.000171372	-0.000170403	-0.000169434	-0.000168465	-0.000167495	-0.000166532	-0.000165563	1
h2o[c] + xtsn[c] -> rib-D[c] + xan[c]	0	0	0	0	0	0	0	0	0	0	0	0	0	0	0	0	0	0	0	0	0
h[c] + h2o[c] + dad-2[c] -> nh4[c] + din[c]	0	0	0	0	0	0	0	0	0	0	0	0	0	0	0	0	0	0	0	0	0
h2o[c] + xmp[c] -> h[c] + pi[c] + xtsn[c]	0	0	0	0	0	0	0	0	0	0	0	0	0	0	0	0	0	0	0	0	0
r1p[c] <=> r5p[c]	0.000183955	0.000182986	0.000182016	0.000181053	0.000180084	0.000179114	0.000178145	0.000177176	0.000176213	0.000175249	0.000174274	0.000173305	0.000172336	0.000171372	0.000170403	0.000169434	0.000168465	0.000167495	0.000166532	0.000165563	1
atp[c] + r5p[c] <=> amp[c] + prpp[c]	0.0334011	0.0332251	0.0330491	0.0328742	0.0326982	0.0325222	0.0323462	0.0321703	0.0319953	0.0318204	0.0316433	0.0314674	0.0312914	0.0311164	0.0309405	0.0307645	0.0305885	0.0304125	0.0302376	0.0300616	1
h2o[c] + adprib[c] -> amp[c] + r5p[c]	0	0	0	0	0	0	0	0	0	0	0	0	0	0	0	0	0	0	0	0	0
h2o[c] + dgtp[c] -> h[c] + dgsn[c] + pppi[c]	0.00036791	0.000365971	0.000364033	0.000362106	0.000360167	0.000358229	0.000356291	0.000354352	0.000352425	0.000350498	0.000348548	0.00034661	0.000344672	0.000342745	0.000340806	0.000338868	0.000336929	0.000334991	0.000333064	0.000331125	1
nad[c] + h2o[c] + xan[c] <=> h[c] + nadh[c] + urate[c]	0	0	0	0	0	0	0	0	0	0	0	0	0	0	0	0	0	0	0	0	0
h2o[c] + 23camp[c] <=> 3amp[c]	0	0	0	0	0	0	0	0	0	0	0	0	0	0	0	0	0	0	0	0	0
gly[c] + atp[c] + pram[c] <=> h[c] + adp[c] + pi[c] + gar[c]	0.00876545	0.00871926	0.00867308	0.00862717	0.00858099	0.00853481	0.00848862	0.00844244	0.00839653	0.00835062	0.00830416	0.00825798	0.0082118	0.00816589	0.00811971	0.00807352	0.00802734	0.00798116	0.00793525	0.00788906	1
co2[c] + air[c] -> h[c] + 5aizc[c]	0.00876545	0.00871926	0.00867308	0.00862717	0.00858099	0.00853481	0.00848862	0.00844244	0.00839653	0.00835062	0.00830416	0.00825798	0.0082118	0.00816589	0.00811971	0.00807352	0.00802734	0.00798116	0.00793525	0.00788906	1
25aics[c] <=> fum[c] + aicar[c]	0.00876545	0.00871926	0.00867308	0.00862717	0.00858099	0.00853481	0.00848862	0.00844244	0.00839653	0.00835062	0.00830416	0.00825798	0.0082118	0.00816589	0.00811971	0.00807352	0.00802734	0.00798116	0.00793525	0.00788906	1
h2o[c] + 23cgmp[c] <=> 3gmp[c]	0	0	0	0	0	0	0	0	0	0	0	0	0	0	0	0	0	0	0	0	0
hdoxat[c] + h2o[c] -> houdicbte[c] + h[c]	0	0	0	0	0	0	0	0	0	0	0	0	0	0	0	0	0	0	0	0	0
h[c] + houdicbte[c] -> co2[c] + alltn[c]	0	0	0	0	0	0	0	0	0	0	0	0	0	0	0	0	0	0	0	0	0
h[c] + houdicbte[c] -> co2[c] + altion[c]	0	0	0	0	0	0	0	0	0	0	0	0	0	0	0	0	0	0	0	0	0
h2o[c] + gar[c] + methf[c] -> 2 h[c] + thf[c] + fgam[c]	0	0	0	0	0	0	0	0	0	0	0	0	0	0	0	0	0	0	0	0	0
h2o[c] + gln-L[c] + prpp[c] -> ppi[c] + glu-L[c] + pram[c]	0.00876545	0.00871926	0.00867308	0.00862717	0.00858099	0.00853481	0.00848862	0.00844244	0.00839653	0.00835062	0.00830416	0.00825798	0.0082118	0.00816589	0.00811971	0.00807352	0.00802734	0.00798116	0.00793525	0.00788906	1
h2o[c] + atp[c] + gln-L[c] + fgam[c] -> h[c] + glu-L[c] + adp[c] + pi[c] + fpram[c]	0.00876545	0.00871926	0.00867308	0.00862717	0.00858099	0.00853481	0.00848862	0.00844244	0.00839653	0.00835062	0.00830416	0.00825798	0.0082118	0.00816589	0.00811971	0.00807352	0.00802734	0.00798116	0.00793525	0.00788906	1
ppi[c] + aicar[c] <=> prpp[c] + amimc[c]	0	0	0	0	0	0	0	0	0	0	0	0	0	0	0	0	0	0	0	0	0
atp[c] + dadp[c] -> adp[c] + datp[c]	0.000183955	0.000182986	0.000182016	0.000181053	0.000180084	0.000179114	0.000178145	0.000177176	0.000176213	0.000175249	0.000174274	0.000173305	0.000172336	0.000171372	0.000170403	0.000169434	0.000168465	0.000167495	0.000166532	0.000165563	1
h2o[c] + xtp[c] -> ppi[c] + xmp[c]	0	0	0	0	0	0	0	0	0	0	0	0	0	0	0	0	0	0	0	0	0
atp[c] + dgdp[c] -> adp[c] + dgtp[c]	0.000820984	0.000816658	0.000812333	0.000808032	0.000803707	0.000799381	0.000795056	0.00079073	0.00078643	0.00078213	0.000777779	0.000773454	0.000769128	0.000764828	0.000760503	0.000756177	0.000751852	0.000747526	0.000743226	0.0007389	1
atp[c] + gtp[c] -> amp[c] + gdptp[c]	0	0	0	0	0	0	0	0	0	0	0	0	0	0	0	0	0	0	0	0	0
gdptp[c] + h2o[c] -> gdpdp[c] + pi[c] + h[c]	0	0	0	0	0	0	0	0	0	0	0	0	0	0	0	0	0	0	0	0	0
atp[c] + didp[c] -> adp[c] + ditp[c]	0	0	0	0	0	0	0	0	0	0	0	0	0	0	0	0	0	0	0	0	0
h2o[c] + ditp[c] -> ppi[c] + dimp[c]	0	0	0	0	0	0	0	0	0	0	0	0	0	0	0	0	0	0	0	0	0
gdp[c] + trdrd[c] -> dgdp[c] + trdox[c] + h2o[c]	0.000820984	0.000816658	0.000812333	0.000808032	0.000803707	0.000799381	0.000795056	0.00079073	0.00078643	0.00078213	0.000777779	0.000773454	0.000769128	0.000764828	0.000760503	0.000756177	0.000751852	0.000747526	0.000743226	0.0007389	1
atp[c] + 5aizc[c] + asp-L[c] <=> adp[c] + 25aics[c] + pi[c] + 2 h[c]	0.00876545	0.00871926	0.00867308	0.00862717	0.00858099	0.00853481	0.00848862	0.00844244	0.00839653	0.00835062	0.00830416	0.00825798	0.0082118	0.00816589	0.00811971	0.00807352	0.00802734	0.00798116	0.00793525	0.00788906	1
10fthf[c] + aicar[c] <=> thf[c] + fprica[c]	0.0118995	0.0118368	0.0117741	0.0117118	0.0116491	0.0115864	0.0115237	0.011461	0.0113987	0.0113363	0.0112733	0.0112106	0.0111479	0.0110856	0.0110229	0.0109602	0.0108975	0.0108348	0.0107725	0.0107098	1
h2o[c] + ump[c] -> h[c] + pi[c] + uri[c]	0	0	0	0	0	0	0	0	0	0	0	0	0	0	0	0	0	0	0	0	0
atp[c] + uri[c] -> adp[c] + ump[c]	0	0	0	0	0	0	0	0	0	0	0	0	0	0	0	0	0	0	0	0	0
atp[c] + duri[c] <=> adp[c] + dump[c]	0.000183955	0.000182986	0.000182016	0.000181053	0.000180084	0.000179114	0.000178145	0.000177176	0.000176213	0.000175249	0.000174274	0.000173305	0.000172336	0.000171372	0.000170403	0.000169434	0.000168465	0.000167495	0.000166532	0.000165563	1
asp-L[c] + cbp[c] -> 2 h[c] + pi[c] + cbasp[c]	0.0184977	0.0184002	0.0183028	0.0182059	0.0181084	0.018011	0.0179135	0.017816	0.0177192	0.0176223	0.0175242	0.0174268	0.0173293	0.0172324	0.017135	0.0170375	0.0169401	0.0168426	0.0167457	0.0166483	1
prpp[c] + ura[c] <=> ppi[c] + ump[c]	-0.000183955	-0.000182986	-0.000182016	-0.000181053	-0.000180084	-0.000179114	-0.000178145	-0.000177176	-0.000176213	-0.000175249	-0.000174274	-0.000173305	-0.000172336	-0.000171372	-0.000170403	-0.000169434	-0.000168465	-0.000167495	-0.000166532	-0.000165563	1
atp[c] + ump[c] <=> adp[c] + udp[c]	0.0183137	0.0182172	0.0181207	0.0180248	0.0179283	0.0178318	0.0177354	0.0176389	0.0175429	0.017447	0.01735	0.0172535	0.017157	0.0170611	0.0169646	0.0168681	0.0167716	0.0166751	0.0165792	0.0164827	1
h2o[c] + h[c] + cytidine[c] -> nh4[c] + uri[c]	0	0	0	0	0	0	0	0	0	0	0	0	0	0	0	0	0	0	0	0	0
h[c] + orot5p[c] -> co2[c] + ump[c]	0.0184977	0.0184002	0.0183028	0.0182059	0.0181084	0.018011	0.0179135	0.017816	0.0177192	0.0176223	0.0175242	0.0174268	0.0173293	0.0172324	0.017135	0.0170375	0.0169401	0.0168426	0.0167457	0.0166483	1
uri[c] + gtp[c] -> ump[c] + gdp[c]	0	0	0	0	0	0	0	0	0	0	0	0	0	0	0	0	0	0	0	0	0
h2o[c] + UppppU[c] -> ump[c] + utp[c]	0	0	0	0	0	0	0	0	0	0	0	0	0	0	0	0	0	0	0	0	0
r5p[c] + ura[c] <=> h2o[c] + psd5p[c]	0	0	0	0	0	0	0	0	0	0	0	0	0	0	0	0	0	0	0	0	0
prpp[c] + orot[c] <=> ppi[c] + orot5p[c]	0.0184977	0.0184002	0.0183028	0.0182059	0.0181084	0.018011	0.0179135	0.017816	0.0177192	0.0176223	0.0175242	0.0174268	0.0173293	0.0172324	0.017135	0.0170375	0.0169401	0.0168426	0.0167457	0.0166483	1
h2o[c] + 23cump[c] <=> 3ump[c]	0	0	0	0	0	0	0	0	0	0	0	0	0	0	0	0	0	0	0	0	0
h2o[c] + 23ccmp[c] <=> 3cmp[c]	0	0	0	0	0	0	0	0	0	0	0	0	0	0	0	0	0	0	0	0	0
h2o[c] + dttp[c] -> ppi[c] + dtmp[c]	0	0	0	0	0	0	0	0	0	0	0	0	0	0	0	0	0	0	0	0	0
h2o[c] + dctp[c] -> ppi[c] + dcmp[c]	0	0	0	0	0	0	0	0	0	0	0	0	0	0	0	0	0	0	0	0	0
h2o[c] + atp[c] -> ppi[c] + amp[c]	0	0	0	0	0	0	0	0	0	0	0	0	0	0	0	0	0	0	0	0	0
orot[c] + succ[c] <=> dhor-S[c] + fum[c]	-0.0184977	-0.0184002	-0.0183028	-0.0182059	-0.0181084	-0.018011	-0.0179135	-0.017816	-0.0177192	-0.0176223	-0.0175242	-0.0174268	-0.0173293	-0.0172324	-0.017135	-0.0170375	-0.0169401	-0.0168426	-0.0167457	-0.0166483	1
h2o[c] + dhor-S[c] <=> h[c] + cbasp[c]	-0.0184977	-0.0184002	-0.0183028	-0.0182059	-0.0181084	-0.018011	-0.0179135	-0.017816	-0.0177192	-0.0176223	-0.0175242	-0.0174268	-0.0173293	-0.0172324	-0.017135	-0.0170375	-0.0169401	-0.0168426	-0.0167457	-0.0166483	1
csn[c] + r1p[c] -> pi[c] + cytidine[c] + h[c]	0	0	0	0	0	0	0	0	0	0	0	0	0	0	0	0	0	0	0	0	0
pi[c] + duri[c] + h[c] <=> 2dr1p[c] + ura[c]	-0.000183955	-0.000182986	-0.000182016	-0.000181053	-0.000180084	-0.000179114	-0.000178145	-0.000177176	-0.000176213	-0.000175249	-0.000174274	-0.000173305	-0.000172336	-0.000171372	-0.000170403	-0.000169434	-0.000168465	-0.000167495	-0.000166532	-0.000165563	1
atp[c] + udp[c] -> adp[c] + utp[c]	0	0	0	0	0	0	0	0	0	0	0	0	0	0	0	0	0	0	0	0	0
nh4[c] + atp[c] + utp[c] -> 2 h[c] + adp[c] + pi[c] + ctp[c]	0.0033725	0.00335474	0.00333697	0.0033193	0.00330153	0.00328377	0.003266	0.00324823	0.00323056	0.0032129	0.00319503	0.00317726	0.00315949	0.00314182	0.00312406	0.00310629	0.00308852	0.00307075	0.00305309	0.00303532	1
h2o[c] + atp[c] + gln-L[c] + utp[c] -> 2 h[c] + glu-L[c] + adp[c] + pi[c] + ctp[c]	0	0	0	0	0	0	0	0	0	0	0	0	0	0	0	0	0	0	0	0	0
h2o[c] + h[c] + ctp[c] -> nh4[c] + utp[c]	0	0	0	0	0	0	0	0	0	0	0	0	0	0	0	0	0	0	0	0	0
atp[c] + cdp[c] -> adp[c] + ctp[c]	0.00492113	0.0048952	0.00486928	0.0048435	0.00481757	0.00479164	0.00476572	0.00473979	0.00471401	0.00468824	0.00466216	0.00463623	0.0046103	0.00458453	0.0045586	0.00453267	0.00450674	0.00448081	0.00445504	0.00442911	1
adp[c] + cdp[c] <=> atp[c] + cmp[c]	-0.00537421	-0.00534589	-0.00531758	-0.00528943	-0.00526111	-0.0052328	-0.00520448	-0.00517617	-0.00514802	-0.00511987	-0.00509139	-0.00506307	-0.00503476	-0.00500661	-0.00497829	-0.00494998	-0.00492166	-0.00489335	-0.0048652	-0.00483688	1
cdp[c] + trdrd[c] -> dcdp[c] + trdox[c] + h2o[c]	0.000453074	0.000450687	0.0004483	0.000445927	0.000443539	0.000441152	0.000438765	0.000436378	0.000434005	0.000431632	0.000429231	0.000426844	0.000424457	0.000422084	0.000419696	0.000417309	0.000414922	0.000412535	0.000410162	0.000407775	1
atp[c] + dcdp[c] -> adp[c] + dctp[c]	0.000453074	0.000450687	0.0004483	0.000445927	0.000443539	0.000441152	0.000438765	0.000436378	0.000434005	0.000431632	0.000429231	0.000426844	0.000424457	0.000422084	0.000419696	0.000417309	0.000414922	0.000412535	0.000410162	0.000407775	1
atp[c] + dcmp[c] <=> adp[c] + dcdp[c]	3.17442e-29	-1.58721e-29	0	0	0	0	-7.93606e-30	-1.58721e-29	3.17442e-29	0	-3.17442e-29	0	9.92007e-31	0	-7.93606e-30	3.17442e-29	0	-7.93606e-30	0	0	0
h2o[c] + h[c] + dcyt[c] -> nh4[c] + duri[c]	0	0	0	0	0	0	0	0	0	0	0	0	0	0	7.96221e-30	0	0	0	0	0	0
atp[c] + dump[c] <=> adp[c] + dudp[c]	0	0	0	0	0	0	0	0	0	0	0	0	0	0	0	0	0	0	0	0	0
atp[c] + dudp[c] -> adp[c] + dutp[c]	0	0	0	0	0	0	0	0	0	0	0	0	0	0	0	0	0	0	0	0	0
atp[c] + dtdp[c] -> adp[c] + dttp[c]	0.0058212	0.00752919	0.00923718	0.0109352	0.0126432	0.0143512	0.0160592	0.0177671	0.0194652	0.0211632	0.0228811	0.0245891	0.0262971	0.0279951	0.0297031	0.0314111	0.0331191	0.0348271	0.0365251	0.0382331	2
h2o[c] + h[c] + cmp[c] -> nh4[c] + ump[c]	0	0	0	0	0	0	0	0	0	0	0	0	0	0	0	0	0	0	0	0	0
h2o[c] + dutp[c] -> ppi[c] + dump[c]	0	0	0	0	0	0	0	0	0	0	0	0	0	0	0	0	0	0	0	0	0
h2o[c] + h[c] + dctp[c] -> nh4[c] + dutp[c]	-3.643e-27	-1.72947e-26	-3.98237e-26	-1.98448e-26	-1.92791e-26	-1.90011e-26	-2.59995e-26	-1.75247e-26	-4.52499e-27	-1.71988e-26	-1.75631e-26	-2.38137e-26	-2.54998e-26	-1.13508e-26	-1.63168e-26	-1.31915e-26	-8.53229e-27	-3.62191e-26	-7.51608e-27	-1.06078e-26	0
atp[c] + cytidine[c] -> cmp[c] + adp[c]	0.0183137	0.0182172	0.0181207	0.0180248	0.0179283	0.0178318	0.0177354	0.0176389	0.0175429	0.017447	0.01735	0.0172535	0.017157	0.0170611	0.0169646	0.0168681	0.0167716	0.0166751	0.0165792	0.0164827	1
cytidine[c] + h2o[c] + h[c] -> uri[c] + nh4[c]	0	0	0	0	0	0	0	0	0	0	0	0	0	0	0	0	0	0	0	0	0
h2o[c] + cmp[c] -> h[c] + pi[c] + cytidine[c]	0	0	0	0	0	0	0	0	0	0	0	0	0	0	0	0	0	0	0	0	0
cytidine[c] + utp[c] <=> udp[c] + cmp[c]	-0.0183137	-0.0182172	-0.0181207	-0.0180248	-0.0179283	-0.0178318	-0.0177354	-0.0176389	-0.0175429	-0.017447	-0.01735	-0.0172535	-0.017157	-0.0170611	-0.0169646	-0.0168681	-0.0167716	-0.0166751	-0.0165792	-0.0164827	1
cytidine[c] + gtp[c] -> cmp[c] + gdp[c]	0	0	0	0	0	0	0	0	0	0	0	0	0	0	0	0	0	0	0	0	0
uri[c] + itp[c] <=> ump[c] + idp[c]	-5.88324e-29	2.94162e-29	2.50038e-28	4.41243e-29	7.35405e-30	5.88324e-29	2.20622e-29	-1.02957e-28	5.88324e-29	0	-5.88324e-29	2.94162e-29	-8.27331e-29	-2.94162e-29	-7.35405e-29	0	-6.25095e-29	4.41243e-29	-8.82486e-29	-8.82486e-29	0
atp[c] + thymd[c] <=> adp[c] + dtmp[c]	0	0	0	0	0	0	0	0	0	0	0	0	0	0	0	0	0	0	0	0	0
h2o[c] + dtmp[c] -> h[c] + pi[c] + thymd[c]	0	0	0	0	0	0	0	0	0	0	0	0	0	0	0	0	0	0	0	0	0
h2o[c] + dcmp[c] -> h[c] + pi[c] + dcyt[c]	0	0	0	0	0	0	0	0	0	0	0	0	0	0	0	0	0	0	0	0	0
atp[c] + dtmp[c] <=> adp[c] + dtdp[c]	0.000183955	0.000182986	0.000182016	0.000181053	0.000180084	0.000179114	0.000178145	0.000177176	0.000176213	0.000175249	0.000174274	0.000173305	0.000172336	0.000171372	0.000170403	0.000169434	0.000168465	0.000167495	0.000166532	0.000165563	1
h2o[c] + dump[c] -> h[c] + pi[c] + duri[c]	0	0	0	0	0	0	0	0	0	0	0	0	0	0	0	0	0	0	0	0	0
atp[c] + idp[c] -> adp[c] + itp[c]	-5.88324e-29	2.94161e-29	2.50038e-28	4.41243e-29	7.35397e-30	5.88325e-29	2.20622e-29	-1.02957e-28	5.88325e-29	0	-5.88324e-29	2.94161e-29	-8.27331e-29	-2.94161e-29	-7.35405e-29	0	-6.25094e-29	4.41243e-29	-8.82486e-29	-8.82486e-29	0
atp[c] + gmp[c] <=> adp[c] + gdp[c]	0.00566581	0.00563596	0.00560611	0.00557643	0.00554658	0.00551673	0.00548688	0.00545702	0.00542735	0.00539767	0.00536764	0.00533779	0.00530794	0.00527827	0.00524841	0.00521856	0.00518871	0.00515886	0.00512918	0.00509933	1
nad[c] + dttp[c] <=> nadp[c] + dtdp[c]	0.00019724	0.000196201	0.000195162	0.000194129	0.00019309	0.000192051	0.000191011	0.000189972	0.000188939	0.000187906	0.000186861	0.000185821	0.000184782	0.000183749	0.00018271	0.000181671	0.000180632	0.000179592	0.000178559	0.00017752	1
5 h[c] + nadh[c] + q8[c] -> nad[c] + 4 h[e] + q8h2[c]	3.02383	2.96322	2.90261	2.84236	2.78175	2.72114	2.66053	2.59992	2.53966	2.47941	2.41844	2.35783	2.29722	2.23697	2.17636	2.11575	2.05514	1.99453	1.93427	1.87366	1
succ[c] + q8[c] <=> fum[c] + q8h2[c]	0.551041	0.538159	0.525277	0.51247	0.499588	0.486706	0.473824	0.460942	0.448135	0.435328	0.422371	0.409488	0.396606	0.3838	0.370917	0.358035	0.345153	0.332271	0.319464	0.306582	1
q8h2[c] + 2 ficytc[c] + 2 h[c] -> q8[c] + 2 focytc[c] + 4 h[e]	3.56837	3.49491	3.42146	3.34843	3.27497	3.20151	3.12806	3.0546	2.98157	2.90854	2.83465	2.7612	2.68774	2.61471	2.54125	2.46779	2.39434	2.32088	2.24785	2.17439	1
0.5 o2[c] + 4 h[c] + 2 focytc[c] -> h2o[c] + 2 h[e] + 2 ficytc[c]	3.56837	3.49491	3.42146	3.34843	3.27497	3.20151	3.12806	3.0546	2.98157	2.90854	2.83465	2.7612	2.68774	2.61471	2.54125	2.46779	2.39434	2.32088	2.24785	2.17439	1
adp[c] + pi[c] + 4 h[e] -> 3 h[c] + atp[c] + h2o[c]	344.082	343.845	343.608	343.373	343.136	342.899	342.662	342.426	342.19	341.955	341.717	341.48	341.243	341.008	340.771	340.534	340.297	340.06	339.825	339.588	1
atp[c] + ppi[c] <=> adp[c] + pppi[c] + h[c]	-0.00036791	-0.000365971	-0.000364033	-0.000362106	-0.000360167	-0.000358229	-0.000356291	-0.000354352	-0.000352425	-0.000350498	-0.000348548	-0.00034661	-0.000344672	-0.000342745	-0.000340806	-0.000338868	-0.000336929	-0.000334991	-0.000333064	-0.000331125	1
h2o[c] + ppi[c] -> 2 h[c] + 2 pi[c]	0	0	0	0	0	0	0	0	0	0	0	0	0	0	0	0	0	0	0	0	0
atp[c] + pi[c] + h[c] -> ppi[c] + adp[c]	0	0	0	0	0	0	0	0	0	0	0	0	0	0	0	0	0	0	0	0	0
nadph[c] + fdxox[c] <=> nadp[c] + fdxrd[c] + h[c]	0.00746243	0.00742312	0.0073838	0.00734471	0.0073054	0.00726608	0.00722676	0.00718744	0.00714836	0.00710927	0.00706972	0.00703041	0.00699109	0.006952	0.00691268	0.00687337	0.00683405	0.00679473	0.00675565	0.00671633	1
h[c] + nadph[c] + trdox[c] <=> nadp[c] + trdrd[c]	0.00376154	0.00374172	0.0037219	0.0037022	0.00368238	0.00366256	0.00364274	0.00362292	0.00360322	0.00358352	0.00356358	0.00354377	0.00352395	0.00350425	0.00348443	0.00346461	0.00344479	0.00342497	0.00340527	0.00338545	1
3 h[c] + for[c] + q8[c] -> co2[c] + 2 h[e] + q8h2[c]	0	0	0	0	0	0	0	0	0	0	0	0	0	0	0	0	0	0	0	0	0
q8[c] + h[c] + nadh[c] -> nad[c] + q8h2[c]	0	0	0	0	0	0	0	0	0	0	0	0	0	0	0	0	0	0	0	0	0
q8[c] + fadh2[c] <=> q8h2[c] + fad[c]	-0.00683358	-0.00679758	-0.00676157	-0.00672578	-0.00668978	-0.00665377	-0.00661777	-0.00658176	-0.00654597	-0.00651018	-0.00647396	-0.00643796	-0.00640196	-0.00636616	-0.00633016	-0.00629415	-0.00625815	-0.00622215	-0.00618635	-0.00615035	1
2 h[c] + q8h2[c] + no3[c] -> h2o[c] + 2 h[e] + q8[c] + no2[c]	-2.94504e-27	-1.20868e-26	-2.28207e-26	-1.3503e-26	4.89337e-28	3.40957e-27	6.63874e-27	-7.65801e-27	7.79331e-27	-7.30623e-28	9.29063e-27	-2.2956e-27	1.54243e-27	-4.49198e-27	-6.61168e-27	4.76709e-27	-2.86386e-27	-4.84376e-27	-1.80401e-28	-5.5834e-27	0
glyc3p[c] + q8[c] -> dhap[c] + q8h2[c]	0	0	0	0	0	0	0	0	0	0	0	0	0	0	0	0	0	0	0	0	0
mthtp[c] + rcof420[c] <=> mhmpt[c] + cof420[c]	0	0	0	0	0	0	0	0	0	0	0	0	0	0	0	0	0	0	0	0	0
co2[c] + h2o[c] -> h[c] + hco3[c]	0.110339	0.109757	0.109176	0.108598	0.108017	0.107435	0.106854	0.106273	0.105695	0.105117	0.104532	0.103951	0.103369	0.102791	0.10221	0.101629	0.101047	0.100466	0.0998881	0.0993067	1
2 o2[c] + nadh[c] + 2 no[c] -> h[c] + nad[c] + 2 no3[c]	0	0	0	0	0	0	0	0	0	0	0	0	0	0	0	0	0	0	0	0	0
2 o2[c] + nadph[c] + 2 no[c] -> h[c] + nadp[c] + 2 no3[c]	-1.47218e-27	-6.04189e-27	-1.14115e-26	-6.75671e-27	2.44388e-28	1.69343e-27	3.31879e-27	-3.82937e-27	3.89745e-27	-3.65918e-28	4.6463e-27	-1.14668e-27	7.65874e-28	-2.24656e-27	-3.30602e-27	2.38272e-27	-1.43176e-27	-2.41676e-27	-8.9352e-29	-2.79119e-27	0
5 h[c] + 3 nadh[c] + no2[c] -> 3 nad[c] + 2 h2o[c] + nh4[c]	0	0	0	0	0	0	0	0	0	0	0	0	0	0	0	0	0	0	0	0	0
5 h[c] + 3 nadph[c] + no2[c] -> 3 nadp[c] + 2 h2o[c] + nh4[c]	0	0	0	0	0	0	0	0	0	0	0	0	0	0	0	0	0	0	0	0	0
no2[c] + 6 fdxrd[c] + 8 h[c] -> nh4[c] + 6 fdxox[c] + 2 h2o[c]	0	0	0	0	0	0	0	0	0	0	0	0	0	0	0	0	0	0	0	0	0
atp[c] + co2[c] + nh4[c] <=> h[c] + adp[c] + cbp[c]	0.0273956	0.0272513	0.027107	0.0269635	0.0268191	0.0266748	0.0265305	0.0263861	0.0262426	0.0260991	0.0259539	0.0258096	0.0256653	0.0255218	0.0253774	0.0252331	0.0250888	0.0249444	0.0248009	0.0246566	1
atp[c] + h2o[c] + gtp[c] + so4[c] -> pi[c] + ppi[c] + gdp[c] + aps[c]	0	0	0	0	0	0	0	0	0	0	0	0	0	0	0	0	0	0	0	0	0
h[c] + atp[c] + so4[c] <=> ppi[c] + aps[c]	0.00248748	0.00247437	0.00246127	0.00244824	0.00243513	0.00242203	0.00240892	0.00239581	0.00238279	0.00236976	0.00235657	0.00234347	0.00233036	0.00231733	0.00230423	0.00229112	0.00227802	0.00226491	0.00225188	0.00223878	1
o2[c] + akg[c] + taur[c] -> co2[c] + so3[c] + succ[c] + amacald[c]	0	0	0	0	0	0	0	0	0	0	0	0	0	0	0	0	0	0	0	0	0
7 h[c] + so3[c] + 3 fdxrd[c] -> 3 h2o[c] + h2s[c] + 3 fdxox[c]	0.00248748	0.00247437	0.00246127	0.00244824	0.00243513	0.00242203	0.00240892	0.00239581	0.00238279	0.00236976	0.00235657	0.00234347	0.00233036	0.00231733	0.00230423	0.00229112	0.00227802	0.00226491	0.00225188	0.00223878	1
atp[c] + aps[c] -> adp[c] + paps[c]	0.00248748	0.00247437	0.00246127	0.00244824	0.00243513	0.00242203	0.00240892	0.00239581	0.00238279	0.00236976	0.00235657	0.00234347	0.00233036	0.00231733	0.00230423	0.00229112	0.00227802	0.00226491	0.00225188	0.00223878	1
paps[c] + h2o[c] -> aps[c] + pi[c] + h[c]	0	0	0	0	0	0	0	0	0	0	0	0	0	0	0	0	0	0	0	0	0
trdrd[c] + paps[c] -> so3[c] + trdox[c] + pap[c]	0.00248748	0.00247437	0.00246127	0.00244824	0.00243513	0.00242203	0.00240892	0.00239581	0.00238279	0.00236976	0.00235657	0.00234347	0.00233036	0.00231733	0.00230423	0.00229112	0.00227802	0.00226491	0.00225188	0.00223878	1
o2[c] + fmnh2[c] + mso3[c] -> h2o[c] + so3[c] + fald[c] + fmn[c]	0	0	0	0	0	0	0	0	0	0	0	0	0	0	0	0	0	0	0	0	0
h2o[c] + pap[c] -> amp[c] + pi[c] + h[c]	0.00248748	0.00247437	0.00246127	0.00244824	0.00243513	0.00242203	0.00240892	0.00239581	0.00238279	0.00236976	0.00235657	0.00234347	0.00233036	0.00231733	0.00230423	0.00229112	0.00227802	0.00226491	0.00225188	0.00223878	1
h2o2[c] + trdrd[c] -> 2 h2o[c] + trdox[c]	0	0	0	0	0	0	0	0	0	0	0	0	0	0	0	0	0	0	0	0	0
h2o[c] + ichor[c] -> pyr[c] + 23ddhb[c]	0	0	0	0	0	0	0	0	0	0	0	0	0	0	0	0	0	0	0	0	0
chor[c] <=> ichor[c]	0.00017101	0.000170109	0.000169208	0.000168312	0.000167411	0.00016651	0.000165609	0.000164708	0.000163812	0.000162917	0.00016201	0.000161109	0.000160208	0.000159313	0.000158412	0.000157511	0.00015661	0.000155709	0.000154813	0.000153912	1
ichor[c] -> pyr[c] + salc[c]	0	0	0	0	0	0	0	0	0	0	0	0	0	0	0	0	0	0	0	0	0
dtdp4d6dg[c] + 2 h[c] -> dtdprmn[c]	0	0	0	0	0	0	0	0	0	0	0	0	0	0	0	0	0	0	0	0	0
nadp[c] + dtdprmn[c] <=> h[c] + nadph[c] + dtdp4d6dm[c]	0	0	0	0	0	0	0	0	0	0	0	0	0	0	0	0	0	0	0	0	0
frdp[c] + ipdp[c] -> ppi[c] + ggdp[c]	0	0	0	0	0	0	0	0	0	0	0	0	0	0	0	0	0	0	0	0	0
2 ggdp[c] -> prdip[c] + ppi[c]	0	0	0	0	0	0	0	0	0	0	0	0	0	0	0	0	0	0	0	0	0
prdip[c] -> 15cisp[c] + ppi[c]	0	0	0	0	0	0	0	0	0	0	0	0	0	0	0	0	0	0	0	0	0
ipdp[c] <=> dmpp[c]	-0.00119707	-0.00119076	-0.00118446	-0.00117818	-0.00117188	-0.00116557	-0.00115926	-0.00115296	-0.00114669	-0.00114042	-0.00113407	-0.00112777	-0.00112146	-0.00111519	-0.00110888	-0.00110258	-0.00109627	-0.00108996	-0.00108369	-0.00107738	1
pyr[c] + h[c] + g3p[c] -> co2[c] + dxyl5p[c]	0.00136808	0.00136087	0.00135366	0.0013465	0.00133929	0.00133208	0.00132487	0.00131767	0.0013105	0.00130333	0.00129608	0.00128888	0.00128167	0.0012745	0.00126729	0.00126009	0.00125288	0.00124567	0.0012385	0.0012313	1
h[c] + nadph[c] + dxyl5p[c] <=> nadp[c] + 2me4p[c]	0.00136808	0.00136087	0.00135366	0.0013465	0.00133929	0.00133208	0.00132487	0.00131767	0.0013105	0.00130333	0.00129608	0.00128888	0.00128167	0.0012745	0.00126729	0.00126009	0.00125288	0.00124567	0.0012385	0.0012313	1
ctp[c] + 2me4p[c] -> ppi[c] + 4c2me[c]	0.00136808	0.00136087	0.00135366	0.0013465	0.00133929	0.00133208	0.00132487	0.00131767	0.0013105	0.00130333	0.00129608	0.00128888	0.00128167	0.0012745	0.00126729	0.00126009	0.00125288	0.00124567	0.0012385	0.0012313	1
atp[c] + 4c2me[c] -> adp[c] + 2p4c2me[c]	0.00136808	0.00136087	0.00135366	0.0013465	0.00133929	0.00133208	0.00132487	0.00131767	0.0013105	0.00130333	0.00129608	0.00128888	0.00128167	0.0012745	0.00126729	0.00126009	0.00125288	0.00124567	0.0012385	0.0012313	1
2p4c2me[c] -> cmp[c] + 2mecdp[c]	0.00136808	0.00136087	0.00135366	0.0013465	0.00133929	0.00133208	0.00132487	0.00131767	0.0013105	0.00130333	0.00129608	0.00128888	0.00128167	0.0012745	0.00126729	0.00126009	0.00125288	0.00124567	0.0012385	0.0012313	1
nadh[c] + 2mecdp[c] + h[c] -> nad[c] + h2o[c] + h2mb4p[c]	0.00136808	0.00136087	0.00135366	0.0013465	0.00133929	0.00133208	0.00132487	0.00131767	0.0013105	0.00130333	0.00129608	0.00128888	0.00128167	0.0012745	0.00126729	0.00126009	0.00125288	0.00124567	0.0012385	0.0012313	1
nadh[c] + h[c] + h2mb4p[c] -> nad[c] + h2o[c] + ipdp[c]	0	0	0	0	0	0	0	0	0	0	0	0	0	0	0	0	0	0	0	0	0
nadh[c] + h[c] + h2mb4p[c] -> nad[c] + h2o[c] + dmpp[c]	0.00136808	0.00136087	0.00135366	0.0013465	0.00133929	0.00133208	0.00132487	0.00131767	0.0013105	0.00130333	0.00129608	0.00128888	0.00128167	0.0012745	0.00126729	0.00126009	0.00125288	0.00124567	0.0012385	0.0012313	1
dmpp[c] + ipdp[c] <=> grdp[c] + ppi[c]	0.00017101	0.000170109	0.000169208	0.000168312	0.000167411	0.00016651	0.000165609	0.000164708	0.000163812	0.000162917	0.00016201	0.000161109	0.000160208	0.000159313	0.000158412	0.000157511	0.00015661	0.000155709	0.000154813	0.000153912	1
grdp[c] + ipdp[c] <=> frdp[c] + ppi[c]	0.00017101	0.000170109	0.000169208	0.000168312	0.000167411	0.00016651	0.000165609	0.000164708	0.000163812	0.000162917	0.00016201	0.000161109	0.000160208	0.000159313	0.000158412	0.000157511	0.00015661	0.000155709	0.000154813	0.000153912	1
frdp[c] + 5 ipdp[c] -> octdp[c] + 5 ppi[c]	0.00017101	0.000170109	0.000169208	0.000168312	0.000167411	0.00016651	0.000165609	0.000164708	0.000163812	0.000162917	0.00016201	0.000161109	0.000160208	0.000159313	0.000158412	0.000157511	0.00015661	0.000155709	0.000154813	0.000153912	1
frdp[c] + 8 ipdp[c] <=> 8 ppi[c] + udcpdp[c]	0	0	0	0	0	0	0	0	0	0	0	0	0	0	0	0	0	0	0	0	0
s7p[c] + nad[c] -> 25evne[c] + pi[c] + nadh[c] + 2 h[c]	0.00544	0.00715	0.00886	0.01056	0.01227	0.01398	0.01569	0.0174	0.0191	0.0208	0.02252	0.02423	0.02594	0.02764	0.02935	0.03106	0.03277	0.03448	0.03618	0.03789	2
25evne[c] + atp[c] -> 25evne7p[c] + adp[c] + h[c]	0.00544	0.00715	0.00886	0.01056	0.01227	0.01398	0.01569	0.0174	0.0191	0.0208	0.02252	0.02423	0.02594	0.02764	0.02935	0.03106	0.03277	0.03448	0.03618	0.03789	2
25evne7p[c] -> 5evne7p[c]	0.00544	0.00715	0.00886	0.01056	0.01227	0.01398	0.01569	0.0174	0.0191	0.0208	0.02252	0.02423	0.02594	0.02764	0.02935	0.03106	0.03277	0.03448	0.03618	0.03789	2
5evne7p[c] + nadh[c] + h[c] -> 5evlol7p[c] + nad[c]	0.00544	0.00715	0.00886	0.01056	0.01227	0.01398	0.01569	0.0174	0.0191	0.0208	0.02252	0.02423	0.02594	0.02764	0.02935	0.03106	0.03277	0.03448	0.03618	0.03789	2
5evlol7p[c] + 2 h[c] -> 1evnol7p[c] + h2o[c]	0.00544	0.00715	0.00886	0.01056	0.01227	0.01398	0.01569	0.0174	0.0191	0.0208	0.02252	0.02423	0.02594	0.02764	0.02935	0.03106	0.03277	0.03448	0.03618	0.03789	2
atp[c] + 1evnol7p[c] -> 1evnol17p[c] + adp[c]	0.00544	0.00715	0.00886	0.01056	0.01227	0.01398	0.01569	0.0174	0.0191	0.0208	0.02252	0.02423	0.02594	0.02764	0.02935	0.03106	0.03277	0.03448	0.03618	0.03789	2
atp[c] + 1evnol17p[c] + h2o[c] -> ndpvnol7p[c] + pi[c] + h[c]	0.00544	0.00715	0.00886	0.01056	0.01227	0.01398	0.01569	0.0174	0.0191	0.0208	0.02252	0.02423	0.02594	0.02764	0.02935	0.03106	0.03277	0.03448	0.03618	0.03789	2
dtdp4addg[c] + ndpvnol7p[c] -> dtdpase7p[c] + adp[c] + pi[c]	0.00544	0.00715	0.00886	0.01056	0.01227	0.01398	0.01569	0.0174	0.0191	0.0208	0.02252	0.02423	0.02594	0.02764	0.02935	0.03106	0.03277	0.03448	0.03618	0.03789	2
dtdpase7p[c] + malt[c] -> acar7p[c] + dtdp[c] + 4 h[c]	0.00544	0.00715	0.00886	0.01056	0.01227	0.01398	0.01569	0.0174	0.0191	0.0208	0.02252	0.02423	0.02594	0.02764	0.02935	0.03106	0.03277	0.03448	0.03618	0.03789	2
acar[e] + glc-D[e] -> com2[e] + malt[e]	0	0	0	0	0	0	0	0	0	0	0	0	0	0	0	0	0	0	0	0	0
acar[e] + malttr[e] -> com4b[e] + malt[e]	0	0	0	0	0	0	0	0	0	0	0	0	0	0	0	0	0	0	0	0	0
starch[e] + 5 h2o[e] -> 6 glc-D[e]	0	0	0	0	0	0	0	0	0	0	0	0	0	0	0	0	0	0	0	0	0
acar[e] + glc-D[e] -> acarglc[e] + h2o[e]	0	0	0	0	0	0	0	0	0	0	0	0	0	0	0	0	0	0	0	0	0
acar[e] + malt[e] -> acarmalt[e] + h2o[e]	0	0	0	0	0	0	0	0	0	0	0	0	0	0	0	0	0	0	0	0	0
acar[e] + sucr[e] -> acarsucr[e] + h2o[e]	0	0	0	0	0	0	0	0	0	0	0	0	0	0	0	0	0	0	0	0	0
acar[e] + malttr[e] -> acarmalttr[e] + h2o[e]	0	0	0	0	0	0	0	0	0	0	0	0	0	0	0	0	0	0	0	0	0
acar[e] + malthx[e] -> acarmalthx[e] + h2o[e]	0	0	0	0	0	0	0	0	0	0	0	0	0	0	0	0	0	0	0	0	0
atp[c] + acarglc[c] + h[c] -> acarglc7p[c] + adp[c] + h2o[c]	0	0	0	0	0	0	0	0	0	0	0	0	0	0	0	0	0	0	0	0	0
atp[c] + acarmalt[c] -> acarmalt7p[c] + adp[c] + h[c]	0	0	0	0	0	0	0	0	0	0	0	0	0	0	0	0	0	0	0	0	0
atp[c] + acarsucr[c] -> acarsucr7p[c] + adp[c] + h[c]	0	0	0	0	0	0	0	0	0	0	0	0	0	0	0	0	0	0	0	0	0
atp[c] + acarmalttr[c] -> acarmalttr7p[c] + adp[c] + h[c]	0	0	0	0	0	0	0	0	0	0	0	0	0	0	0	0	0	0	0	0	0
atp[c] + acarmalthx[c] -> acarmalthx7p[c] + adp[c] + h[c]	0	0	0	0	0	0	0	0	0	0	0	0	0	0	0	0	0	0	0	0	0
acarglc7p[c] + 2 h2o[c] -> acar7p[c] + glc-D[c] + 2 h[c]	0	0	0	0	0	0	0	0	0	0	0	0	0	0	0	0	0	0	0	0	0
acarmalt7p[c] + h2o[c] -> acar7p[c] + malt[c]	0	0	0	0	0	0	0	0	0	0	0	0	0	0	0	0	0	0	0	0	0
acarsucr7p[c] + h2o[c] -> acar7p[c] + sucr[c]	0	0	0	0	0	0	0	0	0	0	0	0	0	0	0	0	0	0	0	0	0
acarmalttr7p[c] + h2o[c] -> acar7p[c] + malttr[c]	0	0	0	0	0	0	0	0	0	0	0	0	0	0	0	0	0	0	0	0	0
acarmalthx7p[c] + h2o[c] -> acar7p[c] + malthx[c]	0	0	0	0	0	0	0	0	0	0	0	0	0	0	0	0	0	0	0	0	0
acar7p[c] -> comc7p[c]	0	0	0	0	0	0	0	0	0	0	0	0	0	0	0	0	0	0	0	0	0
dttp[c] + g1p[c] <=> dtdpglc[c] + ppi[c]	0.00544	0.00715	0.00886	0.01056	0.01227	0.01398	0.01569	0.0174	0.0191	0.0208	0.02252	0.02423	0.02594	0.02764	0.02935	0.03106	0.03277	0.03448	0.03618	0.03789	2
dtdpglc[c] <=> h2o[c] + dtdp4d6dg[c]	0.00544	0.00715	0.00886	0.01056	0.01227	0.01398	0.01569	0.0174	0.0191	0.0208	0.02252	0.02423	0.02594	0.02764	0.02935	0.03106	0.03277	0.03448	0.03618	0.03789	2
dtdp4d6dg[c] + glu-L[c] <=> dtdp4addg[c] + akg[c]	0.00544	0.00715	0.00886	0.01056	0.01227	0.01398	0.01569	0.0174	0.0191	0.0208	0.02252	0.02423	0.02594	0.02764	0.02935	0.03106	0.03277	0.03448	0.03618	0.03789	2
atp[c] + uamag[c] + 26dap-M[c] -> h[c] + adp[c] + pi[c] + ugmd[c]	0	0	0	0	0	0	0	0	0	0	0	0	0	0	0	0	0	0	0	0	0
uacgam[c] + uagmda[c] <=> udp[c] + uaagmda[c]	0	0	0	0	0	0	0	0	0	0	0	0	0	0	0	0	0	0	0	0	0
h2o[c] + udcpdp[c] -> h[c] + pi[c] + udcpp[c]	0	0	0	0	0	0	0	0	0	0	0	0	0	0	0	0	0	0	0	0	0
udcpp[c] + ugmda[c] <=> ump[c] + uagmda[c]	0	0	0	0	0	0	0	0	0	0	0	0	0	0	0	0	0	0	0	0	0
atp[c] + 2 ala-D[c] <=> h[c] + adp[c] + pi[c] + alaala[c]	0	0	0	0	0	0	0	0	0	0	0	0	0	0	0	0	0	0	0	0	0
atp[c] + nh4[c] + uaaGgla[c] -> h[c] + adp[c] + pi[c] + uaaGgtla[c]	0	0	0	0	0	0	0	0	0	0	0	0	0	0	0	0	0	0	0	0	0
atp[c] + alaala[c] + uGgl[c] -> uGgla[c] + adp[c] + pi[c] + h[c]	0	0	0	0	0	0	0	0	0	0	0	0	0	0	0	0	0	0	0	0	0
udcpp[c] + uGgla[c] <=> ump[c] + uaGgla[c]	0	0	0	0	0	0	0	0	0	0	0	0	0	0	0	0	0	0	0	0	0
uacgam[c] + uaGgla[c] <=> udp[c] + uaaGgla[c]	0	0	0	0	0	0	0	0	0	0	0	0	0	0	0	0	0	0	0	0	0
h2o[c] + 30 udpg[c] + 30 uacgala[c] -> 30 udp[c] + 30 ump[c] + tcam_bs[c]	0	0	0	0	0	0	0	0	0	0	0	0	0	0	0	0	0	0	0	0	0
dtdp4d6dg[c] -> dtdp4d6dm[c]	0	0	0	0	0	0	0	0	0	0	0	0	0	0	0	0	0	0	0	0	0
h2o[c] + nphap[c] -> h[c] + pi[c] + 4hyne[c]	0	0	0	0	0	0	0	0	0	0	0	0	0	0	0	0	0	0	0	0	0
3 h[c] + o2[c] + Aniline[c] -> nh4[c] + catechol[c]	0	0	0	0	0	0	0	0	0	0	0	0	0	0	0	0	0	0	0	0	0
5odhf2a[c] + h2o[c] -> h[c] + 3oxadp[c]	0	0	0	0	0	0	0	0	0	0	0	0	0	0	0	0	0	0	0	0	0
succoa[c] + 3oxadp[c] -> oxadpcoa[c] + succ[c]	0	0	0	0	0	0	0	0	0	0	0	0	0	0	0	0	0	0	0	0	0
2hmc[c] <=> oxalc[c]	0	0	0	0	0	0	0	0	0	0	0	0	0	0	0	0	0	0	0	0	0
2c25dho[c] <=> h[c] + 3cmuc[c]	0	0	0	0	0	0	0	0	0	0	0	0	0	0	0	0	0	0	0	0	0
h[c] + 2c25dho[c] -> 5odhf2a[c] + co2[c]	0	0	0	0	0	0	0	0	0	0	0	0	0	0	0	0	0	0	0	0	0
o2[c] + 34dhbz[c] -> 2 h[c] + 3cmuc[c]	0	0	0	0	0	0	0	0	0	0	0	0	0	0	0	0	0	0	0	0	0
4hbz[c] + nadph[c] + o2[c] + h[c] -> 34dhbz[c] + nadp[c] + h2o[c]	0	0	0	0	0	0	0	0	0	0	0	0	0	0	0	0	0	0	0	0	0
5c2pcoa[c] + h2o[c] -> 3hadpcoa[c]	0	0	0	0	0	0	0	0	0	0	0	0	0	0	0	0	0	0	0	0	0
nad[c] + 3hadpcoa[c] <=> h[c] + nadh[c] + oxadpcoa[c]	0	0	0	0	0	0	0	0	0	0	0	0	0	0	0	0	0	0	0	0	0
anth[c] + nadh[c] + o2[c] + 3 h[c] -> catechol[c] + co2[c] + nh4[c] + nad[c]	0	0	0	0	0	0	0	0	0	0	0	0	0	0	0	0	0	0	0	0	0
nad[c] + h2o[c] + fald[c] -> nadh[c] + 2 h[c] + for[c]	0	0	0	0	0	0	0	0	0	0	0	0	0	0	0	0	0	0	0	0	0
o2[c] + nadh[c] + salc[c] + 2 h[c] -> co2[c] + nad[c] + catechol[c] + h2o[c]	0	0	0	0	0	0	0	0	0	0	0	0	0	0	0	0	0	0	0	0	0
2 o2s[c] -> o2[c] + h2o2[c]	0	0	0	0	0	0	0	0	0	0	0	0	0	0	0	0	0	0	0	0	0
nad[c] + h2o[c] + gly[c] -> nh4[c] + nadh[c] + h[c] + glx[c]	0	0	0	0	0	0	0	0	0	0	0	0	0	0	0	0	0	0	0	0	0
o2[c] + fmnh2[c] + buts[c] -> h2o[c] + so3[c] + btal[c] + fmn[c]	0	0	0	0	0	0	0	0	0	0	0	0	0	0	0	0	0	0	0	0	0
o2[c] + fmnh2[c] + istnt[c] -> h2o[c] + so3[c] + gcald[c] + fmn[c]	0	0	0	0	0	0	0	0	0	0	0	0	0	0	0	0	0	0	0	0	0
o2[c] + fmnh2[c] + eths[c] -> h2o[c] + so3[c] + acald[c] + fmn[c]	0	0	0	0	0	0	0	0	0	0	0	0	0	0	0	0	0	0	0	0	0
o2[c] + fmnh2[c] + sula[c] -> h2o[c] + so3[c] + glx[c] + fmn[c]	0	0	0	0	0	0	0	0	0	0	0	0	0	0	0	0	0	0	0	0	0
accoa[c] + succoa[c] <=> coa[c] + oxadpcoa[c]	0	0	0	0	0	0	0	0	0	0	0	0	0	0	0	0	0	0	0	0	0
atp[c] + glu-L[c] + 10fthf[c] -> h[c] + adp[c] + pi[c] + fthfglu[c]	0	0	0	0	0	0	0	0	0	0	0	0	0	0	0	0	0	0	0	0	0
h2o[c] + ngarg[c] -> citr-L[c] + dma[c]	0	0	0	0	0	0	0	0	0	0	0	0	0	0	0	0	0	0	0	0	0
fad[c] + 4hpro-LT[c] <=> fadh2[c] + 1p3h5c[c]	0	0	0	0	0	0	0	0	0	0	0	0	0	0	0	0	0	0	0	0	0
unaga[c] + uacmam[c] <=> udp[c] + acgenol[c]	0	0	0	0	0	0	0	0	0	0	0	0	0	0	0	0	0	0	0	0	0
amet[c] + acon-T[c] <=> ahcys[c] + aconm[c]	0	0	0	0	0	0	0	0	0	0	0	0	0	0	0	0	0	0	0	0	0
h2o[c] + hdoxat[c] -> co2[c] + altion[c]	0	0	0	0	0	0	0	0	0	0	0	0	0	0	0	0	0	0	0	0	0
h2o[c] + hdoxat[c] -> co2[c] + alltn[c]	0	0	0	0	0	0	0	0	0	0	0	0	0	0	0	0	0	0	0	0	0
atp[c] + air[c] + hco3[c] -> h[c] + adp[c] + pi[c] + 5aizc[c]	0	0	0	0	0	0	0	0	0	0	0	0	0	0	0	0	0	0	0	0	0
nad[c] + h2o[c] + amacald[c] <=> 2 h[c] + gly[c] + nadh[c]	0	0	0	0	0	0	0	0	0	0	0	0	0	0	0	0	0	0	0	0	0
o2[c] + fmnh2[c] + taur[c] -> h2o[c] + so3[c] + fmn[c] + amacald[c]	0	0	0	0	0	0	0	0	0	0	0	0	0	0	0	0	0	0	0	0	0
h2o[c] + trdox[c] + pmnie[c] <=> trdrd[c] + pmoxd[c]	0	0	0	0	0	0	0	0	0	0	0	0	0	0	0	0	0	0	0	0	0
nad[c] + coa[c] + actn-R[c] <=> h[c] + acald[c] + nadh[c] + accoa[c]	0	0	0	0	0	0	0	0	0	0	0	0	0	0	0	0	0	0	0	0	0
o2[c] + fmnh2[c] + hexs[c] -> h2o[c] + so3[c] + fmn[c] + hxal[c]	0	0	0	0	0	0	0	0	0	0	0	0	0	0	0	0	0	0	0	0	0
45 udpg[c] + ptac[c] <=> ptag[c] + 45 udp[c]	0	0	0	0	0	0	0	0	0	0	0	0	0	0	0	0	0	0	0	0	0
24 udpg[c] + palac[c] <=> 24 udp[c] + palacg[c]	0	0	0	0	0	0	0	0	0	0	0	0	0	0	0	0	0	0	0	0	0
24 udpg[c] + mlpac[c] <=> 24 udp[c] + mlpacg[c]	0	0	0	0	0	0	0	0	0	0	0	0	0	0	0	0	0	0	0	0	0
24 udpg[c] + stlpac[c] <=> 24 udp[c] + stlpacg[c]	0	0	0	0	0	0	0	0	0	0	0	0	0	0	0	0	0	0	0	0	0
24 udpg[c] + isopac[c] <=> 24 udp[c] + isopacg[c]	0	0	0	0	0	0	0	0	0	0	0	0	0	0	0	0	0	0	0	0	0
24 udpg[c] + aclchac[c] <=> 24 udp[c] + aclchacg[c]	0	0	0	0	0	0	0	0	0	0	0	0	0	0	0	0	0	0	0	0	0
24 udpg[c] + isocpac[c] <=> 24 udp[c] + isocpacg[c]	0	0	0	0	0	0	0	0	0	0	0	0	0	0	0	0	0	0	0	0	0
isopa[c] + 24 udpg[c] <=> 24 udp[c] + isopags[c]	0	0	0	0	0	0	0	0	0	0	0	0	0	0	0	0	0	0	0	0	0
24 udpg[c] + antepac[c] <=> 24 udp[c] + antepacg[c]	0	0	0	0	0	0	0	0	0	0	0	0	0	0	0	0	0	0	0	0	0
24 udpg[c] + isacid[c] <=> 24 udp[c] + isohexac[c]	0	0	0	0	0	0	0	0	0	0	0	0	0	0	0	0	0	0	0	0	0
atp[c] + comc7p[c] + 2 h2o[c] -> comc[e] + adp[c] + 2 pi[c] + h[c]	0	0	0	0	0	0	0	0	0	0	0	0	0	0	0	0	0	0	0	0	0
atp[c] + acar7p[c] + 2 h2o[c] -> acar[e] + adp[c] + 2 pi[c] + h[c]	0.00544	0.00715	0.00886	0.01056	0.01227	0.01398	0.01569	0.0174	0.0191	0.0208	0.02252	0.02423	0.02594	0.02764	0.02935	0.03106	0.03277	0.03448	0.03618	0.03789	2
atp[c] + acarglc[e] + h2o[c] -> acarglc[c] + adp[c] + pi[c] + h[c]	0	0	0	0	0	0	0	0	0	0	0	0	0	0	0	0	0	0	0	0	0
atp[c] + acarmalt[e] + h2o[c] -> acarmalt[c] + adp[c] + pi[c] + h[c]	0	0	0	0	0	0	0	0	0	0	0	0	0	0	0	0	0	0	0	0	0
atp[c] + acarmalthx[e] + h2o[c] -> acarmalthx[c] + adp[c] + pi[c] + h[c]	0	0	0	0	0	0	0	0	0	0	0	0	0	0	0	0	0	0	0	0	0
atp[c] + acarmalttr[e] + h2o[c] -> acarmalttr[c] + adp[c] + pi[c] + h[c]	0	0	0	0	0	0	0	0	0	0	0	0	0	0	0	0	0	0	0	0	0
atp[c] + acarsucr[e] + h2o[c] -> acarsucr[c] + adp[c] + pi[c] + h[c]	0	0	0	0	0	0	0	0	0	0	0	0	0	0	0	0	0	0	0	0	0
h[e] + ala-D[e] <=> h[c] + ala-D[c]	-1000	-1000	-1000	-1000	-1000	-1000	-1000	-1000	-1000	-1000	-1000	-1000	-1000	-1000	-1000	-1000	-1000	-1000	-1000	-1000	0
na1[e] + ala-D[e] -> na1[c] + ala-D[c]	1000	1000	1000	1000	1000	1000	1000	1000	1000	1000	1000	1000	1000	1000	1000	1000	1000	1000	1000	1000	0
atp[c] + h2o[c] + ala-L[e] -> h[c] + adp[c] + ala-L[c] + pi[c]	0	0	0	0	0	0	0	0	0	0	0	0	0	0	0	0	0	0	0	0	0
na1[e] + ala-L[e] -> ala-L[c] + na1[c]	0	0	0	0	0	0	0	0	0	0	0	0	0	0	0	0	0	0	0	0	0
atp[c] + h2o[c] + ala-L-asp-L[e] -> h[c] + adp[c] + pi[c] + ala-L-asp-L[c]	0	0	0	0	0	0	0	0	0	0	0	0	0	0	0	0	0	0	0	0	0
atp[c] + h2o[c] + ala-L-gln-L[e] -> h[c] + adp[c] + pi[c] + ala-L-gln-L[c]	0	0	0	0	0	0	0	0	0	0	0	0	0	0	0	0	0	0	0	0	0
atp[c] + h2o[c] + ala-L-glu-L[e] -> h[c] + adp[c] + pi[c] + ala-L-glu-L[c]	0	0	0	0	0	0	0	0	0	0	0	0	0	0	0	0	0	0	0	0	0
atp[c] + h2o[c] + ala-L-his-L[e] -> h[c] + adp[c] + pi[c] + ala-L-his-L[c]	0	0	0	0	0	0	0	0	0	0	0	0	0	0	0	0	0	0	0	0	0
atp[c] + h2o[c] + ala-L-leu-L[e] -> h[c] + adp[c] + pi[c] + ala-L-leu-L[c]	0	0	0	0	0	0	0	0	0	0	0	0	0	0	0	0	0	0	0	0	0
atp[c] + h2o[c] + ala-L-Thr-L[e] -> h[c] + adp[c] + pi[c] + ala-L-Thr-L[c]	0	0	0	0	0	0	0	0	0	0	0	0	0	0	0	0	0	0	0	0	0
atp[c] + h2o[c] + arab-L[e] -> h[c] + adp[c] + pi[c] + arab-L[c]	0	0	0	0	0	0	0	0	0	0	0	0	0	0	0	0	0	0	0	0	0
atp[c] + h2o[c] + arg-L[e] -> h[c] + adp[c] + arg-L[c] + pi[c]	0	0	0	0	0	0	0	0	0	0	0	0	0	0	0	0	0	0	0	0	0
h[e] + arg-L[e] <=> h[c] + arg-L[c]	-5.16853e-29	5.16853e-29	-4.13483e-28	-1.03371e-28	0	0	1.03371e-28	2.06741e-28	-2.58427e-29	5.16853e-29	1.55056e-28	-1.03371e-28	2.06741e-28	0	2.06741e-28	5.16853e-29	2.58427e-29	2.06741e-28	2.58427e-28	2.06741e-28	0
h[e] + asn-L[e] <=> h[c] + asn-L[c]	0	0	0	0	0	0	0	0	0	0	0	0	0	0	0	0	0	0	0	0	0
atp[c] + h2o[c] + buts[e] -> h[c] + adp[c] + pi[c] + buts[c]	0	0	0	0	0	0	0	0	0	0	0	0	0	0	0	0	0	0	0	0	0
atp[c] + h2o[c] + cbl1[e] -> h[c] + adp[c] + pi[c] + cbl1[c]	0	0	0	0	0	0	0	0	0	0	0	0	0	0	0	0	0	0	0	0	0
atp[c] + h2o[c] + cbl2[e] -> h[c] + adp[c] + pi[c] + cbl2[c]	0	0	0	0	0	0	0	0	0	0	0	0	0	0	0	0	0	0	0	0	0
atp[c] + h2o[c] + cgly[e] -> h[c] + adp[c] + pi[c] + cgly[c]	0	0	0	0	0	0	0	0	0	0	0	0	0	0	0	0	0	0	0	0	0
co2[e] <=> co2[c]	-1.78765	-1.75177	-1.7159	-1.68023	-1.64435	-1.60847	-1.5726	-1.53672	-1.50105	-1.46538	-1.42929	-1.39342	-1.35754	-1.32187	-1.28599	-1.25011	-1.21424	-1.17836	-1.14269	-1.10681	1
h[e] + cys-L[e] <=> h[c] + cys-L[c]	0	0	0	0	0	0	0	0	0	0	0	0	0	0	0	0	0	0	0	0	0
atp[c] + h2o[c] + dextrin[e] -> h[c] + adp[c] + dextrin[c] + pi[c]	0	0	0	0	0	0	0	0	0	0	0	0	0	0	0	0	0	0	0	0	0
atp[c] + h2o[c] + drib[e] -> h[c] + adp[c] + pi[c] + drib[c]	0	0	0	0	0	0	0	0	0	0	0	0	0	0	0	0	0	0	0	0	0
atp[c] + h2o[c] + eths[e] -> h[c] + adp[c] + pi[c] + eths[c]	0	0	0	0	0	0	0	0	0	0	0	0	0	0	0	0	0	0	0	0	0
atp[c] + h2o[c] + 2 cit[e] -> h[c] + adp[c] + pi[c] + 2 cit[c]	0	0	0	0	0	0	0	0	0	0	0	0	0	0	0	0	0	0	0	0	0
gcald[c] <=> gcald[e]	0	0	0	0	0	0	0	0	0	0	0	0	0	0	0	-5.42101e-20	0	0	0	0	0
atp[c] + h2o[c] + glc-D[e] -> h[c] + adp[c] + glc-D[c] + pi[c]	0	0	0	0	0	0	0	0	0	0	0	0	0	0	0	0	0	0	0	0	0
h[e] + glcn[e] -> h[c] + glcn[c]	0	0	0	0	0	0	0	0	0	0	0	0	0	0	0	0	0	0	0	0	0
atp[c] + h2o[c] + gln-L[e] -> h[c] + adp[c] + pi[c] + gln-L[c]	0	0	0	0	0	0	0	0	0	0	0	0	0	0	0	0	0	0	0	0	0
h2o[c] + atp[c] + glu-L[e] -> h[c] + adp[c] + pi[c] + glu-L[c]	0	0	0	0	0	0	0	0	0	0	0	0	0	0	0	0	0	0	0	0	0
h[e] + glu-L[e] -> h[c] + glu-L[c]	0	0	0	0	0	0	0	0	0	0	0	0	0	0	0	0	0	0	0	0	0
na1[e] + glu-L[e] <=> glu-L[c] + na1[c]	1.20475e-25	3.68167e-25	9.94225e-25	2.90472e-25	5.17941e-25	6.86036e-25	5.33065e-25	3.02226e-25	1.84084e-25	3.97984e-25	4.11379e-25	3.95477e-25	7.19914e-25	2.83126e-25	1.87368e-25	4.50789e-25	1.09586e-25	7.06605e-25	2.50803e-25	3.0767e-25	0
h[e] + gly[e] <=> h[c] + gly[c]	0	0	0	0	0	0	0	0	0	0	0	0	0	0	0	0	0	0	0	0	0
atp[c] + h2o[c] + gly-asn-L[e] -> h[c] + adp[c] + pi[c] + gly-asn-L[c]	0	0	0	0	0	0	0	0	0	0	0	0	0	0	0	0	0	0	0	0	0
atp[c] + h2o[c] + gly-asp-L[e] -> h[c] + adp[c] + pi[c] + gly-asp-L[c]	0	0	0	0	0	0	0	0	0	0	0	0	0	0	0	0	0	0	0	0	0
glyc[e] <=> glyc[c]	-7.96556e-26	-1.8458e-25	-5.16128e-25	-8.45932e-26	-7.68237e-26	-3.51734e-25	-3.32618e-25	-9.46137e-26	-1.491e-25	-2.54143e-25	-2.59734e-25	-2.32214e-25	-4.17883e-25	-1.94728e-25	-1.779e-25	-1.01512e-25	-1.15816e-25	-5.73491e-25	-1.92568e-25	-1.70203e-25	0
atp[c] + h2o[c] + glyc3p[e] -> h[c] + adp[c] + pi[c] + glyc3p[c]	0	0	0	0	0	0	0	0	0	0	0	0	0	0	0	0	0	0	0	0	0
atp[c] + h2o[c] + gly-cys-L[e] -> adp[c] + pi[c] + gly-cys-L[c] + h[c]	0	0	0	0	0	0	0	0	0	0	0	0	0	0	0	0	0	0	0	0	0
atp[c] + h2o[c] + gly-gln-L[e] -> h[c] + adp[c] + pi[c] + gly-gln-L[c]	0	0	0	0	0	0	0	0	0	0	0	0	0	0	0	0	0	0	0	0	0
atp[c] + h2o[c] + gly-glu-L[e] -> h[c] + adp[c] + pi[c] + gly-glu-L[c]	0	0	0	0	0	0	0	0	0	0	0	0	0	0	0	0	0	0	0	0	0
atp[c] + h2o[c] + gly-leu-L[e] -> adp[c] + pi[c] + gly-leu-L[c] + h[c]	0	0	0	0	0	0	0	0	0	0	0	0	0	0	0	0	0	0	0	0	0
atp[c] + h2o[c] + gly-met-L[e] -> h[c] + adp[c] + pi[c] + gly-met-L[c]	0	0	0	0	0	0	0	0	0	0	0	0	0	0	0	0	0	0	0	0	0
atp[c] + h2o[c] + gly-phe-L[e] -> adp[c] + pi[c] + gly-phe-L[c] + h[c]	0	0	0	0	0	0	0	0	0	0	0	0	0	0	0	0	0	0	0	0	0
atp[c] + h2o[c] + gly-pro-L[e] -> h[c] + adp[c] + pi[c] + gly-pro-L[c]	0	0	0	0	0	0	0	0	0	0	0	0	0	0	0	0	0	0	0	0	0
atp[c] + h2o[c] + gly-tyr[e] -> adp[c] + pi[c] + gly-tyr[c] + h[c]	0	0	0	0	0	0	0	0	0	0	0	0	0	0	0	0	0	0	0	0	0
h[e] + gua[e] <=> h[c] + gua[c]	0	0	0	0	0	0	0	0	0	0	0	0	0	0	0	0	0	0	0	0	0
h2o[e] <=> h2o[c]	-345.39	-345.097	-344.804	-344.512	-344.219	-343.926	-343.632	-343.339	-343.048	-342.756	-342.461	-342.168	-341.875	-341.583	-341.29	-340.996	-340.703	-340.41	-340.118	-339.825	1
atp[c] + h2o[c] + hco3[e] -> h[c] + adp[c] + hco3[c] + pi[c]	0	0	0	0	0	0	0	0	0	0	0	0	0	0	0	0	0	0	0	0	0
atp[c] + h2o[c] + hexs[e] -> h[c] + adp[c] + pi[c] + hexs[c]	0	0	0	0	0	0	0	0	0	0	0	0	0	0	0	0	0	0	0	0	0
atp[c] + h2o[c] + his-L[e] -> h[c] + adp[c] + his-L[c] + pi[c]	0	0	0	0	0	0	0	0	0	0	0	0	0	0	0	0	0	0	0	0	0
atp[c] + h2o[c] + adn[e] -> h[c] + adp[c] + ins[c] + pi[c]	0	0	0	0	0	0	0	0	0	0	0	0	0	0	0	0	0	0	0	0	0
atp[c] + h2o[c] + uri[e] -> h[c] + adp[c] + ins[c] + pi[c]	0	0	0	0	0	0	0	0	0	0	0	0	0	0	0	0	0	0	0	0	0
atp[c] + h2o[c] + ins[e] -> h[c] + adp[c] + ins[c] + pi[c]	0	0	0	0	0	0	0	0	0	0	0	0	0	0	0	0	0	0	0	0	0
na1[e] + his-L[e] -> his-L[c] + na1[c]	0	0	0	0	0	0	0	0	0	0	0	0	0	0	0	0	0	0	0	0	0
h[e] + hxan[e] <=> h[c] + hxan[c]	0	0	0	0	0	0	0	0	0	0	0	0	0	0	0	0	0	0	0	0	0
atp[c] + h2o[c] + ile-L[e] -> h[c] + adp[c] + pi[c] + ile-L[c]	0	0	0	0	0	0	0	0	0	0	0	0	0	0	0	0	0	0	0	0	0
atp[c] + inost[e] + h2o[c] -> inost[c] + adp[c] + pi[c] + h[c]	0	0	0	0	0	0	0	0	0	0	0	0	0	0	0	0	0	0	0	0	0
atp[c] + h2o[c] + istnt[e] -> h[c] + adp[c] + pi[c] + istnt[c]	0	0	0	0	0	0	0	0	0	0	0	0	0	0	0	0	0	0	0	0	0
k[e] <=> k[c]	-1000	-1000	-1000	-1000	-1000	-1000	-1000	-1000	-1000	-1000	-1000	-1000	-1000	-1000	-1000	-1000	-1000	-1000	-1000	-1000	0
h2o[c] + atp[c] + k[e] -> h[c] + adp[c] + pi[c] + k[c]	0	0	0	0	0	0	0	0	0	0	0	0	0	0	0	0	0	0	0	0	0
h[e] + k[c] <=> h[c] + k[e]	-1000	-1000	-1000	-1000	-1000	-1000	-1000	-1000	-1000	-1000	-1000	-1000	-1000	-1000	-1000	-1000	-1000	-1000	-1000	-1000	0
h[e] + lac-L[e] -> h[c] + lac-L[c]	0	0	0	0	0	0	0	0	0	0	0	0	0	0	0	0	0	0	0	0	0
atp[c] + h2o[c] + L-alagly[e] -> h[c] + adp[c] + pi[c] + L-alagly[c]	0	0	0	0	0	0	0	0	0	0	0	0	0	0	0	0	0	0	0	0	0
atp[c] + h2o[c] + lcts[e] -> h[c] + adp[c] + pi[c] + lcts[c]	0	0	0	0	0	0	0	0	0	0	0	0	0	0	0	0	0	0	0	0	0
atp[c] + h2o[c] + Lcyst[e] -> h[c] + adp[c] + Lcyst[c] + pi[c]	0	0	0	0	0	0	0	0	0	0	0	0	0	0	0	0	0	0	0	0	0
atp[c] + h2o[c] + Lcyst[e] -> h[c] + adp[c] + pi[c] + Lcyst[c]	0	0	0	0	0	0	0	0	0	0	0	0	0	0	0	0	0	0	0	0	0
atp[c] + h2o[c] + leu-L[e] -> h[c] + adp[c] + pi[c] + leu-L[c]	0	0	0	0	0	0	0	0	0	0	0	0	0	0	0	0	0	0	0	0	0
atp[c] + h2o[c] + lys-L[e] -> h[c] + adp[c] + lys-L[c] + pi[c]	0	0	0	0	0	0	0	0	0	0	0	0	0	0	0	0	0	0	0	0	0
h[e] + lys-L[c] <=> h[c] + lys-L[e]	2.0593e-28	3.20336e-28	1.18982e-27	4.57623e-28	3.66098e-28	5.49148e-28	4.57623e-28	0	1.83049e-28	3.20336e-28	1.83049e-28	5.03385e-28	2.74574e-28	2.0593e-28	4.57623e-29	3.20336e-28	1.83049e-28	4.57623e-28	-6.86435e-29	4.57623e-29	0
atp[c] + h2o[c] + malt[e] -> h[c] + adp[c] + malt[c] + pi[c]	0.269	0.269	0.269	0.269	0.269	0.269	0.269	0.269	0.269	0.269	0.269	0.269	0.269	0.269	0.269	0.269	0.269	0.269	0.269	0.269
atp[c] + h2o[c] + malthx[e] -> h[c] + adp[c] + pi[c] + malthx[c]	0	0	0	0	0	0	0	0	0	0	0	0	0	0	0	0	0	0	0	0	0
atp[c] + h2o[c] + malttr[e] -> h[c] + adp[c] + malttr[c] + pi[c]	0	0	0	0	0	0	0	0	0	0	0	0	0	0	0	0	0	0	0	0	0
atp[c] + h2o[c] + met-D[e] -> h[c] + adp[c] + pi[c] + met-D[c]	0	0	0	0	0	0	0	0	0	0	0	0	0	0	0	0	0	0	0	0	0
atp[c] + h2o[c] + met-L[e] -> h[c] + adp[c] + pi[c] + met-L[c]	0	0	0	0	0	0	0	0	0	0	0	0	0	0	0	0	0	0	0	0	0
atp[c] + h2o[c] + met-L-ala-L[e] -> h[c] + adp[c] + pi[c] + met-L-ala-L[c]	0	0	0	0	0	0	0	0	0	0	0	0	0	0	0	0	0	0	0	0	0
atp[c] + h2o[c] + metox[e] -> h[c] + adp[c] + pi[c] + metox[c]	0	0	0	0	0	0	0	0	0	0	0	0	0	0	0	0	0	0	0	0	0
atp[c] + h2o[c] + metox-R[e] -> h[c] + adp[c] + pi[c] + metox-R[c]	0	0	0	0	0	0	0	0	0	0	0	0	0	0	0	0	0	0	0	0	0
atp[c] + h2o[c] + mops[e] -> h[c] + adp[c] + pi[c] + mops[c]	0	0	0	0	0	0	0	0	0	0	0	0	0	0	0	0	0	0	0	0	0
atp[c] + h2o[c] + mso3[e] -> h[c] + adp[c] + pi[c] + mso3[c]	0	0	0	0	0	0	0	0	0	0	0	0	0	0	0	0	0	0	0	0	0
h[c] + na1[e] <=> h[e] + na1[c]	-1000	-1000	-1000	-1000	-1000	-1000	-1000	-1000	-1000	-1000	-1000	-1000	-1000	-1000	-1000	-1000	-1000	-1000	-1000	-1000	0
atp[c] + h2o[c] + asp-L[e] -> h[c] + adp[c] + asp-L[c] + pi[c]	0	0	0	0	0	0	0	0	0	0	0	0	0	0	0	0	0	0	0	0	0
atp[c] + h2o[c] + tyr-L[e] -> h[c] + adp[c] + tyr-L[c] + pi[c]	0	0	0	0	0	0	0	0	0	0	0	0	0	0	0	0	0	0	0	0	0
atp[c] + h2o[c] + pro-L[e] -> h[c] + adp[c] + pro-L[c] + pi[c]	0	0	0	0	0	0	0	0	0	0	0	0	0	0	0	0	0	0	0	0	0
atp[c] + h2o[c] + fru[e] -> h[c] + adp[c] + fru[c] + pi[c]	0	0	0	0	0	0	0	0	0	0	0	0	0	0	0	0	0	0	0	0	0
atp[c] + h2o[c] + phe-L[e] -> h[c] + adp[c] + phe-L[c] + pi[c]	0	0	0	0	0	0	0	0	0	0	0	0	0	0	0	0	0	0	0	0	0
nh4[e] <=> nh4[c]	0.33	0.33	0.33	0.33	0.33	0.33	0.33	0.33	0.33	0.33	0.33	0.33	0.33	0.33	0.33	0.33	0.33	0.33	0.33	0.33
nmn[e] <=> nmn[c]	1.49553e-27	9.43891e-26	-6.66578e-27	1.15882e-25	2.80246e-25	-6.32394e-26	6.51622e-27	1.64807e-25	2.20483e-26	-3.14061e-26	-9.06076e-26	-2.75604e-26	-1.07704e-25	-5.81974e-26	1.31863e-25	5.66591e-26	1.42502e-26	2.58085e-26	-1.22206e-26	3.23034e-26
atp[c] + h2o[c] + no2[e] -> h[c] + adp[c] + pi[c] + no2[c]	0	0	0	0	0	0	0	0	0	0	0	0	0	0	0	0	0	0	0	0	0
h[e] + no2[e] <=> h[c] + no2[c]	0	0	0	0	0	0	0	0	0	0	0	0	0	0	0	0	0	0	0	0	0
atp[c] + h2o[c] + no3[e] -> h[c] + adp[c] + pi[c] + no3[c]	0	0	0	0	0	0	0	0	0	0	0	0	0	0	0	0	0	0	0	0	0
h[e] + no3[e] <=> h[c] + no3[c]	0	0	0	0	0	0	0	0	0	0	0	0	0	0	0	0	0	0	0	0	0
o2[e] <=> o2[c]	1.78717	1.75042	1.71368	1.67715	1.6404	1.60366	1.56691	1.53017	1.49364	1.45711	1.42015	1.3834	1.34666	1.31013	1.27339	1.23664	1.1999	1.16315	1.12662	1.08988
atp[c] + h2o[c] + orn[e] -> h[c] + adp[c] + orn[c] + pi[c]	0	0	0	0	0	0	0	0	0	0	0	0	0	0	0	0	0	0	0	0	0
atp[c] + h2o[c] + pi[e] -> h[c] + adp[c] + 2 pi[c]	0	0	0	0	0	0	0	0	0	0	0	0	0	0	0	0	0	0	0	0	0
h[e] + pi[e] <=> h[c] + pi[c]	686.388	685.86	685.331	684.806	684.277	683.749	683.22	682.692	682.166	681.641	681.109	680.581	680.052	679.527	678.998	678.47	677.941	677.413	676.887	676.359	1
h[c] + ppi[c] -> h[e] + ppi[e]	343.172	342.908	342.644	342.381	342.117	341.853	341.589	341.325	341.062	340.8	340.534	340.27	340.006	339.743	339.479	339.215	338.951	338.686	338.424	338.16	1
atp[c] + h2o[c] + ptrc[e] -> h[c] + adp[c] + pi[c] + ptrc[c]	0	0	0	0	0	0	0	0	0	0	0	0	0	0	0	0	0	0	0	0	0
atp[c] + h2o[c] + gal[e] -> h[c] + adp[c] + pi[c] + gal[c]	0	0	0	0	0	0	0	0	0	0	0	0	0	0	0	0	0	0	0	0	0
atp[c] + h2o[c] + rib-D[e] -> h[c] + adp[c] + pi[c] + rib-D[c]	0	0	0	0	0	0	0	0	0	0	0	0	0	0	0	0	0	0	0	0	0
atp[c] + h2o[c] + rib-D[c] -> h[c] + adp[c] + pi[c] + rib-D[e]	0	0	0	0	0	0	0	0	0	0	0	0	0	0	0	0	0	0	0	0	0
atp[c] + sbt-D[e] + h2o[c] -> sbt-D[c] + adp[c] + pi[c] + h[c]	0	0	0	0	0	0	0	0	0	0	0	0	0	0	0	0	0	0	0	0	0
h[e] + ser-D[e] <=> h[c] + ser-D[c]	0	0	0	0	0	0	0	0	0	0	0	0	0	0	0	0	0	0	0	0	0
h[e] + ser-L[e] <=> h[c] + ser-L[c]	0	0	0	0	0	0	0	0	0	0	0	0	0	0	0	0	0	0	0	0	0
atp[c] + h2o[c] + so4[e] -> h[c] + adp[c] + pi[c] + so4[c]	0	0	0	0	0	0	0	0	0	0	0	0	0	0	0	0	0	0	0	0	0
h[e] + so4[e] <=> h[c] + so4[c]	0.00248748	0.00247437	0.00246127	0.00244824	0.00243513	0.00242203	0.00240892	0.00239581	0.00238279	0.00236976	0.00235657	0.00234347	0.00233036	0.00231733	0.00230423	0.00229112	0.00227802	0.00226491	0.00225188	0.00223878
atp[c] + h2o[c] + spmd[e] -> h[c] + adp[c] + pi[c] + spmd[c]	0	0	0	0	0	0	0	0	0	0	0	0	0	0	0	0	0	0	0	0	0
starch[e] <=> starch[c]	0	0	0	0	0	0	0	0	0	0	0	0	0	0	0	0	0	0	0	0	0
atp[c] + h2o[c] + sucr[e] -> h[c] + adp[c] + sucr[c] + pi[c]	0	0	0	0	0	0	0	0	0	0	0	0	0	0	0	0	0	0	0	0	0
atp[c] + h2o[c] + sula[e] -> h[c] + adp[c] + pi[c] + sula[c]	0	0	0	0	0	0	0	0	0	0	0	0	0	0	0	0	0	0	0	0	0
atp[c] + h2o[c] + taur[e] -> h[c] + adp[c] + pi[c] + taur[c]	0	0	0	0	0	0	0	0	0	0	0	0	0	0	0	0	0	0	0	0	0
atp[c] + h2o[c] + thm[e] -> h[c] + adp[c] + pi[c] + thm[c]	0	0	0	0	0	0	0	0	0	0	0	0	0	0	0	0	0	0	0	0	0
h[e] + thr-L[e] <=> h[c] + thr-L[c]	0	0	0	0	0	0	0	0	0	0	0	0	0	0	0	0	0	0	0	0	0
atp[c] + h2o[c] + tre[e] -> h[c] + adp[c] + tre[c] + pi[c]	0	0	0	0	0	0	0	0	0	0	0	0	0	0	0	0	0	0	0	0	0
h[e] + trp-L[e] <=> h[c] + trp-L[c]	0	0	0	0	0	0	0	0	0	0	0	0	0	0	0	0	0	0	0	0	0
na1[e] + ac[e] -> ac[c] + na1[c]	0	0	0	0	0	0	0	0	0	0	0	0	0	0	0	0	0	0	0	0	0
na1[e] + pyr[e] -> pyr[c] + na1[c]	0	0	0	0	0	0	0	0	0	0	0	0	0	0	0	0	0	0	0	0	0
urea[e] <=> urea[c]	0	0	0	0	0	0	0	0	0	0	0	0	0	0	0	0	0	0	0	0	0
atp[c] + h2o[c] + urea[e] -> h[c] + adp[c] + urea[c] + pi[c]	0	0	0	0	0	0	0	0	0	0	0	0	0	0	0	0	0	0	0	0	0
atp[c] + h2o[c] + val-L[e] -> h[c] + adp[c] + pi[c] + val-L[c]	0	0	0	0	0	0	0	0	0	0	0	0	0	0	0	0	0	0	0	0	0
atp[c] + h2o[c] + vb12[e] -> h[c] + adp[c] + pi[c] + vb12[c]	0	0	0	0	0	0	0	0	0	0	0	0	0	0	0	0	0	0	0	0	0
atp[c] + h2o[c] + xyl-D[e] -> h[c] + adp[c] + xyl-D[c] + pi[c]	0	0	0	0	0	0	0	0	0	0	0	0	0	0	0	0	0	0	0	0	0
pep[c] + mnl[e] -> pyr[c] + mnl1p[c]	0	0	0	0	0	0	0	0	0	0	0	0	0	0	0	0	0	0	0	0	0
53.9255 h2o[c] + 0.5911 ala-L[c] + 0.2612 arg-L[c] + 0.1183 asn-L[c] + 0.3532 asp-L[c] + 0.0073 cys-L[c] + 0.665 glu-L[c] + 0.2202 gln-L[c] + 0.4705 gly[c] + 0.092 his-L[c] + 0.1718 ile-L[c] + 0.4494 leu-L[c] + 0.1863 lys-L[c] + 0.0617 met-L[c] + 0.1251 phe-L[c] + 0.2022 pro-L[c] + 0.1702 ser-L[c] + 0.2453 thr-L[c] + 0.0705 trp-L[c] + 0.0708 tyr-L[c] + 0.3747 val-L[c] + 0.0054 datp[c] + 0.0133 dg…	0.0340657	0.0338862	0.0337067	0.0335283	0.0333488	0.0331694	0.0329899	0.0328104	0.032632	0.0324535	0.032273	0.0320935	0.031914	0.0317356	0.0315561	0.0313766	0.0311972	0.0310177	0.0308392	0.0306598
dtdpase7p[e] <=>	0	0	0	0	0	0	0	0	0	0	0	0	0	0	0	0	0	0	0	0	0
acarglc[e] <=>	0	0	0	0	0	0	0	0	0	0	0	0	0	0	0	0	0	0	0	0	0
acarmalt[e] <=>	0	0	0	0	0	0	0	0	0	0	0	0	0	0	0	0	0	0	0	0	0
acarmalthx[e] <=>	0	0	0	0	0	0	0	0	0	0	0	0	0	0	0	0	0	0	0	0	0
acarmalttr[e] <=>	0	0	0	0	0	0	0	0	0	0	0	0	0	0	0	0	0	0	0	0	0
acarsucr[e] <=>	0	0	0	0	0	0	0	0	0	0	0	0	0	0	0	0	0	0	0	0	0
acar[e] <=>	0.00544	0.00715	0.00886	0.01056	0.01227	0.01398	0.01569	0.0174	0.0191	0.0208	0.02252	0.02423	0.02594	0.02764	0.02935	0.03106	0.03277	0.03448	0.03618	0.03789
com4b[e] <=>	0	0	0	0	0	0	0	0	0	0	0	0	0	0	0	0	0	0	0	0	0
comc[e] <=>	0	0	0	0	0	0	0	0	0	0	0	0	0	0	0	0	0	0	0	0	0
com2[e] <=>	0	0	0	0	0	0	0	0	0	0	0	0	0	0	0	0	0	0	0	0	0
rib-D[e] <=>	0	0	0	0	0	0	0	0	0	0	0	0	0	0	0	0	0	0	0	0	0
xyl-D[e] <=>	0	0	0	0	0	0	0	0	0	0	0	0	0	0	0	0	0	0	0	0	0
sbt-D[e] <=>	0	0	0	0	0	0	0	0	0	0	0	0	0	0	0	0	0	0	0	0	0
starch[e] <=>	0	0	0	0	0	0	0	0	0	0	0	0	0	0	0	0	0	0	0	0	0
sucr[e] <=>	0	0	0	0	0	0	0	0	0	0	0	0	0	0	0	0	0	0	0	0	0
gal[e] <=>	0	0	0	0	0	0	0	0	0	0	0	0	0	0	0	0	0	0	0	0	0
inost[e] <=>	0	0	0	0	0	0	0	0	0	0	0	0	0	0	0	0	0	0	0	0	0
tre[e] <=>	0	0	0	0	0	0	0	0	0	0	0	0	0	0	0	0	0	0	0	0	0
lcts[e] <=>	0	0	0	0	0	0	0	0	0	0	0	0	0	0	0	0	0	0	0	0	0
fru[e] <=>	0	0	0	0	0	0	0	0	0	0	0	0	0	0	0	0	0	0	0	0	0
glc-D[e] <=>	0	0	0	0	0	0	0	0	0	0	0	0	0	0	0	0	0	0	0	0	0
glcn[e] <=>	0	0	0	0	0	0	0	0	0	0	0	0	0	0	0	0	0	0	0	0	0
lac-L[e] <=>	0	0	0	0	0	0	0	0	0	0	0	0	0	0	0	0	0	0	0	0	0
malt[e] <=>	-0.269	-0.269	-0.269	-0.269	-0.269	-0.269	-0.269	-0.269	-0.269	-0.269	-0.269	-0.269	-0.269	-0.269	-0.269	-0.269	-0.269	-0.269	-0.269	-0.269
malthx[e] <=>	0	0	0	0	0	0	0	0	0	0	0	0	0	0	0	0	0	0	0	0	0
malttr[e] <=>	0	0	0	0	0	0	0	0	0	0	0	0	0	0	0	0	0	0	0	0	0
glyc[e] <=>	0	0	0	0	0	0	0	0	0	0	0	0	0	0	0	0	0	0	0	0	0
dextrin[e] <=>	0	0	0	0	0	0	0	0	0	0	0	0	0	0	0	0	0	0	0	0	0
ac[e] <=>	0	0	0	0	0	0	0	0	0	0	0	0	0	0	0	0	0	0	0	0	0
pyr[e] <=>	0	0	0	0	0	0	0	0	0	0	0	0	0	0	0	0	0	0	0	0	0
cit[e] <=>	0	0	0	0	0	0	0	0	0	0	0	0	0	0	0	0	0	0	0	0	0
arab-L[e] <=>	0	0	0	0	0	0	0	0	0	0	0	0	0	0	0	0	0	0	0	0	0
asp-L[e] <=>	0	0	0	0	0	0	0	0	0	0	0	0	0	0	0	0	0	0	0	0	0
tyr-L[e] <=>	0	0	0	0	0	0	0	0	0	0	0	0	0	0	0	0	0	0	0	0	0
pro-L[e] <=>	0	0	0	0	0	0	0	0	0	0	0	0	0	0	0	0	0	0	0	0	0
phe-L[e] <=>	0	0	0	0	0	0	0	0	0	0	0	0	0	0	0	0	0	0	0	0	0
his-L[e] <=>	0	0	0	0	0	0	0	0	0	0	0	0	0	0	0	0	0	0	0	0	0
asn-L[e] <=>	0	0	0	0	0	0	0	0	0	0	0	0	0	0	0	0	0	0	0	0	0
arg-L[e] <=>	0	0	0	0	0	0	0	0	0	0	0	0	0	0	0	0	0	0	0	0	0
ala-D[e] <=>	0	0	0	0	0	0	0	0	0	0	0	0	0	0	0	0	0	0	0	0	0
ala-L[e] <=>	0	0	0	0	0	0	0	0	0	0	0	0	0	0	0	0	0	0	0	0	0
gln-L[e] <=>	0	0	0	0	0	0	0	0	0	0	0	0	0	0	0	0	0	0	0	0	0
glu-L[e] <=>	0	0	0	0	0	0	0	0	0	0	0	0	0	0	0	0	0	0	0	0	0
gly[e] <=>	0	0	0	0	0	0	0	0	0	0	0	0	0	0	0	0	0	0	0	0	0
ile-L[e] <=>	0	0	0	0	0	0	0	0	0	0	0	0	0	0	0	0	0	0	0	0	0
leu-L[e] <=>	0	0	0	0	0	0	0	0	0	0	0	0	0	0	0	0	0	0	0	0	0
trp-L[e] <=>	0	0	0	0	0	0	0	0	0	0	0	0	0	0	0	0	0	0	0	0	0
cys-L[e] <=>	0	0	0	0	0	0	0	0	0	0	0	0	0	0	0	0	0	0	0	0	0
lys-L[e] <=>	0	0	0	0	0	0	0	0	0	0	0	0	0	0	0	0	0	0	0	0	0
val-L[e] <=>	0	0	0	0	0	0	0	0	0	0	0	0	0	0	0	0	0	0	0	0	0
thr-L[e] <=>	0	0	0	0	0	0	0	0	0	0	0	0	0	0	0	0	0	0	0	0	0
ser-D[e] <=>	0	0	0	0	0	0	0	0	0	0	0	0	0	0	0	0	0	0	0	0	0
ser-L[e] <=>	0	0	0	0	0	0	0	0	0	0	0	0	0	0	0	0	0	0	0	0	0
met-D[e] <=>	0	0	0	0	0	0	0	0	0	0	0	0	0	0	0	0	0	0	0	0	0
met-L[e] <=>	0	0	0	0	0	0	0	0	0	0	0	0	0	0	0	0	0	0	0	0	0
met-L-ala-L[e] <=>	0	0	0	0	0	0	0	0	0	0	0	0	0	0	0	0	0	0	0	0	0
gly-cys-L[e] <=>	0	0	0	0	0	0	0	0	0	0	0	0	0	0	0	0	0	0	0	0	0
gly-gln-L[e] <=>	0	0	0	0	0	0	0	0	0	0	0	0	0	0	0	0	0	0	0	0	0
gly-glu-L[e] <=>	0	0	0	0	0	0	0	0	0	0	0	0	0	0	0	0	0	0	0	0	0
gly-leu-L[e] <=>	0	0	0	0	0	0	0	0	0	0	0	0	0	0	0	0	0	0	0	0	0
gly-met-L[e] <=>	0	0	0	0	0	0	0	0	0	0	0	0	0	0	0	0	0	0	0	0	0
gly-phe-L[e] <=>	0	0	0	0	0	0	0	0	0	0	0	0	0	0	0	0	0	0	0	0	0
gly-pro-L[e] <=>	0	0	0	0	0	0	0	0	0	0	0	0	0	0	0	0	0	0	0	0	0
gly-tyr[e] <=>	0	0	0	0	0	0	0	0	0	0	0	0	0	0	0	0	0	0	0	0	0
gly-asn-L[e] <=>	0	0	0	0	0	0	0	0	0	0	0	0	0	0	0	0	0	0	0	0	0
cgly[e] <=>	0	0	0	0	0	0	0	0	0	0	0	0	0	0	0	0	0	0	0	0	0
gly-asp-L[e] <=>	0	0	0	0	0	0	0	0	0	0	0	0	0	0	0	0	0	0	0	0	0
ala-L-asp-L[e] <=>	0	0	0	0	0	0	0	0	0	0	0	0	0	0	0	0	0	0	0	0	0
ala-L-gln-L[e] <=>	0	0	0	0	0	0	0	0	0	0	0	0	0	0	0	0	0	0	0	0	0
ala-L-glu-L[e] <=>	0	0	0	0	0	0	0	0	0	0	0	0	0	0	0	0	0	0	0	0	0
ala-L-his-L[e] <=>	0	0	0	0	0	0	0	0	0	0	0	0	0	0	0	0	0	0	0	0	0
ala-L-leu-L[e] <=>	0	0	0	0	0	0	0	0	0	0	0	0	0	0	0	0	0	0	0	0	0
ala-L-Thr-L[e] <=>	0	0	0	0	0	0	0	0	0	0	0	0	0	0	0	0	0	0	0	0	0
orn[e] <=>	0	0	0	0	0	0	0	0	0	0	0	0	0	0	0	0	0	0	0	0	0
urea[e] <=>	0	0	0	0	0	0	0	0	0	0	0	0	0	0	0	0	0	0	0	0	0
no2[e] <=>	0	0	0	0	0	0	0	0	0	0	0	0	0	0	0	0	0	0	0	0	0
nh4[e] <=>	-0.33	-0.33	-0.33	-0.33	-0.33	-0.33	-0.33	-0.33	-0.33	-0.33	-0.33	-0.33	-0.33	-0.33	-0.33	-0.33	-0.33	-0.33	-0.33	-0.33
no3[e] <=>	0	0	0	0	0	0	0	0	0	0	0	0	0	0	0	0	0	0	0	0	0
so4[e] <=>	-0.00248748	-0.00247437	-0.00246127	-0.00244824	-0.00243513	-0.00242203	-0.00240892	-0.00239581	-0.00238279	-0.00236976	-0.00235657	-0.00234347	-0.00233036	-0.00231733	-0.00230423	-0.00229112	-0.00227802	-0.00226491	-0.00225188	-0.00223878
buts[e] <=>	0	0	0	0	0	0	0	0	0	0	0	0	0	0	0	0	0	0	0	0	0
cbl1[e] <=>	0	0	0	0	0	0	0	0	0	0	0	0	0	0	0	0	0	0	0	0	0
cbl2[e] <=>	0	0	0	0	0	0	0	0	0	0	0	0	0	0	0	0	0	0	0	0	0
co2[e] <=>	1.78765	1.75177	1.7159	1.68023	1.64435	1.60847	1.5726	1.53672	1.50105	1.46538	1.42929	1.39342	1.35754	1.32187	1.28599	1.25011	1.21424	1.17836	1.14269	1.10681
drib[e] <=>	0	0	0	0	0	0	0	0	0	0	0	0	0	0	0	0	0	0	0	0	0
eths[e] <=>	0	0	0	0	0	0	0	0	0	0	0	0	0	0	0	0	0	0	0	0	0
galur[c] <=>	0	0	0	0	0	0	0	0	0	0	0	0	0	0	0	0	0	0	0	0	0
gcald[e] <=>	0	0	0	0	0	0	0	0	0	0	0	0	0	0	0	0	0	0	0	0	0
glyc3p[e] <=>	0	0	0	0	0	0	0	0	0	0	0	0	0	0	0	0	0	0	0	0	0
glycogenb[c] <=>	0	0	0	0	0	0	0	0	0	0	0	0	0	0	0	0	0	0	0	0	0
gua[e] <=>	0	0	0	0	0	0	0	0	0	0	0	0	0	0	0	0	0	0	0	0	0
h[e] <=>	-686.04	-685.512	-684.984	-684.458	-683.93	-683.401	-682.873	-682.345	-681.819	-681.294	-680.762	-680.234	-679.706	-679.18	-678.652	-678.123	-677.595	-677.067	-676.541	-676.013	1
h2o[e] <=>	345.39	345.097	344.804	344.512	344.219	343.926	343.632	343.339	343.048	342.756	342.461	342.168	341.875	341.583	341.29	340.996	340.703	340.41	340.118	339.825	1
hco3[e] <=>	0	0	0	0	0	0	0	0	0	0	0	0	0	0	0	0	0	0	0	0	0
hexs[e] <=>	0	0	0	0	0	0	0	0	0	0	0	0	0	0	0	0	0	0	0	0	0
hxan[e] <=>	0	0	0	0	0	0	0	0	0	0	0	0	0	0	0	0	0	0	0	0	0
istnt[e] <=>	0	0	0	0	0	0	0	0	0	0	0	0	0	0	0	0	0	0	0	0	0
k[e] <=>	0	0	0	0	0	0	0	0	0	0	0	0	0	0	0	0	0	0	0	0	0
L-alagly[e] <=>	0	0	0	0	0	0	0	0	0	0	0	0	0	0	0	0	0	0	0	0	0
Lcyst[e] <=>	0	0	0	0	0	0	0	0	0	0	0	0	0	0	0	0	0	0	0	0	0
metox[e] <=>	0	0	0	0	0	0	0	0	0	0	0	0	0	0	0	0	0	0	0	0	0
metox-R[e] <=>	0	0	0	0	0	0	0	0	0	0	0	0	0	0	0	0	0	0	0	0	0
mops[e] <=>	0	0	0	0	0	0	0	0	0	0	0	0	0	0	0	0	0	0	0	0	0
mso3[e] <=>	0	0	0	0	0	0	0	0	0	0	0	0	0	0	0	0	0	0	0	0	0
na1[e] <=>	1.13687e-13	1.13687e-13	1.13687e-13	1.13687e-13	1.13687e-13	1.13687e-13	1.13687e-13	1.13687e-13	1.13687e-13	1.13687e-13	1.13687e-13	1.13687e-13	1.13687e-13	1.13687e-13	1.13687e-13	1.13687e-13	1.13687e-13	1.13687e-13	1.13687e-13	1.13687e-13
nmn[e] <=>	0	0	0	0	0	0	0	0	0	0	0	0	0	0	0	0	0	0	0	0	0
o2[e] <=>	-1.78717	-1.75042	-1.71368	-1.67715	-1.6404	-1.60366	-1.56691	-1.53017	-1.49364	-1.45711	-1.42015	-1.3834	-1.34666	-1.31013	-1.27339	-1.23664	-1.1999	-1.16315	-1.12662	-1.08988
pi[e] <=>	-686.388	-685.86	-685.331	-684.806	-684.277	-683.749	-683.22	-682.692	-682.166	-681.641	-681.109	-680.581	-680.052	-679.527	-678.998	-678.47	-677.941	-677.413	-676.887	-676.359	1
ppi[e] <=>	343.172	342.908	342.644	342.381	342.117	341.853	341.589	341.325	341.062	340.8	340.534	340.27	340.006	339.743	339.479	339.215	338.951	338.686	338.424	338.16	1
ptrc[e] <=>	0	0	0	0	0	0	0	0	0	0	0	0	0	0	0	0	0	0	0	0	0
spmd[e] <=>	0	0	0	0	0	0	0	0	0	0	0	0	0	0	0	0	0	0	0	0	0
sula[e] <=>	0	0	0	0	0	0	0	0	0	0	0	0	0	0	0	0	0	0	0	0	0
taur[e] <=>	0	0	0	0	0	0	0	0	0	0	0	0	0	0	0	0	0	0	0	0	0
adn[e] <=>	0	0	0	0	0	0	0	0	0	0	0	0	0	0	0	0	0	0	0	0	0
uri[e] <=>	0	0	0	0	0	0	0	0	0	0	0	0	0	0	0	0	0	0	0	0	0
ins[e] <=>	0	0	0	0	0	0	0	0	0	0	0	0	0	0	0	0	0	0	0	0	0
thm[e] <=>	0	0	0	0	0	0	0	0	0	0	0	0	0	0	0	0	0	0	0	0	0
vb12[e] <=>	0	0	0	0	0	0	0	0	0	0	0	0	0	0	0	0	0	0	0	0	0
	0	0	0	0	0	0	0	0	0	0	0	0	0	0	0	0	0	0	0	0	0
