# Supplementary material for: Reconstruction and in silico analysis of an Actinoplanes sp. SE50/110 genome-scale metabolic model for acarbose production
Source: Front Microbiol. 2015 Jun 25;6:632. doi: 10.3389/fmicb.2015.00632 (PMC4479805; doi:10.3389/fmicb.2015.00632)
Supplement: Supplementary file 5 [file DataSheet5.XLSX]

## Sheet: Sheet1
Rxn name	glucose	sucrose	galactose	fructose	trehalose	lactose	arabinose	glycerol	sorbitol	urea	glutamate
rxsp0001	0	0	0	0	0	0	0	0	0	0	0
rxsp0002	1.31374	1.03586	0.291234	1.29402	0.0283436	0.201848	0.0388571	0.393836	0.105223	3.51298	1.48803
rxsp0003	0	0	0	0	0	0	0	0	0	0	0		Carbon source: Ammonium sulfate was as the sole nitrogen source.
rxsp0004	0	0	0	0	0	0	0	0	0	0	0		Carbon source: Ammonium sulfate was as the sole nitrogen source.
rxsp0005	0.813	0.578	0	0.756	0	0.158	0	0	0.55	2.037	0.911			carbon source uptake rate (mmol/g DCW/h)	nitrogen source uptake rate (mmol/g DCW/h)
rxsp0006	1.44267	1.06689	1.17576	1.38402	2.41937	0.236309	1.56549	1.09372	1.05878	3.65788	1.57429
rxsp0007	0	0	0	0	0	0	0	0	0	0	0					Growth(in silico)	Growth(in vivo)
rxsp0008	0	0	0	0	0	0	0	0.365918	0	3.43768	0							change
rxsp0009	1.15391	0.894882	0	1.18244	4.08512	0.0892	0	0.143637	0.975103	2.85468	1.72716
rxsp0010	0	0	0	0	0	0	0	0.0749856	0	0	0		carbon source
rxsp0011	0.723895	0.534688	0.589476	0.693798	1.21187	0.119267	0.423858	1.17301	0.529966	1.83475	0.790603		glucose	0.81311	0.46706	0.049	0.0540797	0.0939293
rxsp0012	0	0	0	0	0	0	0	0	0	0	0		sucrose	0.28912	0.226578	0.0238	0.0261818	0.0909731
rxsp0013	0.723895	0.534688	0.589476	0.693798	1.21187	0.119267	0.423858	0	0.529966	1.83475	0.790603		galactose	0.644747	0.290919	0.0305	0.0338246	0.0982893
rxsp0014	-0.717289	-0.531476	-0.58536	-0.689186	-1.20623	-0.116395	-0.41612	0.0805451	-0.52848	-1.81975	-0.781677		fructose	0.756442	0.247379	0.0342	0.0337258	-0.0140606
rxsp0015	1.44267	1.06689	1.17576	1.38402	2.41937	0.236309	1.56549	1.09372	1.05878	3.65788	1.57429		trehalose	0.644325	0.398816	0.0419	0.0420535	0.00364988
rxsp0016	-1.31374	-1.03586	-0.291234	-1.29402	-0.0283436	-0.201848	-0.0388571	-0.393836	-0.105223	-3.51298	-1.48803		lactose	0.158468	0.203087	0.0213	0.0218985	0.0273303
rxsp0017	0	0	0	0	-2.88303e-23	0	0	0	0	0	0		arabinose	1.25204	0.546794	0.0574	0.0593032	0.0320923
rxsp0018	-0.0271114	-0.0131783	-1.71016	-0.0189257	-0.0205798	-0.011785	-1.46999	-0.0197501	-0.00527674	-0.0615376	-0.0366323		glycerol	1.24767	0.393273	0.0412	0.0455756	0.0960068
rxsp0019	0.729002	0.53717	0.592659	0.697364	1.21623	0.121487	-0.000539682	-0.0706874	0.531114	1.84634	0.797504		sorbitol	0.549697	0.104546	0.011	0.0107394	-0.0242692
rxsp0020	5.08226e-27	0	0.645	1.28073e-25	1.288	1.50228e-23	6.82717e-26	9.78335e-27	1.88044e-26	0	5.71472e-19
rxsp0021	1.01497	0.827349	0.105412	1.08546	-273.676	0.0288075	-249.211	-260.364	-263.512	2.51027	1.71535		nitrogen source
rxsp0022	0.884301	0.827116	1.71726	0.99424	1.99921	0.0151768	1.48267	0.0293818	0.00785009	2.50918	2.16979		urea	2.03731	0.530436	0.1113	0.115818	0.0390094
rxsp0023	0	0.0632843	0	0	275.789	0.0431712	249.409	260.504	263.452	0.295513	0		glutamate	0.911045	0.631123	0.0662	0.0689268	0.0395614
rxsp0024	0.916215	0.842629	0.0416427	1.01652	2.02648	0.0290497	0.0782768	0.0562391	0.0150257	2.61068	1.58191
rxsp0025	0.849387	0.810145	0	0.969867	0	0	0	0	0	2.45899	2.12261
rxsp0026	0.916215	0.842629	0.0416427	1.01652	0.0570977	0.0290497	0.0782768	0.0562391	0.0150257	2.61068	1.58191
rxsp0027	0.916215	0.842629	0.0416427	1.01652	0.0570977	0.0290497	0.0782768	0.0562391	0.0150257	2.61068	1.58191
rxsp0028	0	0	0	0	0	0	0	0	0	0	0
rxsp0029	-0.916215	-0.842629	-0.0416427	-1.01652	-2.02648	-0.0290497	-0.0782768	-0.0562391	-0.0150257	-2.61068	-1.58191
rxsp0030	0	0	0	0	0	0	0	0	0	0	0
rxsp0031	0	0	0	0	0	0	0	0	0	0	0
rxsp0032	-0.000823471	-0.000400274	-0.000513127	-0.000574843	-0.000703566	-0.000357954	1.25104	-0.000692986	-0.000185149	-0.00186912	-0.00111266
rxsp0033	-0.000823471	-0.000400274	-0.000513127	-0.000574843	-0.000703566	-0.000357954	1.25104	-0.000692986	-0.000185149	-0.00186912	-0.00111266
rxsp0034	0	0	0	0	0	0	0	0	0	0	0
rxsp0035	-0.000823471	-0.000400274	-0.000513127	-0.000574843	-0.000703566	-0.000357954	1.25104	-0.000692986	-0.000185149	-0.00186912	-0.00111266
rxsp0036	-0.00588684	-0.00286148	-0.00366825	-0.00410944	-0.00502966	-0.00255895	-0.00689529	-0.00495402	-0.00132359	-0.013362	-0.00795417
rxsp0037	0	0	0	0	0	0	0	0	0	0	0
rxsp0038	-0.00588684	-0.00286148	-0.00366825	-0.00410944	-0.00502966	-0.00255895	-0.00689529	-0.00495402	-0.00132359	-0.013362	-0.00795417
rxsp0039	0	0	0	0	0	0	0	0	0	0	0
rxsp0040	0	0	0	0	0	0	0	0	0	0	0
rxsp0041	0	0	0	0	0	0	0	0	0	0	0
rxsp0042	0.0204937	0.00996158	0.0127701	0.0143061	0.0175096	0.00890838	-0.289033	0.0172463	0.00460778	0.0465167	0.0276906
rxsp0043	0	0	0	0	0	0	0	0	0	0	0
rxsp0044	0	0	0	0	0	0	0	0	0	0	0
rxsp0045	0.0835368	0.0406057	0.052054	0.0583147	0.071373	0.0363126	0	0.0702997	0.0187824	0.189612	0.112873
rxsp0046	0	0	0	0	0	0	0	0	0	0	0
rxsp0047	0	0	0	0	0	0	0.21519	0	0	0	0
rxsp0048	0	0	0	0	0	0	0	0	0	0	0
rxsp0049	0	0	0	0	0	0	0	0	0	0	0
rxsp0050	0.0835368	0.0406057	0.052054	0.0583147	0.071373	0.0363126	0	0.0702997	0.0187824	0.189612	0.112873
rxsp0051	0	0	0	0	0	0	0	0	0	0	0
rxsp0052	0.0835368	0.0406057	0.052054	0.0583147	0.071373	0.0363126	0	0.0702997	0.0187824	0.189612	0.112873
rxsp0053	0.0137833	0.00669983	0.00858876	0.00962178	0.0117763	0.00599148	0.231335	0.0115993	0.00309904	0.0312855	0.0186237
rxsp0054	-0.0615785	-0.0299322	-0.0383712	-0.0429863	-0.052612	-0.0267675	-0.287317	-0.0518209	-0.0138453	-0.139771	-0.0832035
rxsp0055	0	1.24603e-26	0	0	0	0	0	0	0	0	-1.43693e-19
rxsp0056	0	0	0	0	0	0	0	0	0	0	0
rxsp0057	0	0	0	0	0	0	0	0	0	0	0
rxsp0058	0	0	0	0	0	0	0.508582	0	0	0	0
rxsp0059	0.0137833	0.00669983	0.00858876	0.00962178	0.0117763	0.00599148	0.231335	0.0115993	0.00309904	0.0312855	0.0186237
rxsp0060	-0.000686226	-0.000333562	-0.000427606	-0.000479036	-0.000586305	-0.000298295	-0.000803781	-0.000577488	-0.000154291	-0.0015576	-0.000927214
rxsp0061	0.000686226	0.000333562	0.000427606	0.000479036	0.000586305	0.000298295	0.000803781	0.000577488	0.000154291	0.0015576	0.000927214
rxsp0062	0	0	0	0	0	0	0	1.248	0	0	0
rxsp0063	0	0	0	0	0	0	0	-1.248	0	0	0
rxsp0064	0	0	0	0	0	0	0	0	0	0	0
rxsp0065	0	0	0	0	0	0	0	0	0.55	0	0
rxsp0066	0	0	0	0	0	0	0	0	0	0	0
rxsp0067	0	0	0	0	0	0	0	0	0	0	0
rxsp0068	0	0	0	0	0	0	0	0	0	0	0
rxsp0069	0	0	0	0	0	0	0	0	0	0	0
rxsp0070	0.000686226	0.000333562	0.000427606	0.000479036	0.000586305	0.000298295	0.000803781	0.000577488	0.000154291	0.0015576	0.000927214
rxsp0071	0	-0.289	0	-0.756	0	-0.158	0	0	-0.55	0	0
rxsp0072	0	0	-0.645	0	0	0	0	0	0	0	0
rxsp0073	0	0	0.645	0	0	0	0	0	0	0	0
rxsp0074	0	0.289	0	0	0	0	0	0	0	0	0
rxsp0075	0	-0.289	0	0	0	0	0	0	0	0	0
rxsp0076	0	0	0	0	0	0	0	0	0	0	0
rxsp0077	0	-0.289	0	0	0	0	0	0	0	0	0
rxsp0078	0	0.289	0	0	0	0	0	0	0	0	0
rxsp0079	0	0.289	0	0	0	0	0	0	0	0	0
rxsp0080	0	0	0	0	0	0	0	0	0	0	0
rxsp0081	0	0	0.645	0	0	0	0	0	0	0	0
rxsp0082	0	0	0	0	0	0	0	0	0	0	0
rxsp0083	0	0	-0.645	0	0	0	0	0	0	0	0
rxsp0084	0	0	0	0	0	0	0	0	0	0	0
rxsp0085	0	0	0	0	0	0	0	0	0	0	0
rxsp0086	0	0	0	0	0	0	0	0	0	0	0
rxsp0087	0	0	0	0	0	0	0	0	0	0	0
rxsp0088	0	0	0	0	7.01624e-26	0	0	0	0	0	0
rxsp0089	0	0	0	0	0	0	0	0	0	0	0
rxsp0090	5.08226e-27	0	0	1.27988e-25	1.288	1.50228e-23	-4.02833e-25	0	1.88044e-26	0	-5.96905e-22
rxsp0091	0	0	0	0	0	0	0	-9.80592e-27	0	0	-5.72069e-19
rxsp0092	0	0	0	0	0	0	0	0	0	0	-9.52453e-20
rxsp0093	0	0	0	0	0	0	0	0	0	0	0
rxsp0094	0	0	0	0	0	0	0	0	0	0	0
rxsp0095	0	0	0	0	-0.644	0	0	0	0	0	0
rxsp0096	0	0	0	6.39626e-26	0.644	7.51181e-24	-3.38785e-29	0	-2.52598e-25	0	0
rxsp0097	6.9744e-29	0	0	6.38158e-26	0.644	7.51171e-24	-3.38785e-29	0	-2.52752e-25	0	0
rxsp0098	0	0	0	0	0	0	0	0	0	0	0
rxsp0099	4.16669e-27	0	0	0	1.288	1.50228e-23	-4.81324e-25	-1.63435e-27	-6.86066e-26	0	-9.58423e-20
rxsp0100	0	0	0	0	0	0	0	0	0	0	0
rxsp0101	0	0	0	0	0	0	0	0	0	0	0
rxsp0102	0	0	0	0	0	0	0	0	0	0	0
rxsp0103	0	0	0	0	0	0	0	0	0	0	0
rxsp0104	0	0	0	0	0	0	0	0	0	0	0
rxsp0105	0	0	0	0	0	0	0	0	0	0	0
rxsp0106	0	0	0	0	0	0	0	-9.78335e-27	0	0	0
rxsp0107	0.0182046	0.00884892	0.0113438	0.0127081	0.0155538	0.00791335	0.0213232	0.0153199	0.00409311	0.0413209	0.0245977
rxsp0108	0	0	0	0	0	0	0	0	0	0	0
rxsp0109	0.00560745	0.00272568	0.00349415	0.00391441	0.00479095	0.0024375	0.00656804	0.0047189	0.00126078	0.0127278	0.00757666
rxsp0110	0.00560745	0.00272568	0.00349415	0.00391441	0.00479095	0.0024375	0.00656804	0.0047189	0.00126078	0.0127278	0.00757666
rxsp0111	0	0	0	0	0	0	0	0	0	0	0
rxsp0112	0	0	0	0	0	0	0	0	0	0	0
rxsp0113	0	0	0	0	0	0	0	0	0	0	0
rxsp0114	0	0	0	0	0	0	0	0	0	0	0
rxsp0115	0	0	0	0	0	0	0	0	0	0	0
rxsp0116	0.0182046	0.00884892	0.0113438	0.0127081	0.0155538	0.00791335	0.0213232	0.0153199	0.00409311	0.0413209	0.0245977
rxsp0117	0.0182046	0.00884892	0.0113438	0.0127081	0.0155538	0.00791335	0.0213232	0.0153199	0.00409311	0.0413209	0.0245977
rxsp0118	0	0	0	0	0	0	0	0	0	0	0
rxsp0119	0	0	0	0	0	0	0	0	0	0	0
rxsp0120	0.0182046	0.00884892	0.0113438	0.0127081	0.0155538	0.00791335	0.0213232	0.0153199	0.00409311	0.0413209	0.0245977
rxsp0121	0	0	0	0	0	0	0	0	0	0	0
rxsp0122	0	0	1.61185	0	0	0	0	0	0	0	0
rxsp0123	0	0	0	0	277.645	0	250.695	260.394	264.457	0	0.455086
rxsp0124	0	0	0	0	0	0	0	0	0.0977645	0	0
rxsp0125	0	0	1.8016	0	0	0	0	0	0	0	0
rxsp0126	0.0271114	0.0131783	-0.0914347	0.0189257	0.0205798	0.011785	0.961408	0.0197501	0.00527674	0.0615376	0.0366323
rxsp0127	-0.0271114	-0.0131783	-1.71016	-0.0189257	-0.0205798	-0.011785	-1.46999	-0.0197501	-0.00527674	-0.0615376	-0.0366323
rxsp0128	0	0	0	0	0	0	0	0	0	0	0
rxsp0129	0	0	0	0	0	0	0	0	0	0	0
rxsp0130	0	0	0	0	0	0	0	0	0	0	0
rxsp0131	0	0	253.134	0	0	0	0	0	0	0	0
rxsp0132	0	0	0	0	0	0	0	0	0	0	0
rxsp0133	0	0	0	0	0	0	0	0	0	0	0
rxsp0134	0	0	0	0	0	0	0	0	0	0	0
rxsp0135	0.130672	0.000233017	0	0.0912187	1.96979	0.0136306	0.000561498	0.000403417	0.936835	0.0010881	0.000647725
rxsp0136	0	0.00130089	0.00166766	0	0	0	1.47571	1.29764	0.943102	0.00607465	0.00361613
rxsp0137	0	0	0	0	1.96938	0	0	0	0	0	0
rxsp0138	0	0	0	0	0	0	0	0	0	0	0
rxsp0139	0	0	0	0	0	0	0	0	0	0	0
rxsp0140	0	0	0	0	0	0	0	0	0	0	0
rxsp0141	0.0797562	0.00712585	0.85577	0.0556756	0.0112332	0.0130836	0	0	0	0.0332749	0.019808
rxsp0142	0	0	0	0	0	0	0	0	0	0	0
rxsp0143	0	0	0	0	0	0	0	0	0	0	0
rxsp0144	0.000479378	0.000233017	-9.60768e-26	0.000334641	0.000409576	0.000208381	0.000561498	0.000403417	0.000107783	0.0010881	0.000647725
rxsp0145	0	0	0	0	0	0	0	0	0	0	0
rxsp0146	0	0	0	0	0	0	0	0	0	0	0
rxsp0147	0.000479378	0.000233017	-9.60474e-26	0.000334641	0.000409576	0.000208381	0.000561498	0.000403417	0.000107783	0.0010881	0.000647725
rxsp0148	0.000300959	0.000146291	0.900987	0.000210091	0.000257136	0.000130824	0.000352515	0.00025327	6.76675e-05	0.000683119	0.000406649
rxsp0149	0	0	1.6955	0	0	0	1.44178	0	0	0	-3.49653e-20
rxsp0150	0	0	0	0	0	0	0	0.00306527	0.000818966	0	0
rxsp0151	0	0	0	0	0	0	0	0	0	0	0
rxsp0152	0.00364245	0.00177053	1.69777	0.00254269	0.00311207	0.00158333	1.44604	0	0	0.00826765	0.00492159
rxsp0153	-0.00364245	-0.00177053	-1.69777	-0.00254269	-0.00311207	-0.00158333	-1.44604	3.9113e-26	-1.30651e-24	-0.00826765	-0.00492159
rxsp0154	0	0	0	0	0	0	0	0	0	0	0
rxsp0155	0	0	0	0	0	0	0	0	0	0	0
rxsp0156	0	0	0	0	0	0	0	0	0	0	0
rxsp0157	0	0	0	0	0	0	0	0	0	0	0
rxsp0158	-0.836069	-0.803671	-1.68497	-0.960571	0.0139624	0.00578906	-0.855715	0.0112074	0.00299434	-2.42877	-2.10462
rxsp0159	0	0	0	0	0	0	0	0	0	0	0
rxsp0160	0	0	0	0	0	0	0	0	0	0	0
rxsp0161	0	0	0	0	0	0	0	0	0	0	0
rxsp0162	0	0	0	0	0	0	0	0	0	0	0
rxsp0163	0	0	0	0	0	0	0	0	0	0	0
rxsp0164	0.0405913	0.0197307	0.0252935	0.0283357	0.0346808	0.0176446	0.614466	0.0372245	0.00994548	0.0921343	0.054846
rxsp0165	0	0	0	0	0	0	0	0	0	0	0
rxsp0166	0	0	0	0	0	0	0	0	0	0	0
rxsp0167	0	0	0	0	0	0	0	0	0	0	0
rxsp0168	0	0	0	0	0	0	0	0	0	0	0
rxsp0169	0	0	0	0	0	0	0	0	0	0	0
rxsp0170	0	0	0	0	0	0	0	0	0	0	0
rxsp0171	0	-1.16023e-28	0	0	8.38419e-26	0	0	6.50727e-28	-6.98993e-28	6.05383e-27	1.17016e-22
rxsp0172	0	0	0	0	0	0	0	0	0	0	0
rxsp0173	0	3.714e-26	6.03466e-28	1.50866e-28	0	0	0.566921	5.62903e-26	1.50866e-27	0	0
rxsp0174	0	0	0	0	0	0	0	0	0	0	0
rxsp0175	0	0	0	0	0	0	0	0	0	0	0
rxsp0176	0.00112737	0.000547994	0.000702495	0.000786988	0.000963215	0.000490057	0.0013205	0.00094873	0.000253478	0.00255892	0.00152328
rxsp0177	0.00112737	0.000547994	0.000702495	0.000786988	0.000963215	0.000490057	0.0013205	0.00094873	0.000253478	0.00255892	0.00152328
rxsp0178	0	0	0	0	0	0	0	0	0	0	0
rxsp0179	0	0	0	0	0	0	0	0	0	0	0
rxsp0180	0	0	0	0	0	0	0	0	0	0	0
rxsp0181	0.00158812	0.000771957	0.000989602	0.00110863	0.00135688	0.000690341	0.00186018	0.00133647	0.000357073	0.00360473	0.00214584
rxsp0182	0.00158812	0.000771957	0.000989602	0.00110863	0.00135688	0.000690341	0.00186018	0.00133647	0.000357073	0.00360473	0.00214584
rxsp0183	0	0	0	0	0	0	0	0	0	0	0
rxsp0184	0	0	0	0	0	0	0	0	0	0	0
rxsp0185	0	0	0	0	0	0	0	0	0	0	0
rxsp0186	0	0	0	0	0	0	0	0	0	0	0
rxsp0187	0	0	0	0	0	0	0	0	0	0	0
rxsp0188	0	0	0	0	0	0	0	0	0	0	0
rxsp0189	0	0	0	0	0	0	0	0	0	0	0
rxsp0190	0	0	0	0	0	0	0	0	0	0	0
rxsp0192	0	0	0	0	0	0	0	0	0	0	0
rxsp0193	0.0650101	261.857	0.0452596	0.0453818	0.055544	0.0282592	1.91243	0.974517	1.02707	270.92	0.0878402
rxsp0194	-0.0987578	-0.0480043	-0.0637688	-0.0689401	-0.0869615	-0.042929	-0.119218	-0.0831088	-0.0222046	-0.195101	-0.133439
rxsp0195	999.61	261.667	-1.0496	999.728	997.383	999.852	1000	1000	1000	270.064	0.191637
rxsp0196	0.00579861	0.0028186	0.00361327	0.00404785	0.00495427	0.0025206	0.00679195	0.00487977	0.00130376	0.0131617	0.00783496
rxsp0197	0.012803	0.00622331	0.0079779	0.00893744	0.0109388	0.00556534	0.0149963	0.0107743	0.00287862	0	0.0172992
rxsp0198	0	0	0	0	0	0	0	0	0	0	0
rxsp0199	0	0	0	0	0	0	0	0	0	0	0
rxsp0200	0	261.825	0	0	0	0	1.83628	0.919808	1.01232	270.773	0
rxsp0201	0	0	0	0	0	0	0	0	0	0	0
rxsp0202	0	0	0	0	0	0	0	0	0	0	0
rxsp0203	999.99	999.995	0	999.993	999.992	999.996	999.988	999.992	999.998	0	999.987
rxsp0204	0.342927	-261.69	1.0201	0.239388	2.57644	0.127481	-0.0554494	-0.0398384	-0.0106439	-270.171	-0.255602
rxsp0205	0	0	0	0	0	0	0	0	0	0	0
rxsp0206	0.128933	0.0310298	0.884529	0.0900047	2.39102	0.0344603	1.52664	0.699885	0.953557	0.144897	0.0862547
rxsp0207	-0.128933	-0.0310298	-0.884529	-0.0900047	-2.39102	-0.0344603	-1.52664	-0.699885	-0.953557	-0.144897	-0.0862547
rxsp0208	0.128933	0.0310298	0.884529	0.0900047	2.39102	0.0344603	1.52664	0.699885	0.953557	0.144897	0.0862547
rxsp0209	-0.113222	-0.0233932	-0.876624	-0.0790375	-0.0398264	-0.027631	-1.51178	-0.686664	-0.950025	-0.109237	-0.0650269
rxsp0210	0	0	0	0	0	0	0	0	0	0	0
rxsp0211	0	0	0	0	0	0	0	0	0	0	0
rxsp0212	0	0	0	0	0	0	0	0.636892	0	0	0
rxsp0213	0	0	0	0	0	0	-4.84068e-23	0.636892	0	0	0
rxsp0214	0	0	0	0	0	0	-4.84068e-23	0.636892	0	0	0
rxsp0215	0	0	0	0	0	0	0	0	0	0	0
rxsp0216	0	0	0	0	0	0	0	0	0	0	0
rxsp0217	0	0	0	0	0	0	0	0	0	0	0
rxsp0218	0	0	0	0	0	0	0	0	0	0	0
rxsp0219	0	0	0	0	0	0	0	0	0	0	0
rxsp0220	0	0	0	0	0	0	0	0	0	0	0
rxsp0221	0	0	0	0	0	0	-2.68283e-26	0	0	0	7.9953e-24
rxsp0222	0	0	0	0	0	0	-2.68136e-26	0	0	0	7.9953e-24
rxsp0223	0	0	0	0	0	0	0	0	0	0	0
rxsp0224	2.56234e-27	0	4.5604e-24	0	0	0	0	0	0	1.51854e-26	0
rxsp0225	-0.0271114	-0.0131783	-1.71016	-0.0189257	-0.0205798	-0.011785	-1.46999	-0.0197501	-0.00527674	-0.0615376	-0.0366323
rxsp0226	0	0	0	0	0	0	0	0	0	0	0
rxsp0227	0.00357916	0.00173976	0	0.00249851	2.34083	0.00155582	0.000649914	0.00301201	0.000804736	0.008124	0.00483608
rxsp0228	0	0	0.00034575	0	0	0	0	0	0	0	0
rxsp0229	0	0	0	0	0	0	0	0	0	0	0
rxsp0230	-0.0133177	-0.00647348	-0.0105289	-0.00929672	-0.0139624	-0.00578906	-0.0191415	-0.0112074	-0.00299434	-0.0302286	-0.0179946
rxsp0231	0.0133177	0.00647348	0.0105289	0.00929672	0.0139624	0.00578906	0.0191415	0.0112074	0.00299434	0.0302286	0.0179946
rxsp0232	0	0	0.00223027	0	0.00258393	0	0.00354238	-1.65198e-25	0	0	0
rxsp0233	0	0	0	0	0	0	0	0	0	0	0
rxsp0234	0	0	0	0	0	0	0	0	0	0	0
rxsp0235	0.0030243	0.00147005	-0.00034575	0.00211118	-3.37003e-27	0.00131463	0	0.00254507	0.000679981	0.00686457	0.00408636
rxsp0236	0	0	0	0	0	0	0	0	0	0	0
rxsp0237	0	0	0	0	0	0	0	0	0	0	-1.53022e-20
rxsp0238	0	-8.98664e-29	-1.40391e-26	0	0	0	0	0	-5.99109e-28	0	1.53022e-20
rxsp0239	-2.56234e-27	0	0.00223027	0	0.00258393	0	0.00354238	0	0	-1.22881e-26	0
rxsp0240	0	0	0	0	0	0	0	0	0	0	0
rxsp0241	0	0	0	0	0	0	0	0	0	0	0
rxsp0242	0.00327036	0.00158966	0.00203785	0.00228295	0.00279416	0.00142159	0.00383059	0.00275214	0.000735305	0.00742308	0.00441884
rxsp0243	0.0030243	0.00147005	0	0.00211118	0	0.00131463	0	0.00254507	0.000679981	0.00686457	0.00408636
rxsp0244	0.00960227	0.00466748	0.00598342	0.00670308	0.00820408	0.004174	0.0112472	0.00808071	0.00215897	0.0217953	0.0129744
rxsp0245	0	0	0	0	0	0	0	0	0	0	0
rxsp0246	0	0	0	0	0	0	0	0	0	0	0
rxsp0247	0	0	0	0	0	0	0	0	0	0	0
rxsp0248	0	0	0	0	0	0	0	0	0	0	0
rxsp0249	0	0	1.40391e-26	0	0	0	0	0	0	0	0
rxsp0250	0	0	1.40391e-26	0	0	0	0	0	0	0	0
rxsp0251	0	0	0	0	2.34036	0	0	0	0	0	0
rxsp0252	0	0	0	0	0	0	0	0	0	0	0
rxsp0253	-2.56234e-27	0	0.00223027	0	0.00258393	0	0.00354238	-1.64987e-25	0	-1.2588e-26	0
rxsp0254	0.000246061	0.000119606	0.000153327	0.000171769	0.000210232	0.00010696	0.000288213	0.000207071	5.53242e-05	0.000558511	0.000332472
rxsp0255	0	0	0	0	0	0	0	0	0	0	0
rxsp0256	0	0	0	0	0	0	0	0	0	0	0
rxsp0257	0.00960227	0.00466748	0.00598342	0.00670308	0.00820408	0.004174	0.0112472	0.00808071	0.00215897	0.0217953	0.0129744
rxsp0258	0.00345564	0.00167972	0.0021533	0.00241229	0.00295246	0.00150213	0.00404761	0.00290806	0.000776964	0.00784364	0.00466918
rxsp0259	0	0	0	0	0	0	0	0	0	0	0
rxsp0260	0	0	0	0	0	0	0	0	0	0	0
rxsp0261	0.000246061	0.000119606	0.000153327	0.000171769	0.000210232	0.00010696	0.000288213	0.000207071	5.53242e-05	0.000558511	0.000332472
rxsp0262	0.0150877	0.00733386	1.70267	0.0105323	0.0103069	0.00655847	1.45591	0.00963168	0.00257335	0.0342462	0.0203862
rxsp0263	-0.0220279	-0.0107073	-0.0137261	-0.0153771	-0.0188204	-0.00957528	-0.0258014	-0.0185374	-0.00495273	-0.049999	-0.0297636
rxsp0264	-999.982	0.00892754	0.0114446	-999.987	-999.984	-999.992	-999.978	-999.985	-999.996	0.0416881	0.0248162
rxsp0265	0	0	0	0	0	0	0	0	0	0	0
rxsp0266	0	0	0	0	0	0	0	0	0	0	0
rxsp0267	0.00842098	0.00409328	0.00524733	0.00587845	0.0071948	0.00366051	0.00986354	0.0070866	0.00189337	0.019114	0.0113782
rxsp0268	0.00842098	0.00409328	0.00524733	0.00587845	0.0071948	0.00366051	0.00986354	0.0070866	0.00189337	0.019114	0.0113782
rxsp0269	0	0	0	0	0	0	0	0	0	0	0
rxsp0270	0.00842098	0.00409328	0.00524733	0.00587845	0.0071948	0.00366051	0.00986354	0.0070866	0.00189337	0.019114	0.0113782
rxsp0271	0	0	0	0	0	0	0	0	0	0	0
rxsp0272	0.00842098	0.00409328	0.00524733	0.00587845	0.0071948	0.00366051	0.00986354	0.0070866	0.00189337	0.019114	0.0113782
rxsp0273	0.00842098	0.00409328	0.00524733	0.00587845	0.0071948	0.00366051	0.00986354	0.0070866	0.00189337	0.019114	0.0113782
rxsp0274	0	0	0	0	0	0	0	0	0	0	0
rxsp0275	0.0220279	0.0107073	0.0137261	0.0153771	0.0188204	0.00957528	0.592722	0.0185374	0.00495273	0.049999	0.0297636
rxsp0276	0.0220279	0.0107073	0.0137261	0.0153771	0.0188204	0.00957528	0.592722	0.0185374	0.00495273	0.049999	0.0297636
rxsp0277	0.0220279	0.0107073	0.0137261	0.0153771	0.0188204	0.00957528	0.592722	0.0185374	0.00495273	0.049999	0.0297636
rxsp0278	-0.0220279	-0.0107073	-0.0137261	-0.0153771	-0.0188204	-0.00957528	-0.592722	-0.0185374	-0.00495273	-0.049999	-0.0297636
rxsp0279	2.85814e-25	0	0	-8.83133e-28	0	5.4674e-24	0	0.00153264	0.000409483	0	-1.74826e-20
rxsp0280	5.74268e-25	0	0	-1.67425e-27	0	1.09349e-23	0	0.00306527	0.000818966	0	-3.49652e-20
rxsp0281	1000	0	0	1000	1000	1000	1000	1000	1000	0	0
rxsp0282	0	0	0	0	0	0	0	0	0	0	0
rxsp0283	0.0220279	0.0107073	0.0137261	0.0153771	0.0188204	0.00957528	0.592722	0.0185374	0.00495273	0.049999	0.0297636
rxsp0284	0	0	0	0	0	0	0	0	0	0	0
rxsp0285	0	0	0	0	0	0	0	0	0	0	0
rxsp0286	0	0	0	0	0	0	0	0	0	0	0
rxsp0287	0	0	0	0	0	0	0	0	0	0	0
rxsp0288	5.75669e-25	0	0	-1.62487e-27	0	1.09349e-23	0	0.00306527	0.000818966	0	-3.49652e-20
rxsp0289	0	0	0	0	0	0	0	0	0	0	0
rxsp0290	0	0	0	0	0	0	0.566921	0	0	0	0
rxsp0291	5.70098e-25	0	0	-1.50881e-27	0	1.09342e-23	0	0.00306527	0.000818966	0	-3.49652e-20
rxsp0292	0	0	0	0	0	0	0	0	0	0	0
rxsp0293	0	0	1.6955	0	0	0	1.44178	0	0	0	0
rxsp0294	-1.60434e-28	0	6.41738e-28	0	0	0	0.566921	5.62888e-26	1.28347e-27	0	0
rxsp0295	0	1.43082e-29	-8.01261e-28	0	0	2.28932e-28	-0.566921	-5.63172e-26	-1.37359e-27	0	0
rxsp0296	-1.64721e-28	-1.02951e-29	6.58885e-28	-8.23607e-29	0	0	0.566921	5.62523e-26	1.31777e-27	0	0
rxsp0297	0	0	0	0	0	0	0	0	0	0	0
rxsp0298	0	0	0	0	0	0	0	0	0	0	0
rxsp0299	0	0	1.6955	0	0	0	1.44178	0	0	0	0
rxsp0300	5.75e-25	0	0	-2.03901e-27	0	1.09344e-23	0	0.00306527	0.000818966	0	-3.49652e-20
rxsp0301	0	0	0	0	0	0	0	0	0	0	0
rxsp0302	0	0	0	0	0	0	0	0	0	0	0
rxsp0303	0.0133177	0.00647348	0.0082986	0.00929672	0.0113785	0.00578906	0.0155991	0.0112074	0.00299434	0.0302286	0.0179946
rxsp0304	0.0133177	0.00647348	0.0082986	0.00929672	0.0113785	0.00578906	0.0155991	0.0112074	0.00299434	0.0302286	0.0179946
rxsp0305	0.0133177	0.00647348	0.0082986	0.00929672	0.0113785	0.00578906	0.0155991	0.0112074	0.00299434	0.0302286	0.0179946
rxsp0306	0.0133177	0.00647348	0.0082986	0.00929672	0.0113785	0.00578906	0.0155991	0.0112074	0.00299434	0.0302286	0.0179946
rxsp0307	-0.0133177	-0.00647348	-0.0082986	-0.00929672	-0.0113785	-0.00578906	-0.0155991	-0.0112074	-0.00299434	-0.0302286	-0.0179946
rxsp0308	0	0	0	0	0	0	0	0	0	0	0
rxsp0309	0	0	0	0	0	0	0	0	0	0	0
rxsp0310	0	0	0	0	0	0	0	0	0	0	0
rxsp0311	0.0133177	0.00647348	0.0082986	0.00929672	0.0113785	0.00578906	0.0155991	0.0112074	0.00299434	0.0302286	0.0179946
rxsp0312	0	0	0	0	0	0	0	0	0	0	0
rxsp0313	0	0	0	0	0	0	0	0	0	0	0
rxsp0314	0	0	0	0	0	0	0	0	0	0	0
rxsp0315	0	0	0	0	0	0	0	0	0	0	0
rxsp0316	0.00913171	0.00443875	0.00569021	0.0063746	0.00780204	0.00396946	0.010696	0.00768472	0.00205317	0.0207272	0.0123386
rxsp0317	0	0	0	0	0	0	0	0	0	0	0
rxsp0318	0	0	0	0	0	0	0	0	0	0	0
rxsp0319	0	0	0	0	0	0	0	0	0	0	0
rxsp0320	0	0	0	0	0	0	0	0	0	0	0
rxsp0321	0	0	0	0	0	0	0	0	0	0	0
rxsp0322	0	0	0	0	0	0	0	0	0	0	0
rxsp0323	-1000	-1000	-0.00617585	-1000	-1000	-1000	-1000	-1000	-1000	-0.0224962	-1000
rxsp0324	0	0	0	0	0	0	0	0	0	-0.53	0
rxsp0325	0	0	0	0	0	0	0	0	0	0	0
rxsp0326	0	0	0	0	0	0	0	0	0	0	0
rxsp0327	0.012803	0.00622331	0.0079779	0.00893744	0.0109388	0.00556534	0.0149963	0.0107743	0.00287862	-0.50094	0.0172992
rxsp0328	0	0	0	0	0	0	0	0	0	0	0
rxsp0329	0.012803	0.00622331	0.0079779	0.00893744	0.0109388	0.00556534	0.0149963	0.0107743	0.00287862	0.0290604	0.0172992
rxsp0330	-0.00991107	-0.00481759	-0.00617585	-0.00691865	-0.00846791	-0.00430824	-0.0116089	-0.00834058	-0.0022284	-0.0224962	-0.0133916
rxsp0331	0	1.022e-18	1.022e-18	0	2.044e-18	1.022e-18	2.044e-18	0	5.10999e-19	3.5102e-19	1.33131e-18
rxsp0332	0.012803	0.00622331	0.0079779	0.00893744	0.0109388	0.00556534	0.0149963	0.0107743	0.00287862	0.0290604	0.0172992
rxsp0333	0.012803	0.00622331	0.0079779	0.00893744	0.0109388	0.00556534	0.0149963	0.0107743	0.00287862	0.0290604	0.0172992
rxsp0334	0.012803	0.00622331	0.0079779	0.00893744	0.0109388	0.00556534	0.0149963	0.0107743	0.00287862	0.0290604	0.0172992
rxsp0335	0.012803	0.00622331	0.0079779	0.00893744	0.0109388	0.00556534	0.0149963	0.0107743	0.00287862	0	0.0172992
rxsp0336	-6.28875e-28	6.17083e-27	-7.12793e-26	1.16892e-25	6.29378e-26	-2.59584e-24	1.73489e-23	2.17404e-27	-2.17748e-25	0	-7.31291e-20
rxsp0337	0	0	0	0	0	0	0	0	0	0	0
rxsp0338	0	0	0	0	0	0	0	0	0	0	0
rxsp0339	0	0	0	-1.74139e-13	0	-1.74139e-13	0	0	0	0	0
rxsp0340	0	0	0	-1.74139e-13	0	-1.74139e-13	0	0	0	0	0
rxsp0341	0	0	0	0	0	0	0	0	0	0	0
rxsp0342	0	0	0	0	0	0	0	0	0	0	0
rxsp0343	0	0	0	0	0	0	0	0	0	0	0
rxsp0344	0	0	0	0	0	0	0	0	0	0	0
rxsp0345	0	0	0	0	0	0	0	0	0	0	0
rxsp0346	0	0	0	0	0	0	0	0	0	0	0
rxsp0347	0	0	0	0	0	0	0	0	0	0	0
rxsp0348	0	0	0	0	0	0	0	0	0	0	0
rxsp0349	0	0	0	0	0	0	0	0	0	0	0
rxsp0350	0	0	0	0	0	0	0	0	0	0	0
rxsp0351	0	0	0	0	0	0	0	0	0	0	0
rxsp0352	0	0	0	0	0	0	0	0	0	0	0
rxsp0353	0	0	0	0	0	0	0	0	0	0.50094	0
rxsp0354	0	0	0	0	0	0	0	0	0	0	0
rxsp0355	1000	1000	0.00617585	1000	1000	1000	1000	1000	1000	0.0224962	1000
rxsp0356	-0.00450949	-0.00219198	-0.00280998	-0.00314795	-0.00385286	-0.00196023	-0.00528199	-0.00379492	-0.00101391	-0.0102357	-0.00609312
rxsp0357	0.00450949	0.00219198	0.00280998	0.00314795	0.00385286	0.00196023	0.00528199	0.00379492	0.00101391	0.0102357	0.00609312
rxsp0358	0.00450949	0.00219198	0.00280998	0.00314795	0.00385286	0.00196023	0.00528199	0.00379492	0.00101391	0.0102357	0.00609312
rxsp0359	0.00450949	0.00219198	0.00280998	0.00314795	0.00385286	0.00196023	0.00528199	0.00379492	0.00101391	0.0102357	0.00609312
rxsp0360	0.00450949	0.00219198	0.00280998	0.00314795	0.00385286	0.00196023	0.00528199	0.00379492	0.00101391	0.0102357	0.00609312
rxsp0361	0.00450949	0.00219198	0.00280998	0.00314795	0.00385286	0.00196023	0.00528199	0.00379492	0.00101391	0.0102357	0.00609312
rxsp0362	0.00450949	0.00219198	0.00280998	0.00314795	0.00385286	0.00196023	0.00528199	0.00379492	0.00101391	0.0102357	0.00609312
rxsp0363	0.00450949	0.00219198	0.00280998	0.00314795	0.00385286	0.00196023	0.00528199	0.00379492	0.00101391	0.0102357	0.00609312
rxsp0364	0.00450949	0.00219198	0.00280998	0.00314795	0.00385286	0.00196023	0.00528199	0.00379492	0.00101391	0.0102357	0.00609312
rxsp0365	0	0	0	0	0	0	0	0	0	0	0
rxsp0366	8.05264e-26	0	2.21687e-26	7.66918e-28	3.27378e-26	-1.92305e-25	8.99821e-23	4.19408e-29	3.1156e-28	0	0
rxsp0367	8.02709e-26	0	2.21932e-26	6.12755e-28	3.27058e-26	-1.92405e-25	8.99819e-23	3.82972e-29	3.06378e-28	0	0
rxsp0368	0	0	0	0	0	0	0	0	0	0	0
rxsp0369	8.04389e-26	0	2.21932e-26	7.31262e-28	3.26783e-26	-1.92322e-25	8.99818e-23	3.85627e-29	3.06359e-28	0	0
rxsp0370	8.08931e-26	0	2.22121e-26	6.91394e-28	3.26684e-26	-1.92035e-25	8.99818e-23	3.9161e-29	2.74127e-28	0	0
rxsp0371	0	0	0	0	0	0	0	0	0	0	0
rxsp0372	0	0	0	0	0	0	0	0	0	0	0
rxsp0373	0	0	0	0	0	0	0	0	0	0	0
rxsp0374	0	0	0	0	0	0	0	0	0	0	0
rxsp0375	0	0	0	0	0	0	0	0	0	0	0
rxsp0376	0	0	0	0	0	0	0	0	0	0	0
rxsp0377	0	0	0	0	0	0	0	0	0	0	0
rxsp0378	0	0	0	0	0	0	0	0	0	0	0
rxsp0379	0	0	0	0	0	0	0	0	0	0	0
rxsp0380	0	0	0	0	0	0	0	0	0	0	0
rxsp0381	0.0137833	0.00669983	0.00858876	0.00962178	0.0117763	0.00599148	0.0161445	0.0115993	0.00309904	0.0312855	0.0186237
rxsp0382	0.00345564	0.00167972	0.0021533	0.00241229	0.00295246	0.00150213	0.00404761	0.00290806	0.000776964	0.00784364	0.00466918
rxsp0383	0	0	0	0	0	0	0	0	0	0	0
rxsp0384	0.00347034	0.00168687	0.00216246	0.00242255	0.00296503	0.00150852	0.00406484	0.00292044	0.00078027	0.00787701	0.00468905
rxsp0385	-0.00347034	-0.00168687	-0.00216246	-0.00242255	-0.00296503	-0.00150852	-0.00406484	-0.00292044	-0.00078027	-0.00787701	-0.00468905
rxsp0386	0.00345564	0.00167972	0.0021533	0.00241229	0.00295246	0.00150213	0.00404761	0.00290806	0.000776964	0.00784364	0.00466918
rxsp0387	0.0137833	0.00669983	0.00858876	0.00962178	0.0117763	0.00599148	0.0161445	0.0115993	0.00309904	0.0312855	0.0186237
rxsp0388	-0.0137833	-0.00669983	-0.00858876	-0.00962178	-0.0117763	-0.00599148	-0.0161445	-0.0115993	-0.00309904	-0.0312855	-0.0186237
rxsp0389	0.0137833	0.00669983	0.00858876	0.00962178	0.0117763	0.00599148	0.0161445	0.0115993	0.00309904	0.0312855	0.0186237
rxsp0390	0.0137833	0.00669983	0.00858876	0.00962178	0.0117763	0.00599148	0.0161445	0.0115993	0.00309904	0.0312855	0.0186237
rxsp0391	0.0137833	0.00669983	0.00858876	0.00962178	0.0117763	0.00599148	0.0161445	0.0115993	0.00309904	0.0312855	0.0186237
rxsp0392	0	0	0	0	0	0	0	0	0	0	0
rxsp0393	0.00345564	0.00167972	0.0021533	0.00241229	0.00295246	0.00150213	0.00404761	0.00290806	0.000776964	0.00784364	0.00466918
rxsp0394	0.00345564	0.00167972	0.0021533	0.00241229	0.00295246	0.00150213	0.00404761	0.00290806	0.000776964	0.00784364	0.00466918
rxsp0395	0.00960227	0.00466748	0.00598342	0.00670308	0.00820408	0.004174	0.0112472	0.00808071	0.00215897	0.0217953	0.0129744
rxsp0396	0.00345564	0.00167972	0.0021533	0.00241229	0.00295246	0.00150213	0.00404761	0.00290806	0.000776964	0.00784364	0.00466918
rxsp0397	0	0	0	0	0	0	0	0	0	0	0
rxsp0398	0	0	0	0	0	0	0	0	0	0	0
rxsp0399	0.0137833	0.00669983	0.00858876	0.00962178	0.0117763	0.00599148	0.0161445	0.0115993	0.00309904	0.0312855	0.0186237
rxsp0400	0	0	0	0	0	0	0	0	0	0	0
rxsp0401	0	0	0	0	0	0	0	0	0	0	0
rxsp0402	0	0	0	0	0	0	0	0	0	0	0
rxsp0403	0	0	0	0	0	0	0	0	0	0	0
rxsp0404	0	0	0	0	0	0	0	0	0	0	0
rxsp0405	0	0	0	0	0	0	0	0	0	0	0
rxsp0406	0	0	0	0	0	0	0	0	0	0	0
rxsp0407	0	0	0	0	0	0	0	0	0	0	0
rxsp0408	0	0	0	0	0	0	0	0	0	0	0
rxsp0409	0	0	0	0	0	0	0	0	0	0	0
rxsp0410	0	0	0	0	0	0	0	0	0	0	0
rxsp0411	0	0	0	0	0	0	0	0	0	0	0
rxsp0412	0	0	0	0	0	0	0	0	0	0	0
rxsp0413	0	0	0	0	0	0	0	0	0	0	0
rxsp0414	0	0	0	0	0	0	0	0	0	0	0
rxsp0415	0	0	0	0	0	0	0	0	0	0	0
rxsp0416	0	0	0	0	0	0	0	0	0	0	0
rxsp0417	0	0	0	0	0	0	0	0	0	0	0
rxsp0418	0	0	0	0	0	0	0	0	0	0	0
rxsp0419	0	0	0	0	0	0	0	0	0	0	0
rxsp0420	0	0	0	0	0	0	0	0	0	0	0
rxsp0421	0	2.85649e-30	0	-1.42825e-30	0	0	-2.67825e-26	0	0	0	7.99526e-24
rxsp0422	0	0	0	0	0	0	0	0	0	0	0
rxsp0423	0.000197045	9.57799e-05	0.000122784	0.000137552	0.000168353	8.56534e-05	0.0002308	0.000165822	4.43035e-05	0.000447254	0.000266243
rxsp0424	0.000197045	9.57799e-05	0.000122784	0.000137552	0.000168353	8.56534e-05	0.0002308	0.000165822	4.43035e-05	0.000447254	0.000266243
rxsp0425	0	0	0	0	0	0	0	0	0	0	0
rxsp0426	0	0	0	0	0	0	0	0	0	0	0
rxsp0427	-2.76112e-24	0	0	4.02204e-26	0	8.92244e-23	5.33643e-24	3.89141e-25	3.13238e-24	0	0
rxsp0428	0	0	0	0	0	0	0	0	0	0	0
rxsp0429	0	0	0	0	0	0	0	0	0	0	0
rxsp0430	0	0	0	0	0	0	0	0	0	0	0
rxsp0431	0	0	0	0	0	0	0	0	0	0	0
rxsp0432	0	0	0	0	0	0	0	0	0	0	0
rxsp0433	0	0	0	0	0	0	0	0	0	0	0
rxsp0434	0	0	0	0	0	0	0	0	0	0	0
rxsp0435	0	0	0	0	0	0	0	0	0	0	0
rxsp0436	0	0	0	0	0	0	0	0	0	0	0
rxsp0437	0	0	0	0	0	0	0	0	0	0	0
rxsp0438	0	0	0	0	0	0	0	0	0	0	0
rxsp0439	0	0	0	0	0	0	0	0	0	0	0
rxsp0440	0	0	0	0	0	0	0	0	0	0	0
rxsp0441	0	0	0	0	0	0	0	0	0	0	0
rxsp0442	0.0019552	0.000950386	0.00121834	0.00136487	0.0016705	0.000849904	0.00229014	0.00164538	0.000439606	0.00443792	0.00264182
rxsp0443	0.0019552	0.000950386	0.00121834	0.00136487	0.0016705	0.000849904	0.00229014	0.00164538	0.000439606	0.00443792	0.00264182
rxsp0444	-0.0019552	-0.000950386	-0.00121834	-0.00136487	-0.0016705	-0.000849904	-0.00229014	-0.00164538	-0.000439606	-0.00443792	-0.00264182
rxsp0445	0.0019552	0.000950386	0.00121834	0.00136487	0.0016705	0.000849904	0.00229014	0.00164538	0.000439606	0.00443792	0.00264182
rxsp0446	0.0019552	0.000950386	0.00121834	0.00136487	0.0016705	0.000849904	0.00229014	0.00164538	0.000439606	0.00443792	0.00264182
rxsp0447	0.0019552	0.000950386	0.00121834	0.00136487	0.0016705	0.000849904	0.00229014	0.00164538	0.000439606	0.00443792	0.00264182
rxsp0448	-0.0019552	-0.000950386	-0.00121834	-0.00136487	-0.0016705	-0.000849904	-0.00229014	-0.00164538	-0.000439606	-0.00443792	-0.00264182
rxsp0449	0.0019552	0.000950386	0.00121834	0.00136487	0.0016705	0.000849904	0.00229014	0.00164538	0.000439606	0.00443792	0.00264182
rxsp0450	0.0019552	0.000950386	0.00121834	0.00136487	0.0016705	0.000849904	0.00229014	0.00164538	0.000439606	0.00443792	0.00264182
rxsp0451	9.40404e-05	4.57113e-05	0.00121834	6.56471e-05	0.0016705	4.08784e-05	1.16484	7.9139e-05	2.1144e-05	0.000213454	0.000127065
rxsp0452	-9.40404e-05	-4.57113e-05	-0.00121834	-6.56471e-05	-0.0016705	-4.08784e-05	-1.16484	-7.9139e-05	-2.1144e-05	-0.000213454	-0.000127065
rxsp0453	9.40404e-05	4.57113e-05	0.00121834	6.56471e-05	0.0016705	4.08784e-05	1.16484	7.9139e-05	2.1144e-05	0.000213454	0.000127065
rxsp0454	9.40404e-05	4.57113e-05	0.00121834	6.56471e-05	0.0016705	4.08784e-05	1.16484	7.9139e-05	2.1144e-05	0.000213454	0.000127065
rxsp0455	9.40404e-05	4.57113e-05	0.00121834	6.56471e-05	0.0016705	4.08784e-05	1.16484	7.9139e-05	2.1144e-05	0.000213454	0.000127065
rxsp0456	-9.40404e-05	-4.57113e-05	-0.00121834	-6.56471e-05	-0.0016705	-4.08784e-05	-1.16484	-7.9139e-05	-2.1144e-05	-0.000213454	-0.000127065
rxsp0457	9.40404e-05	4.57113e-05	0.00121834	6.56471e-05	0.0016705	4.08784e-05	1.16484	7.9139e-05	2.1144e-05	0.000213454	0.000127065
rxsp0458	9.40404e-05	4.57113e-05	0.00121834	6.56471e-05	0.0016705	4.08784e-05	1.16484	7.9139e-05	2.1144e-05	0.000213454	0.000127065
rxsp0459	9.40404e-05	4.57113e-05	0.00121834	6.56471e-05	0.0016705	4.08784e-05	1.16484	7.9139e-05	2.1144e-05	0.000213454	0.000127065
rxsp0460	-9.40404e-05	-4.57113e-05	-0.00121834	-6.56471e-05	-0.0016705	-4.08784e-05	-1.16484	-7.9139e-05	-2.1144e-05	-0.000213454	-0.000127065
rxsp0461	9.40404e-05	4.57113e-05	0.00121834	6.56471e-05	0.0016705	4.08784e-05	1.16484	7.9139e-05	2.1144e-05	0.000213454	0.000127065
rxsp0462	9.40404e-05	4.57113e-05	0.00121834	6.56471e-05	0.0016705	4.08784e-05	1.16484	7.9139e-05	2.1144e-05	0.000213454	0.000127065
rxsp0463	9.40404e-05	4.57113e-05	0.00121834	6.56471e-05	0.0016705	4.08784e-05	1.16484	7.9139e-05	2.1144e-05	0.000213454	0.000127065
rxsp0464	-9.40404e-05	-4.57113e-05	-0.00121834	-6.56471e-05	-0.0016705	-4.08784e-05	-1.16484	-7.9139e-05	-2.1144e-05	-0.000213454	-0.000127065
rxsp0465	9.40404e-05	4.57113e-05	0.00121834	6.56471e-05	0.0016705	4.08784e-05	1.16484	7.9139e-05	2.1144e-05	0.000213454	0.000127065
rxsp0466	9.40404e-05	4.57113e-05	0.00121834	6.56471e-05	0.0016705	4.08784e-05	1.16484	7.9139e-05	2.1144e-05	0.000213454	0.000127065
rxsp0467	0	0	0.00115974	0	0	0	0.00217999	0	0	0	0
rxsp0468	-3.65386e-28	-2.15402e-29	-0.00115974	2.87203e-29	-1.13466e-26	-1.11041e-26	-0.00217999	-9.65198e-30	0	0	-8.56675e-23
rxsp0469	3.65765e-28	2.14207e-29	0.00115974	-2.8561e-29	1.13467e-26	1.11038e-26	0.00217999	9.65195e-30	0	0	8.56675e-23
rxsp0470	3.65833e-28	2.1418e-29	0.00115974	-2.85573e-29	1.13467e-26	1.11038e-26	0.00217999	9.65194e-30	0	0	8.19629e-23
rxsp0471	0	0	0	0	0	0	0	0	0	0	0
rxsp0472	0	0	0	0	0	0	0	0	0	0	0
rxsp0473	0.000436057	0.000211959	0.000271718	0.000304399	0.000372562	0.000189549	0.000510756	0.00036696	9.80427e-05	0.000989764	0.00058919
rxsp0474	0.000436057	0.000211959	0.000271718	0.000304399	0.000372562	0.000189549	0.000510756	0.00036696	9.80427e-05	0.000989764	0.00058919
rxsp0475	0.000193119	9.38714e-05	0.000120337	0.000134811	0.000164999	8.39467e-05	0.000226201	0.000162518	4.34207e-05	0.000438342	0.000260938
rxsp0476	0.00164963	0.000801853	0.00102793	0.00115156	0.00140942	0.000717075	0.00193222	0.00138823	0.000370901	0.00374433	0.00222894
rxsp0477	0.000862037	0.00041902	0.000537158	0.000601765	0.000736516	0.000374719	0.00100971	0.00072544	0.00019382	0.00195666	0.00116477
rxsp0478	0	0	0	0	0	0	0	0	0	0	0
rxsp0479	0	0	0	0	0	0	0	0	0	0	0
rxsp0480	0.00199282	0.000968673	0.00124178	0.00139113	0.00170265	0.000866258	0.0023342	0.00167704	0.000448065	0.00452332	0.00269265
rxsp0481	0.00112457	0.000546631	0.000700747	0.00078503	0.000960818	0.000488837	0.00131721	0.00094637	0.000252847	0.00255255	0.00151949
rxsp0482	0	0	0	0	0	0	0	0	0	0	0
rxsp0483	0	0	0	0	0	0	0	0	0	0	0
rxsp0484	0.000150017	7.29204e-05	9.34795e-05	0.000104723	0.000128173	6.52108e-05	0.000175716	0.000126245	3.37297e-05	0.000340509	0.000202699
rxsp0485	0.00364245	0.00177053	0.0022697	0.00254269	0.00311207	0.00158333	0.00426642	0.00306527	0.000818966	0.00826765	0.00492159
rxsp0486	7.84259e-05	3.81213e-05	4.88692e-05	5.4747e-05	6.70062e-05	3.40909e-05	9.18607e-05	6.59986e-05	1.76332e-05	0.000178012	0.000105967
rxsp0487	0	0	0	0	0	0	0	0	0	0	0
rxsp0488	0	0	0	0	0	0	0	0	0	0	0
rxsp0489	0	0	0	0	0	0	0	0	0	0	0
rxsp0490	0	0	0	0	0	0	0	0	0	0	0
rxsp0491	-7.84259e-05	-3.81213e-05	-4.88692e-05	-5.4747e-05	-6.70062e-05	-3.40909e-05	-0.567013	-6.59986e-05	-1.76332e-05	-0.000178012	-0.000105967
rxsp0492	0	-1.16022e-28	0	0	8.38422e-26	0	0	6.5063e-28	2.14834e-29	6.05383e-27	1.17016e-22
rxsp0493	0	-1.16023e-28	0	0	8.38424e-26	0	0	6.50584e-28	2.14783e-29	6.05383e-27	1.17016e-22
rxsp0494	0	0	0	0	0	0	0	0	0	0	0
rxsp0495	0	0	0	0	0	0	0	0	0	0	0
rxsp0496	0	0	0	0	0	0	0	0	0	0	0
rxsp0497	0.00186116	0.000904674	4.28983e-27	0.00129922	-1.54505e-27	0.000809026	-1.16255	0.00156624	0.000418462	0.00422447	0.00251476
rxsp0498	0.00186116	0.000904674	0	0.00129922	0.00159015	0.000809026	0	0.00156624	0.000418462	0.00422447	0.00251476
rxsp0499	0.00186116	0.000904674	4.28983e-27	0.00129922	-1.17073e-26	0.000809026	-1.16255	0.00156624	0.000418462	0.00422447	0.00251476
rxsp0500	-0.00186116	-0.000904674	0	-0.00129922	-0.00159015	-0.000809026	0	-0.00156624	-0.000418462	-0.00422447	-0.00251476
rxsp0501	0.00186116	0.000904674	0	0.00129922	0.00159015	0.000809026	0	0.00156624	0.000418462	0.00422447	0.00251476
rxsp0502	0.00186116	0.000904674	-2.54876e-27	0.00129922	0	0.000809026	-1.16255	0.00156624	0.000418462	0.00422447	0.00251476
rxsp0503	-0.00186116	-0.000904674	-4.28983e-27	-0.00129922	1.54494e-27	-0.000809026	1.16255	-0.00156624	-0.000418462	-0.00422447	-0.00251476
rxsp0504	0.00186116	0.000904674	4.28983e-27	0.00129922	-1.54494e-27	0.000809026	-1.16255	0.00156624	0.000418462	0.00422447	0.00251476
rxsp0505	-0.00186116	-0.000904674	-4.28983e-27	-0.00129922	1.54506e-27	-0.000809026	1.16255	-0.00156624	-0.000418462	-0.00422447	-0.00251476
rxsp0506	0.00186116	0.000904674	4.28983e-27	0.00129922	-1.17019e-26	0.000809026	-1.16255	0.00156624	0.000418462	0.00422447	0.00251476
rxsp0507	-0.00186116	-0.000904674	-4.28983e-27	-0.00129922	1.54518e-27	-0.000809026	1.16255	-0.00156624	-0.000418462	-0.00422447	-0.00251476
rxsp0508	0.00186116	0.000904674	4.28983e-27	0.00129922	-1.17056e-26	0.000809026	-1.16255	0.00156624	0.000418462	0.00422447	0.00251476
rxsp0509	0.00186116	0.000904674	4.28983e-27	0.00129922	7.28409e-26	0.000809026	-1.16255	0.00156624	0.000418462	0.00422447	0.00251476
rxsp0510	0	1.16022e-28	0	0	-8.38422e-26	0	0	-6.5063e-28	-2.14834e-29	-6.05383e-27	-1.17016e-22
rxsp0511	0	-1.16023e-28	0	0	8.38418e-26	0	0	6.5057e-28	2.14842e-29	6.05383e-27	1.17016e-22
rxsp0512	0.00186116	0.000904674	-2.54876e-27	0.00129922	0	0.000809026	-1.16255	0.00156624	0.000418462	0.00422447	0.00251476
rxsp0513	-0.00186116	-0.000904674	2.54876e-27	-0.00129922	0	-0.000809026	1.16255	-0.00156624	-0.000418462	-0.00422447	-0.00251476
rxsp0514	0	-1.16022e-28	0	0	8.38422e-26	0	0	6.5063e-28	2.14834e-29	6.05383e-27	1.17016e-22
rxsp0515	0.00186116	0.000904674	0	0.00129922	-1.17056e-26	0.000809026	0	0.00156624	0.000418462	0.00422447	0.00251476
rxsp0516	0.00186116	0.000904674	0	0.00129922	-1.17019e-26	0.000809026	0	0.00156624	0.000418462	0.00422447	0.00251476
rxsp0517	0.00186116	0.000904674	4.28983e-27	0.00129922	-1.17072e-26	0.000809026	0	0.00156624	0.000418462	0.00422447	0.00251476
rxsp0518	0.00186116	0.000904674	-2.54876e-27	0.00129922	0	0.000809026	0	0.00156624	0.000418462	0.00422447	0.00251476
rxsp0519	0	0	0	0	0	0	0	0	0	0	9.39041
rxsp0520	0	0	0	0	0	0	1.16255	0	0	0	0
rxsp0521	0	0	0	0	0	0	1.16255	0	0	0	0
rxsp0522	0	0	-4.28983e-27	0	0	0	1.16255	0	0	0	0
rxsp0523	0	0	-4.28983e-27	0	0	0	1.16255	0	0	0	0
rxsp0524	0	0	0	0	0	0	0	0	0	0	0
rxsp0525	0	0	0	0	0	0	0	0	0	0	0
rxsp0526	0	2.03358e-29	0	0	0	0	0	1.248	0	4.69313e-27	0
rxsp0527	0	2.03358e-29	0	0	0	0	0	0	0	4.69313e-27	0
rxsp0528	0	0	0	0	0	0	0	0	0	0	0
rxsp0529	0.000872488	0.0004241	0.00054367	0.00060906	0.000745444	0.000379261	0.00102195	0.000734235	0.00019617	0.00198038	0.00117889
rxsp0530	7.84259e-05	3.81213e-05	4.88692e-05	5.4747e-05	6.70062e-05	3.40909e-05	9.18607e-05	6.59986e-05	1.76332e-05	0.000178012	0.000105967
rxsp0531	0	0	0	0	0	0	0	0	0	0	0
rxsp0532	0	0	0	0	0	0	0	0	0	0	0
rxsp0533	0.00240179	0.00116747	0.00149662	0.00167663	0.00205207	0.00104403	0.00281323	0.00202121	0.000540017	0.0054516	0.00324525
rxsp0534	0.00158812	0.000771957	0.000989602	0.00110863	0.00135688	0.000690341	0.00186018	0.00133647	0.000357073	0.00360473	0.00214584
rxsp0535	0.000343113	0.000166781	0.000213803	0.000239518	0.000293152	0.000149148	0.000401891	0.000288744	7.71453e-05	0.000778801	0.000463607
rxsp0536	0.00600448	0	0	0.00419156	0	0.00261008	0.00703308	0	0.00135004	0	0
rxsp0537	0	0.00291867	0.00374155	0	0.00513017	0	0	0.00505302	0	13.4347	0.00811312
rxsp0538	0.00240179	0.00116747	0.00149662	0.00167663	0.00205207	0.00104403	0.00281323	0.00202121	0.000540017	0.0054516	0.00324525
rxsp0539	0.00336251	0.00163445	0.00209527	0.00234728	0.00287289	0.00146165	0.00393853	0.00282969	0.000756024	0.00763225	0.00454335
rxsp0540	0.00168125	0.000817226	0.00104763	0.00117364	0.00143645	0.000730824	0.00196926	0.00141485	0.000378012	0.00381612	0.00227167
rxsp0541	0.000240179	0.000116747	0.000149662	0.000167663	0.000205207	0.000104403	0.000281323	0.000202121	5.40017e-05	0.00054516	0.000324525
rxsp0542	0.000240179	0.000116747	0.000149662	0.000167663	0.000205207	0.000104403	0.000281323	0.000202121	5.40017e-05	0.00054516	0.000324525
rxsp0543	0.00033331	0.000162016	0.000207694	0.000232675	0.000284777	0.000144886	0.000390408	0.000280494	7.49412e-05	0.000756549	0.000450361
rxsp0544	0.000240179	0.000116747	0.000149662	0.000167663	0.000205207	0.000104403	0.000281323	0.000202121	5.40017e-05	0.00054516	0.000324525
rxsp0545	0.00033331	0.000162016	0.000207694	0.000232675	0.000284777	0.000144886	0.000390408	0.000280494	7.49412e-05	0.000756549	0.000450361
rxsp0546	0	0	0	0	0	0	0	0	0	0	0
rxsp0547	0.00240179	0.00116747	0.00149662	0.00167663	0.00205207	0.00104403	0.00281323	0.00202121	0.000540017	0.0054516	0.00324525
rxsp0548	0	0	0	0	0	0	0	0	0	0	0
rxsp0549	0	0	0	0	0	0	0	0	0	0	0
rxsp0550	0	0	0	0	0	0	0	0	0	0	0
rxsp0551	0	0	0	0	0	0	0	0	0	0	0
rxsp0552	0	0	0	0	0	0	0	0	0	0	0
rxsp0553	0	0	0	0	0	0	0	0	0	0	0
rxsp0554	0	0	0	0	0	0	0	0	0	0	0
rxsp0555	0	0	0	0	0	0	0	0	0	0	0
rxsp0556	0	0	0	0	0	0	0	0	0	0	0
rxsp0557	0.00186116	0.000904674	4.28983e-27	0.00129922	-1.10016e-26	0.000809026	-1.16255	0.00156624	0.000418462	0.00422447	0.00251476
rxsp0558	0	0	0	0	0	0	0	0	0	0	0
rxsp0559	0	0	0	0	0	0	0	0	0	0	0
rxsp0560	0	-2.03358e-29	0	0	0	0	0	0	0	-4.69312e-27	0
rxsp0561	0.0285701	0.0138874	0.0236015	0.019944	0.0307706	0.0124191	4.69457	0.0240429	0.00642369	0.0648487	0.0386033
rxsp0562	0.0285701	0.0138874	0.0236015	0.019944	0.0307706	0.0124191	4.69457	0.0240429	0.00642369	0.0648487	0.0386033
rxsp0563	0	0	0	0	0.00159015	0	1.16255	0	0	0	0
rxsp0564	0	0	0	0	0	0	0	0	0	0	0
rxsp0565	0	0	0	0	0	0	0	0	0	0	0
rxsp0566	0	0	0	0	0	0	0	0	0	0	0
rxsp0567	0	0	0	0	0	0	0	0	0	0	0
rxsp0568	0	0	0	0	0	0	0	0	0	0	0
rxsp0569	0	0	0	0	0	0	0	0	0	0	0
rxsp0570	0	0	0	0	0	0	0	0	0	0	0
rxsp0571	0	0	0	0	0	0	0	0	0	0	0
rxsp0572	0	0	0	0	0	0	0	0	0	0	0
rxsp0573	0	0	0	0	0	0	0	0	0	0	0
rxsp0574	0	0	0	0	0	0	0	0	0	0	0
rxsp0575	0	0	0	0	0	0	0	0	0	0	0
rxsp0576	0	0	0	0	0	0	0	0	0	0	0
rxsp0577	0	0	0	0	0	0	0	0	0	0	0
rxsp0578	0	0	0	0	0	0	0	0	0	0	0
rxsp0579	0	0	0	0	0	0	0	0	0	0	0
rxsp0580	0	0	0	0	0	0	0	0	0	0	0
rxsp0581	0	0	0	0	0	0	0	0	0	0	0
rxsp0582	0	0	0	0	0	0	0	0	0	0	0
rxsp0583	0	0	0	0	0	0	0	0	0	0	0
rxsp0584	0	0	0	0	0	0	0	0	0	0	0
rxsp0585	0	0	0	0	0	0	0	0	0	0	0
rxsp0586	0	0	0	0	0	0	0	0	0	0	0
rxsp0587	0	0	0	0	0	0	0	0	0	0	0
rxsp0588	0	0	0	0	0	0	0	0	0	0	0
rxsp0589	0	0	0	0	0	0	0	0	0	0	0
rxsp0590	0	0	0	0	0	0	0	0	0	0	0
rxsp0591	0	0	0	0	0	0	0	0	0	0	0
rxsp0592	0	0	0	0	0	0	0	0	0	0	0
rxsp0593	0	0	0	0	0	0	0	0	0	0	0
rxsp0594	0	0	0	0	0	0	0	0	0	0	0
rxsp0595	0	0	0	0	0	0	0	0	0	0	0
rxsp0596	0	0	0	0	0	0	0	0	0	0	0
rxsp0597	0	0	0	0	0	0	0	0	0	0	0
rxsp0598	0	0	0	0	0	0	0	0	0	0	0
rxsp0599	0	0	0	0	0	0	0	0	0	0	0
rxsp0600	0	0	0	0	0	0	0	0	0	0	0
rxsp0601	0	0	0	0	0	0	0	0	0	0	0
rxsp0602	0	0	0	0	0	0	0	0	0	0	0
rxsp0603	0	0	0	0	0	0	0	0	0	0	0
rxsp0604	0	0	0	0	0	0	0	0	0	0	0
rxsp0605	0	0	0	0	0	0	0	0	0	0	0
rxsp0606	0	0	0	0	0	0	0	0	0	0	0
rxsp0607	0	0	0	0	0	0	0	0	0	0	0
rxsp0608	0	0	0	0	0	0	0	0	0	0	0
rxsp0609	0	0	0	0	0	0	0	0	0	0	0
rxsp0610	-0.00193958	-0.000942796	-4.88692e-05	-0.00135397	-0.00165716	-0.000843117	-9.18607e-05	-0.00163224	-0.000436095	-0.00440248	-0.00262072
rxsp0611	0	0	0	0	0	0	0	0	0	0	0
rxsp0612	0	0	0	0	0	0	0	0	0	0	0
rxsp0613	0.00186116	0.000904674	0	0.00129922	0.00159015	0.000809026	0	0.00156624	0.000418462	0.00422447	9.39293
rxsp0614	0	-1.43083e-29	8.01261e-28	0	0	-2.28932e-28	0.566921	5.62732e-26	1.37359e-27	0	0
rxsp0615	0	0	0	0	0	0	0	0	0	0	0
rxsp0616	0	0	0	0	0	0	0	0	0	0	0
rxsp0617	0	0	0	0	0	0	0	0	0	0	0
rxsp0618	0	0	0	0	0	0	0	0	0	0	0
rxsp0619	0	0	0	0	0	0	0	0	0	0	0
rxsp0620	0	0	0	0	0	0	0	0	0	0	0
rxsp0621	0	0	0	0	0	0	0	0	0	0	0
rxsp0622	0	0	0	0	0	0	0	0	0	0	0
rxsp0623	0	0	0	0	0	0	0	0	0	0	0
rxsp0624	0	0	0	0	0	0	0	0	0	0	0
rxsp0625	0	0	0	0	0	0	0	0	0	0	0
rxsp0626	0	0	0	0	0	0	0	0	0	0	0
rxsp0627	0	0	0	0	0	0	0	0	0	0	0
rxsp0628	0	0	0	0	0	0	0	0	0	0	0
rxsp0629	0	0	0	0	0	0	0	0	0	0	0
rxsp0630	0	0	0	0	0	0	0	0	0	0	0
rxsp0631	0	0	0	0	0	0	0	0	0	0	0
rxsp0632	0	0	0	0	0	0	0	0	0	0	0
rxsp0633	0	0	0	0	0	0	0	0	0	0	0
rxsp0634	0	0	0	0	0	0	0	0	0	0	0
rxsp0635	0	0	0	0	0	0	0	0	0	0	0
rxsp0636	0	0	0	0	0	0	0	0	0	0	0
rxsp0637	0	0	0	0	0	0	0	0	0	0	0
rxsp0638	0	0	0	0	0	0	0	0	0	0	0
rxsp0639	0	0	0	0	0	0	0	0	0	0	0
rxsp0640	0	0	0	0	0	0	0	0	0	0	0
rxsp0641	0	0	0	0	0	0	0	0	0	0	0
rxsp0642	0	0	0	0	0	0	0	0	0	0	0
rxsp0643	0	0	0	0	0	0	0	0	0	0	0
rxsp0644	0	0	0	0	0	0	0	0	0	0	0
rxsp0645	0	0	0	0	0	0	0	0	0	0	0
rxsp0646	0	0	0	0	0	0	0	0	0	0	0
rxsp0647	0	0	0	0	0	0	0	0	0	0	0
rxsp0648	0	0	0	0	0	0	0	0	0	0	0
rxsp0649	0	0	0	0	0	0	0	0	0	0	0
rxsp0650	0	0	0	0	0	0	0	0	0	0	0
rxsp0651	0	0	0	0	0	0	0	0	0	0	0
rxsp0652	0	0	0	0	0	0	0	0	0	0	0
rxsp0653	0	0	0	0	0	0	0	0	0	0	0
rxsp0654	0	0	0	0	0	0	0	0	0	0	0
rxsp0655	0	0	0	0	0	0	0	0	0	0	0
rxsp0656	0	0	0	0	0	0	0	0	0	0	0
rxsp0657	0	0	0	0	0	0	0	0	0	0	0
rxsp0658	0	0	0	0	0	0	0	0	0	0	0
rxsp0659	0	0	0	0	0	0	0	0	0	0	0
rxsp0660	0	0	0	0	0	0	0	0	0	0	0
rxsp0661	0	0	0	0	0	0	0	0	0	0	0
rxsp0662	0	0	0	0	0	0	0	0	0	0	0
rxsp0663	0	0	0	0	0	0	0	0	0	0	0
rxsp0664	0	0	0	0	0	0	0	0	0	0	0
rxsp0665	0	0	0	0	0	0	0	0	0	0	0
rxsp0666	0	0	0	0	0	0	0	0	0	0	0
rxsp0667	0	0	0	0	0	0	0	0	0	0	0
rxsp0668	0	0	0	0	0	0	0	0	0	0	0
rxsp0669	0	0	0	0	0	0	0	0	0	0	0
rxsp0670	0	0	0	0	0	0	0	0	0	0	0
rxsp0671	0	0	0	0	0	0	0	0	0	0	0
rxsp0672	0	0	0	0	0	0	0	0	0	0	0
rxsp0673	0	0	0	0	0	0	0	0	0	0	0
rxsp0674	0	0	0	0	0	0	0	0	0	0	0
rxsp0675	0	0	0	0	0	0	0	0	0	0	0
rxsp0676	0.000436057	0.000211959	0.000271718	0.000304399	0.000372562	0.000189549	0.000510756	0.00036696	9.80427e-05	0.000989764	0.00058919
rxsp0677	0.000436057	0.000211959	0.000271718	0.000304399	0.000372562	0.000189549	0.000510756	0.00036696	9.80427e-05	0.000989764	0.00058919
rxsp0678	0	0	0	0	0	0	0	0	0	0	0
rxsp0679	0	0	0	0	0	0	0	0	0	0	0
rxsp0680	0	0	0	0	0	0	0	0	0	0	0
rxsp0681	0	0	0	0	0	0	0	0	0	0	0
rxsp0682	0	0	0	0	0	0	0	0	0	0	0
rxsp0683	0	0	0	0	0	0	0	0	0	0	0
rxsp0684	0.000732301	0.000355958	0.000456316	0.0005112	0.000625671	0.000318324	0.000857749	0.000616262	0.00016465	0.00166218	0.000989469
rxsp0685	-0.000732301	-0.000355958	-0.000456316	-0.0005112	-0.000625671	-0.000318324	-0.000857749	-0.000616262	-0.00016465	-0.00166218	-0.000989469
rxsp0686	0.000732301	0.000355958	0.000456316	0.0005112	0.000625671	0.000318324	0.000857749	0.000616262	0.00016465	0.00166218	0.000989469
rxsp0687	0.0014646	0.000711916	0.000912633	0.0010224	0.00125134	0.000636648	0.0017155	0.00123252	0.0003293	0.00332437	0.00197894
rxsp0688	0.0014646	0.000711916	0.000912633	0.0010224	0.00125134	0.000636648	0.0017155	0.00123252	0.0003293	0.00332437	0.00197894
rxsp0689	0.000732301	0.000355958	0.000456316	0.0005112	0.000625671	0.000318324	0.000857749	0.000616262	0.00016465	0.00166218	0.000989469
rxsp0690	0	0	0	0	0	0	0	0	0	0	0
rxsp0691	0.000732301	0.000355958	0.000456316	0.0005112	0.000625671	0.000318324	0.000857749	0.000616262	0.00016465	0.00166218	0.000989469
rxsp0692	0	0	0	0	0	0	0	0	0	0	0
rxsp0693	0	0	0	0	0	0	0	0	0	0	0
rxsp0694	0.000269099	0.000130804	0.000167683	0.00018785	0.000229915	0.000116974	0.000315197	0.000226458	6.0504e-05	0.000610802	0.0003636
rxsp0695	0.000732301	0.000355958	0.000456316	0.0005112	0.000625671	0.000318324	0.000857749	0.000616262	0.00016465	0.00166218	0.000989469
rxsp0696	0	0	0	0	0	0	0	0	0	0	0
rxsp0697	0	0	0	0	0	0	0	0	0	0	0
rxsp0698	0	0	0	0	0	0	0	0	0	0	0
rxsp0699	0	0	0	0	0	0	0	0	0	0	0
rxsp0700	0	0	0	0	0	0	0	0	0	0	0
rxsp0701	0	0	0	0	0	0	0	0	0	0	0
rxsp0702	0	0	0	0	0	0	0	0	0	0	0
rxsp0703	0	0	0	0	0	0	0	0	0	0	0
rxsp0704	0	0	0	0	0	0	0	0	0	0	0
rxsp0705	0	0	0	0	0	0	0	0	0	0	0
rxsp0706	0	0	0	0	0	0	0	0	0	0	0
rxsp0707	0	0	0	0	0	0	0	0	0	0	0
rxsp0708	0	0	0	0	0	0	0	0	0	0	0
rxsp0709	0	0	0	0	0	0	0	0	0	0	0.000741109
rxsp0710	0.000601918	0.000292581	0.000375071	0.000420183	0.000514273	0.000261648	0.000705031	0.00050654	0	0.00136624	0.000813299
rxsp0711	0	0	0	0	0	0	0	0	0	0	0
rxsp0712	0	0	0	0	0	0	0	0	0	0	0
rxsp0713	0.000601918	0.000292581	0.000375071	0.000420183	0.000514273	0.000261648	0.000705031	0.00050654	0.000135335	0.00136624	0.000813299
rxsp0714	0.000601918	0.000292581	0.000375071	0.000420183	0.000514273	0.000261648	0.000705031	0.00050654	0.000135335	0.00136624	0.000813299
rxsp0715	0	0	-1.96807e-23	0	0	0	1.77376e-25	1.76853e-26	4.81322e-26	0	0
rxsp0716	0	1.92978e-29	1.96807e-23	0	-1.23506e-27	0	-1.77376e-25	-1.76853e-26	-4.81322e-26	-7.7191e-29	0
rxsp0717	0.000601918	0.000292581	0.000375071	0.000420183	0.000514273	0.000261648	0.000705031	0.00050654	0.000135335	0.00136624	0.000813299
rxsp0718	0	0	0	0	0	0	0	0	0.000135335	0	0
rxsp0719	0	0	1.96806e-23	0	0	0	0	1.43207e-27	0	0	0
rxsp0720	0.92963	-260.979	1.64158	1.02588	0.0455396	0.0348808	-10.3616	0.434994	-0.0525922	-281.566	1.59192
rxsp0721	5.25058e-25	-3.41835e-28	0	-2.91243e-25	-8.32915e-24	-4.63692e-23	-7.12514e-23	0	-7.33876e-26	-1.77207e-24	4.50314e-23
rxsp0722	0	0	-1.96807e-23	0	0	0	1.7741e-25	1.76857e-26	4.81019e-26	0	0
rxsp0723	0.000601918	0.000292581	0.000375071	0.000420183	0.000514273	0.000261648	0.000705031	0.00050654	0.000135335	0.00136624	0.000813299
rxsp0724	0	-1.92978e-29	-1.96806e-23	0	1.23506e-27	0	1.77385e-25	1.76864e-26	4.81286e-26	7.71911e-29	0
rxsp0725	0.0405913	0.0197307	0.0252935	0.0283357	0.0346808	0.0176446	0.614466	0.0372245	0.00994548	0.0921343	0.054846
rxsp0726	0.000197045	9.57799e-05	0.000122784	0.000137552	0.000168353	8.56534e-05	0.0002308	0.000165822	4.43035e-05	0.000447254	0.000266243
rxsp0727	0.000197045	9.57799e-05	0.000122784	0.000137552	0.000168353	8.56534e-05	0.0002308	0.000165822	4.43035e-05	0.000447254	0.000266243
rxsp0728	0.000197045	9.57799e-05	0.000122784	0.000137552	0.000168353	8.56534e-05	0.0002308	0.000165822	4.43035e-05	0.000447254	0.000266243
rxsp0729	0	0	0	0	0	0	0	0	0	0	0
rxsp0730	0.000197045	9.57799e-05	0.000122784	0.000137552	0.000168353	8.56534e-05	0.0002308	0.000165822	4.43035e-05	0.000447254	0.000266243
rxsp0731	0	0	0	0	0	0	0	0	0	0	96.5973
rxsp0732	0.0405913	0.0197307	0.0252935	0.0283357	0.0346808	0.0176446	0.614466	0.0372245	0.00994548	0.0921343	0.054846
rxsp0733	0	0	0	0	0	0	0	0	0	0	0
rxsp0734	0.000197045	9.57799e-05	0.000122784	0.000137552	0.000168353	8.56534e-05	0.0002308	0.000165822	4.43035e-05	0.000447254	0.000266243
rxsp0735	0.000197045	9.57799e-05	0.000122784	0.000137552	0.000168353	8.56534e-05	0.0002308	0.000165822	4.43035e-05	0.000447254	96.5976
rxsp0736	0.000197045	9.57799e-05	0.000122784	0.000137552	0.000168353	8.56534e-05	0.0002308	0.000165822	4.43035e-05	0.000447254	96.5976
rxsp0737	0	0	-1.36169e-23	1.33327e-30	0	2.66655e-30	0	8.33296e-32	0	1.06662e-29	96.5973
rxsp0738	0	0	0	0	0	0	0	0	0	0	0
rxsp0739	0	0	0	0	0	0	0	0	0	0	0
rxsp0740	0	0	0	0	0	0	0	0	0	0	0
rxsp0741	0	0	0	0	0	0	0	0	0	0	0
rxsp0742	0	0	0	0	0	0	0	0	0	0	0
rxsp0743	0	0	0	0	0	0	0	0	0	0	0
rxsp0744	0	0	0	0	0	0	0	0	0	0	0
rxsp0745	0.000479378	0.000233017	0.000298713	0.000334641	0.000409576	0.000208381	0.000561498	0.000403417	0.000107783	0.0010881	0.000647725
rxsp0746	0.000479378	0.000233017	0.000298713	0.000334641	0.000409576	0.000208381	0.000561498	0.000403417	0.000107783	0.0010881	0.000647725
rxsp0747	0.000479378	0.000233017	0.000298713	0.000334641	0.000409576	0.000208381	0.000561498	0.000403417	0.000107783	0.0010881	0.000647725
rxsp0748	0.000479378	0.000233017	0.000298713	0.000334641	0.000409576	0.000208381	0.000561498	0.000403417	0.000107783	0.0010881	0.000647725
rxsp0749	0	0	0.000298713	0	0	0	0	0	0	0	0
rxsp0750	0.000479378	0.000233017	0	0.000334641	0.000409576	0.000208381	0.000561498	0.000403417	0.000107783	0.0010881	0.000647725
rxsp0751	0.000479378	0.000233017	0	0.000334641	0.000409576	0.000208381	0.000561498	0.000403417	0.000107783	0.0010881	0.000647725
rxsp0752	0	0	0	0	0	0	0	0	0	0	0
rxsp0753	0.000479378	0.000233017	0.000298713	0.000334641	0.000409576	0.000208381	0.000561498	0.000403417	0.000107783	0.0010881	0.000647725
rxsp0754	0	0	0	0	0	0	0	0	0	0	0
rxsp0755	0	0	0	0	0	0	0	0	0	0	0
rxsp0756	0	0	0	0	0	0	0	0	0	0	0
rxsp0757	0.000479378	0.000233017	0.000298713	0.000334641	0.000409576	0.000208381	0.000561498	0.000403417	0.000107783	0.0010881	0.000647725
rxsp0758	0	0	0	0	0	0	0	0	0	0	0
rxsp0759	0	0	0	0	0	0	0	0	0	0	0
rxsp0760	0.000744065	0.000361676	0	0.000519412	0.000635722	0.000323437	0.000871528	0.000626162	0.000167295	0.00168888	0.00100536
rxsp0761	0	0	0.000463647	0	0	0	0	0	0	0	0
rxsp0762	0	0	0	0	0	0	1.47258	1.29539	0.9425	0	0
rxsp0763	0	0	0	0	0	0	0	0	0	0	0
rxsp0764	-0.00327036	-0.00158966	-0.00203785	-0.00228295	-0.00279416	-0.00142159	-0.00383059	-0.00275214	-0.000735305	-0.00742308	-0.00441884
rxsp0765	0.000744065	0.000361676	0	0.000519412	0.000635722	0.000323437	0.000871528	0.000626162	0.000167295	0.00168888	0.00100536
rxsp0766	0.000264687	0.00012866	0.000164934	0.000184771	0.000226146	0.000115057	0.00031003	0.000222745	5.95121e-05	0.000600789	0.00035764
rxsp0767	-0.0297342	-0.0144532	-0.0185282	-0.0207566	-0.0254046	-0.0129251	-1.5074	-1.32042	-0.949186	-0.0674909	-0.0401762
rxsp0768	-0.0297342	-0.0144532	-0.0185282	-0.0207566	-0.0254046	-0.0129251	-1.5074	-1.32042	-0.949186	-0.0674909	-0.0401762
rxsp0769	0	0	0	0	0	0	0	0	0	0	0
rxsp0770	0	0	0	0	0	0	0	0	0	0	0
rxsp0771	0	0	0	0	0	0	0	0	0	0	0
rxsp0772	0	0	0	0	0	0	0	0	0	0	0
rxsp0773	0	0	0	0	0	0	0	0	0	0	0
rxsp0774	0	0	0	0	0	0	0	0	0	0	0
rxsp0775	0	0	0	0	0	0	0	0	0	0	0
rxsp0776	0	0	0	0	0	0	0	0	0	0	0
rxsp0777	0	0	0	0	0	0	0	0	0	0	0
rxsp0778	0	0	0	0	0	0	0	0	0	0	0
rxsp0779	0	0	0	0	0	0	0	0	0	0	0
rxsp0780	0	0	0	0	0	0	0	0	0	0	0
rxsp0781	0	0	0	0	0	0	0	0	0	0	0
rxsp0782	0	0	0	0	0	0	0	0	0	0	0
rxsp0783	0	0	0	0	0	0	0	0	0	0	0
rxsp0784	0	0	0	0	0	0	0	0	0	0	0
rxsp0785	0	0	0	0	0	0	0	0	0	0	0
rxsp0786	0	0	0	0	0	0	0	0	0	0	0
rxsp0787	0	0	0	0	0	0	0	0	0	0	0
rxsp0788	0	0	0	0	0	0	0	0	0	0	0
rxsp0789	0	0	0	0	0	0	0	0	0	0	0
rxsp0790	0	0	0	0	0	0	0	0	0	0	0
rxsp0791	0	0	0	0	0	0	0	0	0	0	0
rxsp0792	0	0	0	0	0	0	0	0	0	0	0
rxsp0793	0	0	0	0	0	0	0	0	0	0	0
rxsp0794	0	0	0	0	0	0	0	0	0	0	0
rxsp0795	0	0	0	0	0	0	0	0	0	0	0
rxsp0796	0	0	0	0	0	0	0	0	0	0	0
rxsp0797	0	0	0	0	0	0	0	0	0	0	0
rxsp0798	0	0	0	0	0	0	0	0	0	0	0
rxsp0799	0	0	0	0	0	0	0	0	0	0	0
rxsp0800	0	0	0	0	0	0	0	0	0	0	0
rxsp0801	0	0	0	0	0	0	0	0	0	0	0
rxsp0802	0	0	0	0	0	0	0	0	0	0	0
rxsp0803	0	0	0	0	0	0	0	0	0	0	0
rxsp0804	0	0	0	0	0	0	0	0	0	0	0
rxsp0805	0	0	0	0	0	0	0	0	0	0	0
rxsp0806	0	0	0	0	0	0	0	0	0	0	0
rxsp0807	0	0	0	0	0	0	0	0	0	0	0
rxsp0808	0	0	0	0	0	0	0	0	0	0	0
rxsp0809	0	0	0	0	0	0	0	0	0	0	0
rxsp0810	0	0	0	0	0	0	0	0	0	0	0
rxsp0811	0	0	0	0	0	0	0	0	0	0	0
rxsp0812	0	0	0	0	0	0	0	0	0	0	0
rxsp0813	0	0	0	0	0	0	0	0	0	0	0
rxsp0814	0	0	0	0	0	0	0	0	0	0	0
rxsp0815	0	0	0	0	0	0	0	0	0	0	0
rxsp0816	0.000246061	0.000119606	0.000153327	0.000171769	0.000210232	0.00010696	0.000288213	0.000207071	5.53242e-05	0.000558511	0.000332472
rxsp0817	0.000246061	0.000119606	0.000153327	0.000171769	0.000210232	0.00010696	0.000288213	0.000207071	5.53242e-05	0.000558511	0.000332472
rxsp0818	0.000246061	0.000119606	0.000153327	0.000171769	0.000210232	0.00010696	0.000288213	0.000207071	5.53242e-05	0.000558511	0.000332472
rxsp0819	0.000246061	0.000119606	0.000153327	0.000171769	0.000210232	0.00010696	0.000288213	0.000207071	5.53242e-05	0.000558511	0.000332472
rxsp0820	0.000246061	0.000119606	0.000153327	0.000171769	0.000210232	0.00010696	0.000288213	0.000207071	5.53242e-05	0.000558511	0.000332472
rxsp0821	0.000246061	0.000119606	0.000153327	0.000171769	0.000210232	0.00010696	0.000288213	0.000207071	5.53242e-05	0.000558511	0.000332472
rxsp0822	0.000246061	0.000119606	0.000153327	0.000171769	0.000210232	0.00010696	0.000288213	0.000207071	5.53242e-05	0.000558511	0.000332472
rxsp0823	0.000246061	0.000119606	0.000153327	0.000171769	0.000210232	0.00010696	0.000288213	0.000207071	5.53242e-05	0.000558511	0.000332472
rxsp0824	0	0	0	0	0	0	0	0	0	0	0
rxsp0825	0	0	0	0	0	0	0	0	0	0	0
rxsp0826	0	0	0	0	0	0	0	0	0	0	0
rxsp0827	0	0	0	0	0	0	0	0	0	0	0
rxsp0828	0	0	0	0	0	0	0	0	0	0	0
rxsp0829	0	0	0	0	0	0	0	0	0	0	0
rxsp0830	0	0	0	0	0	0	0	0	0	0	0
rxsp0831	0	0	0	0	0	0	0	0	0	0	0
rxsp0832	149.882	0.0429404	253.189	151.099	0.0754767	142.437	0.103473	0.0743417	0.0198623	0.171454	96.7167
rxsp0833	0.00949884	0.00461721	0.00591898	0.00663088	0.00811571	0.00412905	0.0111261	0.00799367	0.00213571	0.0215605	0.0128346
rxsp0834	-0.0171218	-0.00832261	-0.0106691	-0.0119523	-0.0146287	-0.00744268	-0.0200549	-0.0144087	-0.00384966	-0.0388633	-0.0231346
rxsp0835	0.00949884	0.00461721	0.00591898	0.00663088	0.00811571	0.00412905	0.0111261	0.00799367	0.00213571	0.0215605	0.0128346
rxsp0836	0.0126123	0.00613063	0.00785909	0.00880434	0.0107759	0.00548246	0.0147729	0.0106138	0.00283575	0.0286276	0.0170415
rxsp0837	0.0126123	0.00613063	0.00785909	0.00880434	0.0107759	0.00548246	0.0147729	0.0106138	0.00283575	0.0286276	0.0170415
rxsp0838	149.801	0.0037054	0	151.043	0	142.402	0.00892886	0	0	0	0.0103
rxsp0839	0.00762299	0.0037054	0	0.0053214	0.00651301	0.00331364	0.00892886	0.00641507	0.00171395	0.0173027	0.0103
rxsp0840	149.793	1.24349e-26	-0.00475009	151.038	-0.00651301	142.398	-6.67763e-27	-0.00641507	-0.00171395	-0.0173027	3.85255e-21
rxsp0841	0	0	0	0	0	0	2.13857e-23	0	0	0	0
rxsp0842	149.793	-1.24088e-26	0	151.038	0	142.398	0	1.63106e-27	2.81438e-27	0	1.4309e-19
rxsp0843	0.000264687	0.00012866	0.000164934	0.000184771	0.000226146	0.000115057	0.00031003	0.000222745	5.95121e-05	0.000600789	0.00035764
rxsp0844	0	0	0	0	0	0	0	0	0	0	0
rxsp0845	0	0	0	0	0	0	0	0	0	0	0
rxsp0846	-0.000264687	-0.00012866	-0.000164934	-0.000184771	-0.000226146	-0.000115057	-0.00031003	-0.000222745	-5.95121e-05	-0.000600789	-0.00035764
rxsp0847	0	0	0	0	0	0	0	0	0	0	0
rxsp0848	0	0	0	0	0	0	0	0	0	0	0
rxsp0849	0	0	0.00475009	0	0.00651301	0	0	0.00641507	0.00171395	0.0173027	0
rxsp0850	0.000529375	3.63845e-28	0.000329867	0.000369542	0.000452292	0.000230114	0.00062006	0.000445491	0.000119024	0.00120158	-5.15519e-23
rxsp0851	0	0	0	0	0	0	0	0	0	0	0
rxsp0852	0.000529375	1.61847e-28	0.000329867	0.000369542	0.000452292	0.000230114	0.00062006	0.000445491	0.000119024	0.00120158	-5.89331e-20
rxsp0853	0	0	0	0	0	0	0	0	0	0	0
rxsp0854	-1.26409	-1.01173	-253.378	-1.25936	0.0365858	-0.180269	0.0192913	0.0360357	0.00370309	0.0971954	-1.42096
rxsp0855	1.28056	1.01973	253.405	1.27086	0	0.187428	0	0	0	0	1.44321
rxsp0856	0	0	0	0	0	0	0	0	0	0	0
rxsp0857	0	0	0	0	0	0	0	0	0	0	0
rxsp0858	-149.793	-2.79838e-29	0.00475009	-151.038	0.00651301	-142.398	0	0.00641507	0.00171395	0.0173027	-3.85255e-21
rxsp0859	0	0	0	0	0	0	0	0	0	0	0
rxsp0860	0	0	0.00475009	0	0	0	0	0	0	0	0
rxsp0861	0	0	0	0	0	0	0	0	0	0	0
rxsp0862	0	0	0	0	0	0	0	0	0	0	0
rxsp0863	-1.86261e-05	-9.05382e-06	-1.16064e-05	-1.30024e-05	-1.5914e-05	-8.09659e-06	-2.18169e-05	-1.56747e-05	-4.18789e-06	-4.22778e-05	-2.51672e-05
rxsp0864	0	0	0	0	0	0	0	0	0	0	0
rxsp0865	0	0	0	0	0	0	0	0	0	0	0
rxsp0866	0	0	0	0	0	0	0	0	0	0	0
rxsp0867	0.000264687	0.00012866	0.000164934	0.000184771	0.000226146	0.000115057	0.00031003	0.000222745	5.95121e-05	0.000600789	0.00035764
rxsp0868	0	0	0	0	0	0	0	0	0	0	0
rxsp0869	0	0	-5.17911e-28	0	0	0	0	0	0	0	-5.8933e-20
rxsp0870	-0.000264687	-0.00012866	-0.000164934	-0.000184771	-0.000226146	-0.000115057	-0.00031003	-0.000222745	-5.95121e-05	-0.000600789	-0.00035764
rxsp0871	0	0	0	0	0	0	0	0	0	0	0
rxsp0872	0	0	0	0	0	0	0	0	0	0	0
rxsp0873	149.793	0	0	151.038	0	142.398	0	0	0	0	0
rxsp0874	149.794	0.00012866	0.000164934	151.038	0.000226146	142.399	0.00031003	0.000222745	5.95121e-05	0.000600789	0.00035764
rxsp0875	149.841	0.023361	0.0299474	151.071	0.0410618	142.419	0.0562928	0.0404444	0.0108057	0.109087	0.0649374
rxsp0876	0	0	0	0	0	0	0	0	0	0	0
rxsp0877	0.000529375	0	0.000329867	0.000369542	0.000452292	0.000230114	0.00062006	0.000445491	0.000119024	0.00120158	0
rxsp0878	0	0	0	0	0	0	0	0	0	0	0
rxsp0879	0	0	0	0	0	0	0	0	0	0	0
rxsp0880	0.0126123	0.00613063	0.00785909	0.00880434	0.0107759	0.00548246	0.0147729	0.0106138	0.00283575	0.0286276	0.0170415
rxsp0881	0.0126123	0.00613063	0.00785909	0.00880434	0.0107759	0.00548246	0.0147729	0.0106138	0.00283575	0.0286276	0.0170415
rxsp0882	0.0126123	0.00613063	0.00785909	0.00880434	0.0107759	0.00548246	0.0147729	0.0106138	0.00283575	0.0286276	0.0170415
rxsp0883	0	0	0	0	0	0	0	0	0	0	0
rxsp0884	0	0	0	0	0	0	0	0	0	0	0
rxsp0885	0	0	0	0	0	0	0	0	0	0	0
rxsp0886	0	0	0	0	0	0	0	0	0	0	0
rxsp0887	0	0	0	0	0	0	0	0	0	0	0
rxsp0888	0.0126123	0.00613063	0.00785909	0.00880434	0.0107759	0.00548246	0.0147729	0.0106138	0.00283575	0.0286276	0.0170415
rxsp0889	0.0126123	0.00613063	0.00785909	0.00880434	0.0107759	0.00548246	0.0147729	0.0106138	0.00283575	0.0286276	0.0170415
rxsp0890	0	0	0	0	0	0	0	0	0	0	0
rxsp0891	0.000264687	0.00012866	0.000164934	0.000184771	0.000226146	0.000115057	0.00031003	0.000222745	5.95121e-05	0.000600789	0.00035764
rxsp0892	0	0	0	0	0	0	0	0	0	0	0
rxsp0893	0.00118129	0.000316884	0.000736093	0.000824626	0.00100928	0.000513494	0.00138365	0.000994104	0.0002656	0.0026813	0.000880853
rxsp0894	0	0	0	0	0	0	0	0	0	0	0
rxsp0895	0	0	0	0	0	0	0	0	0	0	0
rxsp0896	0	0	0	0	0	0	0	0	0	0	0
rxsp0897	0	0	0	0	0	0	0	0	0	0	0
rxsp0898	0.00118129	0.000316884	0.000736093	0.000824626	0.00100928	0.000513494	0.00138365	0.000994104	0.0002656	0.0026813	0.000880853
rxsp0899	0.0126123	0.00613063	0.00785909	0.00880434	0.0107759	0.00548246	0.0147729	0.0106138	0.00283575	0.0286276	0.0170415
rxsp0900	0.0171218	0.00832261	0.0106691	0.0119523	0.0146287	0.00744268	0.0200549	0.0144087	0.00384966	0.0388633	0.0231346
rxsp0901	0	0	0	0	0	0	0	0	0	0	0
rxsp0902	0	0	0	0	0	0	0	0	0	0	0
rxsp0903	0.000264687	0.00012866	0.000164934	0.000184771	0.000226146	0.000115057	0.00031003	0.000222745	5.95121e-05	0.000600789	0.00035764
rxsp0904	0.0266158	0.0129374	0.016585	0.0185797	0.0227402	0.0115696	0.0311752	0.0223983	0.00598427	0.0604127	0.0359626
rxsp0905	-0.000264687	0.00012866	-0.000164934	-0.000184771	-0.000226146	-0.000115057	-0.00031003	-0.000222745	-5.95121e-05	-0.000600789	0.00035764
rxsp0906	0.0263511	0.0130661	0.0164201	0.018395	0.0225141	0.0114545	0.0308652	0.0221755	0.00592476	0.0598119	0.0363203
rxsp0907	0	0	0	0	0	0	0	0	0	0	0
rxsp0908	0.0266158	0.0129374	0.016585	0.0185797	0.0227402	0.0115696	0.0311752	0.0223983	0.00598427	0.0604127	0.0359626
rxsp0909	0	0	0	0	0	0	0	0	0	0	0
rxsp0910	0	0	0	0	0	0	0	0	0	0	0
rxsp0911	0	0	0	0	0	0	0	0	0	0	0
rxsp0912	0.0266158	0.0129374	0.016585	0.0185797	0.0227402	0.0115696	0.0311752	0.0223983	0.00598427	0.0604127	0.0359626
rxsp0913	0	0	0	0	0	0	0	0	0	0	0
rxsp0914	0	0	0	0	0	0	0	0	0	0	0
rxsp0915	0	0	0	0	0	0	0	0	0	0	0
rxsp0916	0	0	0	0	0	0	0	0	0	0	0
rxsp0917	0	0	0	0	0	0	0	0	0	0	0
rxsp0918	-0.0266158	-0.0129374	-0.016585	-0.0185797	-0.0227402	-0.0115696	-0.0311752	-0.0223983	-0.00598427	-0.0604127	-0.0359626
rxsp0919	-0.0266158	-0.0129374	-0.016585	-0.0185797	-0.0227402	-0.0115696	-0.0311752	-0.0223983	-0.00598427	-0.0604127	-0.0359626
rxsp0920	0	0	0	0	0	0	0	0	0	0	0
rxsp0921	-0.000264687	0.00012866	-0.000164934	-0.000184771	-0.000226146	-0.000115057	-0.00031003	-0.000222745	-5.95121e-05	-0.000600789	0.00035764
rxsp0922	0	0	0	0	0	0	0	0	0	0	0
rxsp0923	0.0048526	0.00261608	0.00302378	0.00338747	0.00414601	0.00210937	0.00568388	0.00408367	0.00109106	0.0110145	0.007272
rxsp0924	0	0	0	0	0	0	0	0	0	0	0
rxsp0925	0	0	0	0	0	0	0	0	0	0	0
rxsp0926	0.00708087	0.00318456	0.00441228	0.00494297	0.00604983	0.00307798	0.00829387	0.00595885	0.00159206	0.0160722	0.00885224
rxsp0927	-0.00773279	-0.00375876	-0.0048185	-0.00539805	-0.00660682	-0.00336136	-0.00905746	-0.00650747	-0.00173864	-0.0175519	-0.0104484
rxsp0928	0.000651915	0.000574203	0.000406225	0.000455084	0.000556989	0.000283381	0.000763592	0.000548614	0.000146576	0.00147972	0.00159613
rxsp0929	0.000651915	0.000316884	0.000406225	0.000455084	0.000556989	0.000283381	0.000763592	0.000548614	0.000146576	0.00147972	0.000880853
rxsp0930	8.68998e-28	-0.000257319	-1.30151e-27	-2.77762e-29	3.57123e-27	-7.87416e-26	1.21533e-25	-9.92007e-31	4.36483e-29	0	-0.000715279
rxsp0931	0	0.000257319	0	0	0	0	0	0	0	0	0.000715279
rxsp0932	0	0	0	0	0	0	0	0	0	0	0
rxsp0933	0	0	0	0	0	0	0	0	0	0	0
rxsp0934	0.000548491	0.000266611	0.000341779	0.000382887	0.000468625	0.000238423	0.000642451	0.000461578	0.000123322	0.00124497	0
rxsp0935	0	0	0	0	0	0	0	0	0	0	0
rxsp0936	0	0	0	0	0	0	0	0	0	0	0
rxsp0937	0	0	0	0	0	0	0	0	0	0	1.62675e-22
rxsp0938	0.0263511	0.0130661	0	0.018395	0	0.0114545	0.0308652	0	0.00592476	0	0.0363203
rxsp0939	0	0	0	0	0	0	0	0	0	0	0
rxsp0940	0	0	0	0	0	0	0	0	0	0	0
rxsp0941	-0.0263511	-0.0130661	-0.0164201	-0.018395	-0.0225141	-0.0114545	-0.0308652	-0.0221755	-0.00592476	-0.0598119	-0.0363203
rxsp0942	0	0	0.0164201	0	0.0225141	0	0	0.0221755	0	0.0598119	0
rxsp0943	-3.11812e-27	0	0	1.17665e-28	-1.47081e-27	7.58938e-27	0	6.61865e-29	8.5307e-28	0	-7.53055e-27
rxsp0944	0	0	0	0	0	0	0	0	0	0	0
rxsp0945	0	0	0	0	0	0	0	0	0	0	0
rxsp0946	-8.67881e-28	0.000257319	1.30182e-27	2.38866e-29	-3.56707e-27	7.87383e-26	-1.21543e-25	9.95276e-31	-4.37921e-29	0	0.000715279
rxsp0947	0.000264687	0.00012866	0.000164934	0.000184771	0.000226146	0.000115057	0.00031003	0.000222745	5.95121e-05	0.000600789	0.00035764
rxsp0948	0	0	0	0	0	0	0	0	0	0	0
rxsp0949	-3.10521e-27	0	0	1.00168e-28	-1.43574e-27	7.54598e-27	0	6.67786e-29	8.68122e-28	0	-7.53055e-27
rxsp0950	0.00815237	0.0037054	0.00507996	0.00569095	0.0069653	0.00354375	0.00954892	0.00686056	0.00183297	0.0185043	0.0103
rxsp0951	0.000283804	0.000137952	0.000176845	0.000198116	0.000242479	0.000123366	0.000332421	0.000238833	6.38102e-05	0.000644179	-0.00035764
rxsp0952	5.13095	4.29188	0.194993	5.46645	10.2607	0.254759	0	5.56087	6.30168	0	0
rxsp0953	0.876003	0.823082	1.71209	0.988447	1.99212	0.0115696	1.47295	0.0223983	0.00598427	2.51941	2.15858
rxsp0954	6.00028	5.11041	1.90095	6.45023	12.2471	0.263426	6.67912	5.5754	6.30557	15.9192	11.5363
rxsp0955	6.00028	5.11041	1.90095	6.45023	12.2471	0.263426	6.67912	5.5754	6.30557	15.9192	11.5363
rxsp0956	301.49	261.913	253.837	302.839	278.555	286.211	260.633	263.846	265.739	273.93	291.489
rxsp0957	-0.000529375	-1.27994e-28	-0.000329867	-0.000369542	-0.000452292	-0.000230114	-0.00062006	-0.000445491	-0.000119024	-0.00120158	0
rxsp0958	0	0	0	0	0	0	0	0	0	0	0
rxsp0959	0	0	0	0	0	0	0	0	0	0	0
rxsp0960	0.0107375	0.00521929	0.00669081	0.00749554	0.00917399	0.00466747	0.0125769	0.00903604	0.00241421	0.024372	0.0145082
rxsp0961	0.00541236	0.00263085	0.00337259	0.00377822	0.00462427	0.0023527	0.00633954	0.00455473	0.00121691	0.012285	0.00731307
rxsp0962	0.00267628	0	0	0.00186824	0.00228659	0.00116335	0	0	0	0	0
rxsp0963	0	0	0	0	0	0	0	0	0	0	0
rxsp0964	-0.00983264	-0.00477946	-0.00612698	-0.0068639	-0.00840091	-0.00427415	5.20561	-0.00827458	-0.00221077	-0.0223182	9.37712
rxsp0965	-1.15456e-27	1.23394e-26	-1.42559e-25	2.33799e-25	1.25888e-25	-5.1915e-24	3.4698e-23	4.34315e-27	-4.35559e-25	0	-1.46258e-19
rxsp0966	0	0	0	0	0	0	0	0	0	13.4211	0
rxsp0967	0	0	0	0	0	0	0	0	0	0	0
rxsp0968	0.0285701	0.0771717	1.7191	0.019944	275.82	0.0555903	256.112	260.528	263.458	0.360361	0.0386033
rxsp0969	0	0	0	0	0	0	0	0	0	0	0
rxsp0970	-5.44621e-28	6.16103e-27	0	1.16957e-25	6.29445e-26	-2.5958e-24	1.7349e-23	2.17423e-27	-2.17781e-25	0	-7.3129e-20
rxsp0971	0	0	0	0	0	0	0	0	0	0	0
rxsp0972	0	0	-1.42559e-25	0	0	0	0	0	0	0	0
rxsp0973	0	0	0	0	0	0	0	0	0	0	0
rxsp0974	0.0394188	0.0191607	0.0245629	0.0275172	0.033679	0.0171349	0.0461715	0.0331726	0.0088629	-0.440527	0.0532618
rxsp0975	0	0	0	0	0	0	0	0	0	0	0
rxsp0976	0.00357916	0.00173976	0.00223027	0.00249851	0.003058	0.00155582	0.00419229	0.00301201	0.000804736	0.008124	0.00483608
rxsp0977	0	0	0	0	0	0	0	0	0	0	0
rxsp0978	0.00357916	0.00173976	0.00223027	0.00249851	0.003058	0.00155582	0.00419229	0.00301201	0.000804736	0.008124	0.00483608
rxsp0979	0.00357916	0.00173976	0.00223027	0.00249851	0.003058	0.00155582	0.00419229	0.00301201	0.000804736	0.008124	0.00483608
rxsp0980	0	0	0	0	0	0	0	0	0	0	0
rxsp0981	0.00357916	0.00173976	0.00223027	0.00249851	0.003058	0.00155582	0.00419229	0.00301201	0.000804736	0.008124	0.00483608
rxsp0982	0	0	0	0	0	0	0	0	0	0	0
rxsp0983	0.00357916	0.00173976	0.00223027	0.00249851	0.003058	0.00155582	0.00419229	0.00301201	0.000804736	0.008124	96.6022
rxsp0984	0	0	0	0	0	0	0	0	0	0	0
rxsp0985	0	0	0	0	0	0	0	0	0	0	0
rxsp0986	0.000246061	0.000119606	0.000153327	0.000171769	0.000210232	0.00010696	0.000288213	0.000207071	5.53242e-05	0.000558511	0.000332472
rxsp0987	0	0	0	0	0	0	0	0	0	0	0
rxsp0988	0	0	0	0	0	0	0	0	0	0	0
rxsp0989	0	0	0	0	0	0	0	0	0	0	0
rxsp0990	0	0	0	0	0	0	0	0	0	0	0
rxsp0991	0	0	0	0	0	0	0	0	0	0	0
rxsp0992	0	0	0	0	0	0	0	0	0	0	0
rxsp0993	-0.00172243	-0.00083724	-0.00107329	-0.00120238	-0.00147162	-0.000748721	-0.00201749	-0.00144949	-0.00038727	-0.00390958	-0.00232731
rxsp0994	0.00196849	0.000956846	0.00122662	0.00137415	0.00168186	0.000855682	0.0023057	0.00165657	0.000442594	0.00446809	0.00265978
rxsp0995	0.00196849	0.000956846	0.00122662	0.00137415	0.00168186	0.000855682	0.0023057	0.00165657	0.000442594	0.00446809	0.00265978
rxsp0996	0.00196849	0.000956846	0.00122662	0.00137415	0.00168186	0.000855682	0.0023057	0.00165657	0.000442594	0.00446809	0.00265978
rxsp0997	0.00196849	0.000956846	0.00122662	0.00137415	0.00168186	0.000855682	0.0023057	0.00165657	0.000442594	0.00446809	0.00265978
rxsp0998	0.00196849	0.000956846	0.00122662	0.00137415	0.00168186	0.000855682	0.0023057	0.00165657	0.000442594	0.00446809	0.00265978
rxsp0999	0.00196849	0.000956846	0.00122662	0.00137415	0.00168186	0.000855682	0.0023057	0.00165657	0.000442594	0.00446809	0.00265978
rxsp1000	0	0	0	0	0	0	0	0	0	0	0
rxsp1001	0.00196849	0.000956846	0.00122662	0.00137415	0.00168186	0.000855682	0.0023057	0.00165657	0.000442594	0.00446809	0.00265978
rxsp1002	0.000246061	0.000119606	0.000153327	0.000171769	0.000210232	0.00010696	0.000288213	0.000207071	5.53242e-05	0.000558511	0.000332472
rxsp1003	0.000246061	0.000119606	0.000153327	0.000171769	0.000210232	0.00010696	0.000288213	0.000207071	5.53242e-05	0.000558511	0.000332472
rxsp1004	0.000246061	0.000119606	0.000153327	0.000171769	0.000210232	0.00010696	0.000288213	0.000207071	5.53242e-05	0.000558511	0.000332472
rxsp1005	0	0	0	0	0	0	0	0	0	0	0
rxsp1006	0	0	0	-1.35516e-29	0	0	0	0	0	0	0
rxsp1007	-2.8348e-44	0	0	-1.35516e-29	0	0	0	0	0	0	0
rxsp1008	-3.82018e-44	0	0	2.80937e-29	0	0	0	0	0	0	0
rxsp1009	0	0	0	0	0	0	0	0	0	0	0
rxsp1010	0	0	0	2.43997e-29	0	0	0	0	0	0	0
rxsp1011	0	0	0	2.20864e-29	0	0	-4.71058e-25	0	0	0	0
rxsp1012	0	0	0	2.20864e-29	-3.01416e-27	0	-4.71079e-25	0	0	0	0
rxsp1013	-2.85745e-44	0	0	-1.45718e-29	-3.01417e-27	0	-4.71095e-25	0	0	0	0
rxsp1014	0	0	0	-1.85852e-29	-3.01417e-27	0	-4.71087e-25	0	0	0	0
rxsp1015	0	0	0	-8.73177e-26	-3.01404e-27	0	-4.71091e-25	0	0	0	0
rxsp1016	0	0	0	0	0	0	0	0	0	0	0
rxsp1017	0	0	0	0	-5.0234e-28	0	-7.85143e-26	0	0	0	0
rxsp1018	0	0	0	0	0	0	0	0	0	0	0
rxsp1019	0	0	0	0	0	0	0	0	0	0	0
rxsp1020	0	0	0	0	0	0	0	0	0	0	0
rxsp1021	0	0	0	0	0	0	0	0	0	0	0
rxsp1022	0	0	0	0	0	0	0	0	0	0	0
rxsp1023	0	0	0	0	0	0	0	0	0	0	0
rxsp1024	0	0	0	-1.14116e-28	0	0	0	0	0	0	0
rxsp1025	0	0	0	0	0	0	0	0	0	0	0
rxsp1026	0	0	0	0	0	0	0	0	0	0	0
rxsp1027	0	0	0	0	0	0	0	0	0	0	0
rxsp1028	0	0	0	0	0	0	0	0	0	0	0
rxsp1029	0	0	0	-1.14116e-28	0	0	0	0	0	0	0
rxsp1030	0	0	0	0	0	0	0	0	0	0	0
rxsp1031	0	0	0	0	0	0	0	0	0	0	0
rxsp1032	0	0	0	0	0	0	0	0	0	0	0
rxsp1033	0	0	0	8.7185e-26	0	0	0	0	0	0	0
rxsp1034	0	0	0	-3.43874e-29	-3.01414e-27	0	-4.71101e-25	0	0	0	0
rxsp1035	0	0	0	-4.18915e-29	-3.01415e-27	0	-4.71128e-25	0	0	0	0
rxsp1036	-3.46407e-44	0	0	-1.45718e-29	-3.01416e-27	0	-4.71105e-25	0	0	0	0
rxsp1037	0	0	0	0	0	0	0	0	0	0	0
rxsp1038	0	0	0	0	0	0	0	0	0	0	0
rxsp1039	0	0	0	0	0	0	0	0	0	0	0
rxsp1040	0	0	0	0	0	0	0	0	0	0	0
rxsp1041	0	0	0	0	0	0	0	0	0	0	0
rxsp1042	0	0	0	0	0	0	0	0	0	0	0
rxsp1043	0	0	0	0	0	0	0	0	0	0	0
rxsp1044	0	0	0	0	0	0	0	0	0	0	0
rxsp1045	0	0	0	0	0	0	0	0	0	0	0
rxsp1046	0	0	0	0	0	0	0	0	0	0	0
rxsp1047	0	0	0	0	0	0	0	0	0	0	0
rxsp1048	0	0	0	0	0	0	0	0	0	0	0
rxsp1049	0	0	0	0	0	0	0	0	0	0	0
rxsp1050	0	0	0	0	0	0	0	0	0	0	0
rxsp1051	0	0	0	0	0	0	0	0	0	0	0
rxsp1052	0	0	0	0	0	0	0	0	0	0	0
rxsp1053	0	0	0	0	0	0	0	0	0	0	0
rxsp1054	0	0	0	0	0	0	0	0	0	0	0
rxsp1055	0	0	0	0	0	0	0	0	0	0	0
rxsp1056	0	0	0	0	0	0	0	0	0	0	0
rxsp1057	0	0	0	0	0	0	0	0	0	0	0
rxsp1058	0	0	0	0	0	0	0	0	0	0	0
rxsp1059	0	0	0	0	0	0	0	0	0	0	0
rxsp1060	0	0	0	0	0	0	0	0	0	0	0
rxsp1061	0	0	0	0	0	0	0	0	0	0	0
rxsp1062	0	0	0	0	0	0	0	0	0	0	0
rxsp1063	0.130193	0	0	0.0908841	0	0.0134222	0	0	0.936727	0	0
rxsp1064	0	0	0	0	0	0	0	0	0	0	0
rxsp1065	0	0	0	0	0	0	0	0	0	0	0
rxsp1066	0	0	0	0	0	0	0	0	0	0	0
rxsp1067	0	0	0	0	0	0	0	0	0	0	0
rxsp1068	0	0	0	0	0	0	0	0	0	0	0
rxsp1069	0	0	0	0	0	0	0	0	0	0	0
rxsp1070	0	0	0	0	0	0	0	0	0	0	0
rxsp1071	0	0	0	0	0	0	0	0	0	0	0
rxsp1072	0	0	0	0	0	0	0	0	0	0	0
rxsp1073	0	0	0	0	0	0	0	0	0	0	0
rxsp1074	0	0	0	0	0	0	0	0	0	0	0
rxsp1075	0	0	0	0	0	0	0	0	0	0	0
rxsp1076	0	0	0	0	0	0	0	0	0	0	0
rxsp1077	0	0	0	0	0	0	0	0	0	0	0
rxsp1078	0	0	0	0	0	0	0	0	0	0	0
rxsp1079	0	0	0	0	0	0	0	0	0	0	0
rxsp1080	0	0	0	0	0	0	0	0	0	0	0
rxsp1081	0	0	0	0	0	0	0	0	0	0	0
rxsp1082	0	0	0	0	0	0	0	0	0	0	0
rxsp1083	0	0	0	0	0	0	0	0	0	0	0
rxsp1084	0	0	0	0	0	0	0	0	0	0	0
rxsp1085	0	0	0	0	0	0	0	0	0	0	0
rxsp1086	0	0	0	0	0	0	0	0	0	0	0
rxsp1087	0	0	0	0	0	0	0	0	0	0	0
rxsp1088	0	0	0	0	0	0	0	0	0	0	0
rxsp1089	0	0	0	0	0	0	0	0	0	0	0
rxsp1090	0	0	0	0	0	0	0	0	0	0	0
rxsp1091	0	0	0	0	0	0	0	0	0	0	0
tr_comc7p/atp	0	0	0	8.71596e-26	-1.29585e-31	0	0	0	0	0	0
tr_acar7p/atp	0	0	0	-8.73177e-26	-3.01404e-27	0	-4.71091e-25	0	0	0	0
tr_acarglc/atp	0	0	0	0	0	0	0	0	0	0	0
tr_acarmalt/atp	0	0	0	-1.14116e-28	0	0	0	0	0	0	0
tr_acarmalthx/atp	0	0	0	0	0	0	0	0	0	0	0
tr_acarmalttr/atp	0	0	0	0	0	0	0	0	0	0	0
tr_acarsucr/atp	0	0	0	0	0	0	0	0	0	0	0
tr_ala-D/h	-1000	-1000	-1000	-1000	-1000	-1000	-1000	-1000	-1000	-1000	-999.369
tr_ala-D/na1	1000	1000	1000	1000	1000	1000	1000	1000	1000	1000	999.369
tr_ala-L/atp	0	0	0	0	0	0	0	0	0	0	0
tr_ala-L/na1	0	0	0	0	0	0	0	0	0	0	0
tr_ala-L-asp-L/atp	0	0	0	0	0	0	0	0	0	0	0
tr_ala-L-gln-L/atp	0	0	0	0	0	0	0	0	0	0	0
tr_ala-L-glu-L/atp	0	0	0	0	0	0	0	0	0	0	0
tr_ala-L-his-L/atp	0	0	0	0	0	0	0	0	0	0	0
tr_ala-L-leu-L/atp	0	0	0	0	0	0	0	0	0	0	0
tr_ala-L-Thr-L/atp	0	0	0	0	0	0	0	0	0	0	0
tr_arab-L/atp	0	0	0	0	0	0	1.252	0	0	0	0
tr_arg-L/atp	0	0	0	0	0	0	0	0	0	0	0
tr_arg-L/h	0	0	0	0	0	0	0	0	0	0	0
tr_asn-L/h	0	0	0	0	0	0	0	0	0	0	0
tr_buts/atp	0	0	0	0	0	0	0	0	0	0	0
tr_cbl1/atp	0	0	0	0	0	0	0	0	0	0	0
tr_cbl2/atp	0	0	0	0	0	0	0	0	0	0	0
tr_cgly/atp	0	0	0	0	0	0	0	0	0	0	0
tr_co2	-3.00121	-2.55573	-2.69993	-3.22587	-6.12449	-0.13218	-4.06171	-2.1646	-2.87802	-8.49205	-6.08513
tr_cys-L/h	0	0	0	0	0	0	0	0	0	0	0
tr_dextrin/atp	0	0	0	0	0	0	0	0	0	0	0
tr_drib/atp	0	0	0	0	0	0	0	0	0	0	0
tr_eths/atp	0	0	0	0	0	0	0	0	0	0	0
tr_fe3,cit/atp	0	0	0	0	0	0	0	0	0	0	0
tr_gcald	0	0	0.000298713	0	0	-2.71051e-20	0	0	-1.35525e-20	0	0
tr_glc-D/atp	0.813	0	0	8.74536e-26	0	0	0	0	0	2.037	0.911
tr_glcn/h	0	0	0	0	0	0	0	0	0	0	0
tr_gln-L/atp	0	0	0	0	0	0	0	0	0	0	0
tr_glu-L/atp	0	0	0	0	0	0	0	0	0	0	0
tr_glu-L/h	0	0	0	0	0	0	0	0	0	0	0
tr_glu-L/na1	6.24329e-25	0	0	4.27973e-25	4.08088e-23	-6.67147e-23	0	4.00317e-25	3.14653e-24	0	0.631
tr_gly/h	0	0	0	0	0	0	0	0	0	0	0
tr_gly-asn-L/atp	0	0	0	0	0	0	0	0	0	0	0
tr_gly-asp-L/atp	0	0	0	0	0	0	0	0	0	0	0
tr_glyc	0	-3.11369e-35	0	0	0	0	0	1.248	0	1.56803e-32	0
tr_glyc3p/atp	0	0	0	0	0	0	0	0	0	0	0
tr_gly-cys-L/atp	0	0	0	0	0	0	0	0	0	0	0
tr_gly-gln-L/atp	0	0	0	0	0	0	0	0	0	0	0
tr_gly-glu-L/atp	0	0	0	0	0	0	0	0	0	0	0
tr_gly-leu-L/atp	0	0	0	0	0	0	0	0	0	0	0
tr_gly-met-L/atp	0	0	0	0	0	0	0	0	0	0	0
tr_gly-phe-L/atp	0	0	0	0	0	0	0	0	0	0	0
tr_gly-pro-L/atp	0	0	0	0	0	0	0	0	0	0	0
tr_Gly-Tyr/atp	0	0	0	0	0	0	0	0	0	0	0
tr_gua/h	0	0	0	0	0	0	0	0	0	0	0
tr_h2o	-153.887	-2.79755	-5.07548	-155.026	-6.41398	-143.006	-6.78322	-4.32899	-3.67286	-9.88292	-102.896
tr_hco3/atp	0	0	0	0	0	0	0	0	0	0	0
tr_hexs/atp	0	0	0	0	0	0	0	0	0	0	0
tr_his-L/atp	0	0	0	0	0	0	0	0	0	0	0
tr_adn/atp	0	0	0	0	0	0	0	0	0	0	0
tr_uri/atp	0	0	0	0	0	0	0	0	0	0	0
tr_ins/atp	0	0	0	0	0	0	0	0	0	0	0
tr_his-L/na1	0	0	0	0	0	0	0	0	0	0	0
tr_hxan/h	0	0	0	0	0	0	0	0	0	0	0
tr_ile-L/atp	0	0	0	0	0	0	0	0	0	0	0
tr_inost/atp	0	0	0	0	0	0	0	0	0	0	0
tr_istnt/atp	0	0	0	0	0	0	0	0	0	0	0
tr_k	-1000	-1000	-1000	-1000	-1000	-1000	-1000	-1000	-1000	-1000	-1000
tr_k/atp	0	0	0	0	0	0	0	0	0	0	0
tr_k/h	-1000	-1000	-1000	-1000	-1000	-1000	-1000	-1000	-1000	-1000	-1000
tr_lac-L/h	0	0	0	0	0	0	0	0	0	0	0
tr_L-alagly/atp	0	0	0	0	0	0	0	0	0	0	0
tr_lcts/atp	0	0	0	0	0	0	0	0	0	0	0
tr_Lcyst/atp	0	0	0	0	0	0	0	0	0	0	0
tr_Lcyst/atp	0	0	0	0	0	0	0	0	0	0	0
tr_leu-L/atp	0	0	0	0	0	0	0	0	0	0	0
tr_lys-L/atp	0	0	0	0	0	0	0	0	0	0	0
tr_lys-L/h	-1.83049e-28	2.45972e-28	6.66299e-26	-7.32197e-28	-1.46439e-27	-1.39117e-26	0	4.57623e-29	2.47116e-27	0	0
tr_malt/atp	3.00901e-44	0	0	-8.74065e-26	-3.01403e-27	0	-4.71114e-25	0	0	0	0
tr_malthx/atp	0	0	0	0	0	0	0	0	0	0	0
tr_malttr/atp	0	0	0	0	0	0	0	0	0	0	0
tr_met-D/atp	0	0	0	0	0	0	0	0	0	0	0
tr_met-L/atp	0	0	0	0	0	0	0	0	0	0	0
tr_met-L-ala-L/atp	0	0	0	0	0	0	0	0	0	0	0
tr_metox/atp	0	0	0	0	0	0	0	0	0	0	0
tr_metox-R/atp	0	0	0	0	0	0	0	0	0	0	0
tr_mops/atp	0	0	0	0	0	0	0	0	0	0	0
tr_mso3/atp	0	0	0	0	0	0	0	0	0	0	0
tr_na1/h	-1000	-1000	-1000	-1000	-1000	-1000	-1000	-1000	-1000	-1000	-1000
tr_ asp-L[e]	0	0	0	0	0	0	0	0	0	0	0
tr_ tyr-L[e]	0	0	0	0	0	0	0	0	0	0	0
tr_ pro-L[e]	0	0	0	0	0	0	0	0	0	0	0
tr_fru	0	0	0	0.756	0	0.158	0	0	0	0	0
tr_ phe-L[e]	0	0	0	0	0	0	0	0	0	0	0
tr_nh4	0.467	0.227	0.291	0.326	0.399	0.203	0.547	0.393	0.105	1.89848e-14	-3.46945e-17
tr_nmn	5.25058e-25	-3.41835e-28	1.96807e-23	-2.91243e-25	-8.32915e-24	-4.63692e-23	-7.14288e-23	-1.76857e-26	-1.2149e-25	-1.77207e-24	4.50314e-23
tr_no2/atp	0	0	0	0	0	0	0	0	0	0	0
tr_no2/h	0	0	0	0	0	0	0	0	0	0	0
tr_no3/atp	0	0	0	0	0	0	0	0	0	0	0
tr_no3/h	0	0	0	0	0	0	0	0	0	0	0
tr_o2	3.00442	2.55729	3.54945	3.22811	6.12724	0.133576	4.78636	2.78978	3.15334	7.96934	5.77397
tr_orn/atp	0	0	0	0	0	0	0	0	0	0	0
tr_pi/atp	0	0	0	0	0	0	0	0	0	0	0
tr_pi[e]/h	299.916	0.159415	0.204422	302.305	0.28111	284.94	0.385381	0.276882	0.0739762	0.688687	193.638
tr_ppi/h	149.926	0.0644275	0.0826232	151.131	0.113697	142.456	0.15587	0.111987	0.0299203	0.272992	96.7764
tr_ptrc/atp	0	0	0	0	0	0	0	0	0	0	0
tr_gal/atp	0	0	0.645	0	0	0	0	0	0	0	0
tr_rib-D/atp	0	0	3.24777e-24	0	0	0	0	0	0	0	0
tr_rib-D/atp	0	0	0	0	0	0	0	0	0	0	-8.55101e-20
tr_sbt-D/atp	0	0	0	0	0	0	0	0	0.55	0	0
tr_ser-D/h	0	0	0	0	0	0	0	0	0	0	0
tr_ser-L/h	0	0	0	0	0	0	0	0	0	0	0
tr_so4/atp	0	0	0	0	0	0	0	0	0	0	0
tr_so4/h	0.00357916	0.00173976	0.00223027	0.00249851	0.003058	0.00155582	0.00419229	0.00301201	0.000804736	0.008124	0.00483608
tr_spmd/atp	0	0	0	0	0	0	0	0	0	0	0
tr_starch	1.00053e-27	0	0	1.2795e-25	2.54547e-27	0	7.85121e-26	1.63322e-27	8.73403e-26	0	0
tr_sucr/atp	0	0.289	0	0	0	0	0	0	0	0	0
tr_sula/atp	0	0	0	0	0	0	0	0	0	0	0
tr_taur/atp	0	0	0	0	0	0	0	0	0	0	0
tr_thm/atp	0	0	0	0	0	0	0	0	0	0	0
tr_thr-L/h	0	0	0	0	0	0	0	0	0	0	0
tr_tre/atp	0	0	0	0	0.644	0	0	0	0	0	0
tr_trp-L/h	0	0	0	0	0	0	0	0	0	0	0
tr_acetate	0	0	0	0	0	0	0	0	0	0	0
tr_pyruate	0	0	0	0	0	0	0	0	0	0	0
tr_urea	0	0	0	0	0	0	0	0	0	0.53	0
tr_urea/atp	0	0	0	0	0	0	0	0	0	0	0
tr_val-L/atp	0	0	0	0	0	0	0	0	0	0	0
tr_vb12/atp	0	0	0	0	0	0	0	0	0	0	0
tr_xyl-D/atp	0	0	0	0	0	0	0	0	0	0	0
tr_mnl/pts	0	0	0	0	0	0	0	0	0	0	0
biomass	0.0490162	0.0238258	0.0305433	0.0342168	0.0418789	0.0213068	0.0574129	0.0412491	0.0110208	0.111257	0.0662295
ex_dtdpase7p	0	0	0	0	0	0	0	0	0	0	0
ex_acarglc	0	0	0	0	0	0	0	0	0	0	0
ex_acarmalt	0	0	0	0	0	0	0	0	0	0	0
ex_acarmalthx	0	0	0	0	0	0	0	0	0	0	0
ex_acarmalttr	0	0	0	0	0	0	0	0	0	0	0
ex_acarsucr	0	0	0	0	0	0	0	0	0	0	0
ex_acar	0	0	0	0	0	0	0	0	0	0	0
ex_com4b	0	0	0	0	0	0	0	0	0	0	0
ex_comc	0	0	0	8.71596e-26	-1.29585e-31	0	0	0	0	0	0
ex_com2	0	0	0	-8.73177e-26	-3.01404e-27	0	-4.71091e-25	0	0	0	0
ex_rib-D	0	0	0	0	0	0	0	0	0	0	0
ex_xyl-D	0	0	0	0	0	0	0	0	0	0	0
ex_sbt-D	0	0	0	0	0	0	0	0	-0.55	0	0
ex_starch	0	0	0	0	0	0	0	0	0	0	0
ex_sucr	0	-0.289	0	0	0	0	0	0	0	0	0
ex_gal	0	0	-0.645	0	0	0	0	0	0	0	0
ex_inost	0	0	0	0	0	0	0	0	0	0	0
ex_tre	0	0	0	0	-0.644	0	0	0	0	0	0
ex_lcts	0	0	0	0	0	0	0	0	0	0	0
ex_fru	0	0	0	-0.756	0	-0.158	0	0	0	0	0
ex_glc-D	-0.813	0	0	0	0	0	0	0	0	-2.037	-0.911
EX_glcn	0	0	0	0	0	0	0	0	0	0	0
ex_lac-L	0	0	0	0	0	0	0	0	0	0	0
ex_malt	0	0	0	0	0	0	0	0	0	0	0
ex_malthx	0	0	0	0	0	0	0	0	0	0	0
ex_malttr	0	0	0	0	0	0	0	0	0	0	0
ex_glyc	0	0	0	0	0	0	0	-1.248	0	0	0
ex_dextrin	0	0	0	0	0	0	0	0	0	0	0
ex_ac	0	0	0	0	0	0	0	0	0	0	0
ex_pyruvate	0	0	0	0	0	0	0	0	0	0	0
ex_mnl	0	0	0	0	0	0	0	0	0	0	0
ex_cit	0	0	0	0	0	0	0	0	0	0	0
ex_arab-L	0	0	0	0	0	0	-1.252	0	0	0	0
ex_asp-L	0	0	0	0	0	0	0	0	0	0	0
ex_tyr-L	0	0	0	0	0	0	0	0	0	0	0
ex_pro-L	0	0	0	0	0	0	0	0	0	0	0
ex_phe-L	0	0	0	0	0	0	0	0	0	0	0
ex_his-L	0	0	0	0	0	0	0	0	0	0	0
ex_asn-L	0	0	0	0	0	0	0	0	0	0	0
ex_arg-L	0	0	0	0	0	0	0	0	0	0	0
ex_ala-D	0	0	0	0	0	0	0	0	0	0	0
ex_ala-L	0	0	0	0	0	0	0	0	0	0	0
ex_gln-L	0	0	0	0	0	0	0	0	0	0	0
ex_glu-L	0	0	0	0	0	0	0	0	0	0	-0.631
ex_gly	0	0	0	0	0	0	0	0	0	0	0
ex_ile-L	0	0	0	0	0	0	0	0	0	0	0
ex_leu-L	0	0	0	0	0	0	0	0	0	0	0
ex_trp-L	0	0	0	0	0	0	0	0	0	0	0
ex_cys-L	0	0	0	0	0	0	0	0	0	0	0
ex_lys-L	0	0	0	0	0	0	0	0	0	0	0
ex_val-L	0	0	0	0	0	0	0	0	0	0	0
ex_thr-L	0	0	0	0	0	0	0	0	0	0	0
ex_ser-D	0	0	0	0	0	0	0	0	0	0	0
ex_ser-L	0	0	0	0	0	0	0	0	0	0	0
ex_met-D	0	0	0	0	0	0	0	0	0	0	0
ex_met-L	0	0	0	0	0	0	0	0	0	0	0
ex_met-L-ala-L	0	0	0	0	0	0	0	0	0	0	0
ex_gly-cys-L	0	0	0	0	0	0	0	0	0	0	0
ex_gly-gln-L	0	0	0	0	0	0	0	0	0	0	0
ex_gly-glu-L	0	0	0	0	0	0	0	0	0	0	0
ex_gly-leu-L	0	0	0	0	0	0	0	0	0	0	0
ex_gly-met-L	0	0	0	0	0	0	0	0	0	0	0
ex_gly-phe-L	0	0	0	0	0	0	0	0	0	0	0
ex_gly-pro-L	0	0	0	0	0	0	0	0	0	0	0
ex_Gly-Tyr	0	0	0	0	0	0	0	0	0	0	0
ex_gly-asn-L	0	0	0	0	0	0	0	0	0	0	0
ex_cgly	0	0	0	0	0	0	0	0	0	0	0
ex_gly-asp-L	0	0	0	0	0	0	0	0	0	0	0
ex_ala-L-asp-L	0	0	0	0	0	0	0	0	0	0	0
ex_ala-L-gln-L	0	0	0	0	0	0	0	0	0	0	0
ex_ala-L-glu-L	0	0	0	0	0	0	0	0	0	0	0
ex_ala-L-his-L	0	0	0	0	0	0	0	0	0	0	0
ex_ala-L-leu-L	0	0	0	0	0	0	0	0	0	0	0
ex_ala-L-Thr-L	0	0	0	0	0	0	0	0	0	0	0
ex_orn	0	0	0	0	0	0	0	0	0	0	0
ex_urea	0	0	0	0	0	0	0	0	0	-0.53	0
ex_no2	0	0	0	0	0	0	0	0	0	0	0
ex_nh4	-0.467	-0.227	-0.291	-0.326	-0.399	-0.203	-0.547	-0.393	-0.105	0	0
ex_no3	0	0	0	0	0	0	0	0	0	0	0
ex_so4	-0.00357916	-0.00173976	-0.00223027	-0.00249851	-0.003058	-0.00155582	-0.00419229	-0.00301201	-0.000804736	-0.008124	-0.00483608
ex_buts	0	0	0	0	0	0	0	0	0	0	0
ex_cbl1	0	0	0	0	0	0	0	0	0	0	0
ex_cbl2	0	0	0	0	0	0	0	0	0	0	0
ex_co2	3.00121	2.55573	2.69993	3.22587	6.12449	0.13218	4.06171	2.1646	2.87802	8.49205	6.08513
ex_drib	0	0	0	0	0	0	0	0	0	0	0
ex_eths	0	0	0	0	0	0	0	0	0	0	0
ex_galur[c]	0	0	0	0	0	0	0	0	0	0	0
ex_gcald	0	0	0.000298713	0	0	0	0	0	0	0	0
ex_glyc3p	0	0	0	0	0	0	0	0	0	0	0
ex_glycogenb[c]	0	0	0	0	0	0	0	0	0	0	0
ex_gua	0	0	0	0	0	0	0	0	0	0	0
ex_h	-299.423	0.0800688	-3.28749	-301.961	0.139833	-284.726	-2.69185	0.143861	0.0384361	-0.630393	-194.234
ex_h2o	153.887	2.79755	5.07548	155.026	6.41398	143.006	6.78322	4.32899	3.67286	9.88292	102.896
ex_hco3	0	0	0	0	0	0	0	0	0	0	0
ex_hexs	0	0	0	0	0	0	0	0	0	0	0
ex_hxan	0	0	0	0	0	0	0	0	0	0	0
ex_istnt	0	0	0	0	0	0	0	0	0	0	0
ex_k	0	0	0	0	0	0	0	0	0	0	0
ex_L-alagly	0	0	0	0	0	0	0	0	0	0	0
ex_Lcyst	0	0	0	0	0	0	0	0	0	0	0
ex_metox	0	0	0	0	0	0	0	0	0	0	0
ex_metox-R	0	0	0	0	0	0	0	0	0	0	0
ex_mops	0	0	0	0	0	0	0	0	0	0	0
ex_mso3	0	0	0	0	0	0	0	0	0	0	0
ex_na1	1.13687e-13	1.13687e-13	1.13687e-13	1.13687e-13	1.13687e-13	1.13687e-13	-1.13687e-13	1.13687e-13	-1.13687e-13	1.13687e-13	0
ex_nmn	0	0	0	0	0	0	0	0	0	0	0
ex_o2	-3.00442	-2.55729	-3.54945	-3.22811	-6.12724	-0.133576	-4.78636	-2.78978	-3.15334	-7.96934	-5.77397
ex_pi	-299.916	-0.159415	-0.204422	-302.305	-0.28111	-284.94	-0.385381	-0.276882	-0.0739762	-0.688687	-193.638
ex_ppi	149.926	0.0644275	0.0826232	151.131	0.113697	142.456	0.15587	0.111987	0.0299203	0.272992	96.7764
ex_ptrc	0	0	0	0	0	0	0	0	0	0	0
ex_spmd	0	0	0	0	0	0	0	0	0	0	0
ex_sula	0	0	0	0	0	0	0	0	0	0	0
ex_taur	0	0	0	0	0	0	0	0	0	0	0
ex_adn	0	0	0	0	0	0	0	0	0	0	0
ex_uri	0	0	0	0	0	0	0	0	0	0	0
ex_ins	0	0	0	0	0	0	0	0	0	0	0
ex_thm	0	0	0	0	0	0	0	0	0	0	0
ex_vb12	0	0	0	0	0	0	0	0	0	0	0
